# Supplementary material for: A mutation in the viral sensor 2’-5’-oligoadenylate synthetase 2 causes failure of lactation
Source: PLoS Genet. 2017 Nov 8;13(11):e1007072. doi: 10.1371/journal.pgen.1007072 (PMC5695588; doi:10.1371/journal.pgen.1007072)
Supplement: S1 Table — Columns provide the MTA transcript cluster ID, change in gene expression between specified time points and genotypes, average expression of each probe across arrays, Limma t-test p-value and adjusted p-value and gene and title symbol where available. (TXT) [file pgen.1007072.s010.txt]

MTA_transcript_cluster_ID	WT_18dpc.WT_2dpp	WT_18dpc.MUT_18dpc	WT_18dpc.MUT_2dpp	WT_2dpp.MUT_18dpc	WT_2dpp.MUT_2dpp	MUT_18dpc.MUT_2dpp	AveExpr	F	P.Value	adj.P.Val	Gene.Symbol	Gene.Title
TC1300001219.mm.1	1.3501	-0.2089	1.078733333	-1.559	-0.271366667	1.287633333	6.477283333	85.66975309	8.42E-08	0.003059208	---	Non-coding transcript identified by NONCODE: Sense No Exonic
TC1500000549.mm.1	2.293666667	0.104066667	0.374266667	-2.1896	-1.9194	0.2702	9.489433333	96.27147704	4.61E-08	0.003059208	Ly6e	"lymphocyte antigen 6 complex, locus E"
TC1200001468.mm.1	1.308333333	-0.291266667	1.529533333	-1.5996	0.2212	1.8208	7.822583333	74.39464578	1.74E-07	0.004208733	Atp6v1c2	"ATPase, H+ transporting, lysosomal V1 subunit C2"
TC0900002423.mm.1	2.240433333	-0.213	2.5648	-2.453433333	0.324366667	2.7778	6.464708333	68.41902767	2.66E-07	0.004840395	---	Non-coding transcript identified by NONCODE: Antisense
TC1300001237.mm.1	0.7057	-0.143266667	0.472166667	-0.848966667	-0.233533333	0.615433333	5.405816667	65.12947567	3.42E-07	0.004975569	---	Non-coding transcript identified by NONCODE: Sense No Exonic
TC0900000071.mm.1	1.0535	-0.021233333	0.961666667	-1.074733333	-0.091833333	0.9829	5.11215	61.58311801	4.55E-07	0.005145005	---	Non-coding transcript identified by NONCODE: Sense No Exonic
TC1300001222.mm.1	1.2718	-0.141066667	0.794533333	-1.412866667	-0.477266667	0.9356	6.339616667	60.54618533	4.95E-07	0.005145005	---	Non-coding transcript identified by NONCODE: Sense No Exonic
TC0100003439.mm.1	0.396133333	-0.017333333	0.748233333	-0.413466667	0.3521	0.765566667	9.191341667	58.17085576	6.07E-07	0.00551085	Sft2d2	SFT2 domain containing 2
TC0100001218.mm.1	0.5782	-0.168833333	0.9722	-0.747033333	0.394	1.141033333	7.429441667	55.61844905	7.60E-07	0.006141372	Fmod	fibromodulin
TC0100003119.mm.1	0.829533333	0.224966667	0.893133333	-0.604566667	0.0636	0.668166667	7.323891667	46.64990486	1.83E-06	0.006514021	Lgr6	leucine-rich repeat-containing G protein-coupled receptor 6
TC0200001628.mm.1	1.074	-0.0686	0.773433333	-1.1426	-0.300566667	0.842033333	6.586125	43.99562433	2.45E-06	0.006514021	Ccdc34	coiled-coil domain containing 34
TC0300002156.mm.1	0.670466667	0.099733333	0.494466667	-0.570733333	-0.176	0.394733333	6.354466667	43.96310147	2.46E-06	0.006514021	Bche	butyrylcholinesterase
TC0400001020.mm.1	0.594066667	-0.242	0.780966667	-0.836066667	0.1869	1.022966667	7.876608333	45.83706752	2.00E-06	0.006514021	Cachd1	cache domain containing 1
TC0600001917.mm.1	0.9489	0.192866667	0.8274	-0.756033333	-0.1215	0.634533333	8.486708333	48.56541374	1.50E-06	0.006514021	Tspan12	tetraspanin 12
TC0800000297.mm.1	-3.491033333	-0.362466667	-0.902866667	3.128566667	2.588166667	-0.5404	8.149258333	45.52207114	2.07E-06	0.006514021	Sfrp1	secreted frizzled-related protein 1
TC0800000416.mm.1	1.4011	-0.452733333	1.4053	-1.853833333	0.0042	1.858033333	8.320016667	44.18482749	2.40E-06	0.006514021	Dusp4	dual specificity phosphatase 4
TC0900000315.mm.1	1.1277	0.327633333	1.329266667	-0.800066667	0.201566667	1.001633333	6.786416667	45.95357467	1.97E-06	0.006514021	---	Non-coding transcript identified by NONCODE: Sense No Exonic
TC0900000320.mm.1	1.1709	0.384466667	1.2319	-0.786433333	0.061	0.847433333	5.98275	51.15552424	1.16E-06	0.006514021	---	Non-coding transcript identified by NONCODE: Sense No Exonic
TC0900002424.mm.1	1.7023	-0.2695	1.674266667	-1.9718	-0.028033333	1.943766667	6.709466667	45.45613008	2.08E-06	0.006514021	Gm20275	"predicted gene, 20275"
TC0X00000229.mm.1	1.043266667	-0.4751	1.203766667	-1.518366667	0.1605	1.678866667	5.48295	43.99210087	2.45E-06	0.006514021	Slc6a14	"solute carrier family 6 (neurotransmitter transporter), member 14"
TC1100002323.mm.1	0.725833333	-0.015133333	1.0313	-0.740966667	0.305466667	1.046433333	7.6274	49.13509476	1.42E-06	0.006514021	Gm12039	predicted gene 12039
TC1300001218.mm.1	1.617633333	-0.145466667	1.121033333	-1.7631	-0.4966	1.2665	7.213366667	43.78280862	2.51E-06	0.006514021	---	Non-coding transcript identified by NONCODE: Sense No Exonic|Non-coding transcript identified by NONCODE: Sense No Exonic|Non-coding transcript identified by NONCODE: Sense No Exonic
TC1300001228.mm.1	0.9604	-0.289133333	0.776033333	-1.249533333	-0.184366667	1.065166667	6.048908333	45.71445019	2.03E-06	0.006514021	---	Non-coding transcript identified by NONCODE: Sense No Exonic
TC1300001229.mm.1	1.0334	-0.028133333	1.0554	-1.061533333	0.022	1.083533333	6.4783	52.88634542	9.79E-07	0.006514021	---	Non-coding transcript identified by NONCODE: Sense No Exonic
TC1300001231.mm.1	0.931466667	-0.033933333	0.760133333	-0.9654	-0.171333333	0.794066667	6.233116667	44.22083775	2.39E-06	0.006514021	---	Non-coding transcript identified by NONCODE: Sense No Exonic
TC1500002075.mm.1	0.975266667	0.1002	0.5601	-0.875066667	-0.415166667	0.4599	8.419141667	51.87144811	1.08E-06	0.006514021	Abcd2	"ATP-binding cassette, sub-family D (ALD), member 2"
TC0200002204.mm.1	-1.2389	-0.322533333	-0.6408	0.916366667	0.5981	-0.318266667	6.954225	41.56769836	3.24E-06	0.007269914	---	"PREDICTED:  predicted gene, 19595 (Gm19595), miscRNA."
TC0500000378.mm.1	-0.296633333	-0.0898	-0.659466667	0.206833333	-0.362833333	-0.569666667	7.185275	41.98092953	3.09E-06	0.007269914	Sh3bp2	SH3-domain binding protein 2
TC0800000417.mm.1	2.4123	-0.494633333	1.9992	-2.906933333	-0.4131	2.493833333	7.705283333	41.16581842	3.40E-06	0.007269914	---	Non-coding transcript identified by NONCODE: Linc
TC1300001227.mm.1	1.4	-0.046433333	1.141166667	-1.446433333	-0.258833333	1.1876	6.718416667	41.25296867	3.37E-06	0.007269914	---	Non-coding transcript identified by NONCODE: Sense No Exonic|Non-coding transcript identified by NONCODE: Sense No Exonic
TC1400001930.mm.1	-0.574366667	-0.193066667	-0.818666667	0.3813	-0.2443	-0.6256	6.225891667	41.92316828	3.11E-06	0.007269914	Gch1	GTP cyclohydrolase 1
TC1900000335.mm.1	1.109933333	0.138766667	0.7941	-0.971166667	-0.315833333	0.655333333	7.126366667	41.26181072	3.36E-06	0.007269914	Aldh1a1	"aldehyde dehydrogenase family 1, subfamily A1"
TC1300000514.mm.1	0.452	-0.156466667	0.5922	-0.608466667	0.1402	0.748666667	8.0838	40.12746311	3.86E-06	0.007784243	Jarid2	"jumonji, AT rich interactive domain 2"
TC1900001534.mm.1	0.456133333	0.030366667	0.753233333	-0.425766667	0.2971	0.722866667	4.505133333	40.34173635	3.76E-06	0.007784243	---	Non-coding transcript identified by NONCODE: Sense No Exonic
TC0200003355.mm.1	-0.8143	0.1462	-0.634133333	0.9605	0.180166667	-0.780333333	6.819425	38.91955861	4.48E-06	0.008346539	Traf1	TNF receptor-associated factor 1
TC0600003589.mm.1	-0.137766667	-0.471033333	-1.040033333	-0.333266667	-0.902266667	-0.569	5.549875	39.04501377	4.41E-06	0.008346539	Igkv8-24	immunoglobulin kappa chain variable 8-24
TC0900002425.mm.1	1.305166667	-0.191133333	1.3368	-1.4963	0.031633333	1.527933333	9.012225	39.14925149	4.35E-06	0.008346539	Gm2735	predicted gene 2735
TC0900001730.mm.1	0.579666667	0.0835	0.497133333	-0.496166667	-0.082533333	0.413633333	3.599491667	37.39995911	5.44E-06	0.009201895	---	"Non-coding transcript identified by NONCODE: Antisense|Non-coding transcript identified by Luo, et al.|Non-coding transcript identified by NONCODE: Antisense| 2 days pregnant adult female oviduct cDNA, RIKEN full-length enriched library, clone:E230019L22 product:unclassifiable, full insert sequence."
TC1000001037.mm.1	0.7574	-0.139333333	-0.002233333	-0.896733333	-0.759633333	0.1371	6.588441667	37.4395625	5.41E-06	0.009201895	---	"Non-coding transcript identified by Luo, et al.|Non-coding transcript identified by NONCODE: Linc"
TC1000002330.mm.1	1.042333333	0.001866667	1.233833333	-1.040466667	0.1915	1.231966667	6.253058333	37.39501229	5.44E-06	0.009201895	1700040L02Rik	RIKEN cDNA 1700040L02 gene
TC1900000986.mm.1	0.760966667	-0.1521	-0.150266667	-0.913066667	-0.911233333	0.001833333	9.668083333	37.40602322	5.44E-06	0.009201895	Neat1	nuclear paraspeckle assembly transcript 1 (non-protein coding)
TC1300001220.mm.1	1.480033333	-0.134366667	1.199	-1.6144	-0.281033333	1.333366667	6.5916	36.45903875	6.16E-06	0.009952388	---	Non-coding transcript identified by NONCODE: Sense No Exonic
TC1900001246.mm.1	1.127233333	-0.1947	0.665466667	-1.321933333	-0.461766667	0.860166667	6.997	36.45586443	6.16E-06	0.009952388	Aldh1a7	"aldehyde dehydrogenase family 1, subfamily A7"
TC1300000718.mm.1	0.610066667	0.1506	0.4816	-0.459466667	-0.128466667	0.331	7.052933333	36.06167015	6.50E-06	0.010264436	Ntrk2	"neurotrophic tyrosine kinase, receptor, type 2"
TC0200004816.mm.1	-1.1099	-0.115566667	-0.499033333	0.994333333	0.610866667	-0.383466667	10.372325	35.72726761	6.80E-06	0.010371203	Cst3	cystatin C
TC0600002574.mm.1	0.621066667	-0.1931	0.615166667	-0.814166667	-0.0059	0.808266667	8.15465	34.90471228	7.61E-06	0.010371203	Actg2	"actin, gamma 2, smooth muscle, enteric"
TC0700001119.mm.1	0.2314	-0.145233333	0.518433333	-0.376633333	0.287033333	0.663666667	8.898516667	34.76677823	7.76E-06	0.010371203	Abhd2	abhydrolase domain containing 2
TC0700002725.mm.1	0.6702	-0.031266667	1.441766667	-0.701466667	0.771566667	1.473033333	4.649791667	35.1290914	7.38E-06	0.010371203	---	Non-coding transcript identified by NONCODE: Linc
TC0900002242.mm.1	0.8877	-0.149733333	0.615	-1.037433333	-0.2727	0.764733333	6.319725	34.96058351	7.55E-06	0.010371203	---	Non-coding transcript identified by NONCODE: Sense No Exonic
TC1000000667.mm.1	0.785166667	0.0951	0.180466667	-0.690066667	-0.6047	0.085366667	6.174583333	34.74678298	7.78E-06	0.010371203	---	Non-coding transcript identified by NONCODE: Sense No Exonic
TC1000002930.mm.1	0.352133333	-0.533633333	-0.853366667	-0.885766667	-1.2055	-0.319733333	8.85175	34.9696092	7.54E-06	0.010371203	Lyz1	lysozyme 1
TC1200000714.mm.1	0.509733333	-0.058833333	0.354933333	-0.568566667	-0.1548	0.413766667	6.748708333	34.68294638	7.85E-06	0.010371203	Plekhh1	"pleckstrin homology domain containing, family H (with MyTH4 domain) member 1"
TC1800001180.mm.1	0.635733333	-0.1064	0.591966667	-0.742133333	-0.043766667	0.698366667	7.976541667	34.74307804	7.78E-06	0.010371203	Ecscr	endothelial cell surface expressed chemotaxis and apoptosis regulator
TC0900000212.mm.1	0.365766667	-0.3898	0.668833333	-0.755566667	0.303066667	1.058633333	9.6412	34.30697776	8.27E-06	0.010737438	Cnn1	calponin 1
TC1100002550.mm.1	-0.557266667	-0.142833333	-0.018733333	0.414433333	0.538533333	0.1241	9.535608333	33.83186435	8.85E-06	0.011284256	Ccng1	cyclin G1
TC0400001433.mm.1	1.786466667	-0.088833333	2.0587	-1.8753	0.272233333	2.147533333	8.699616667	33.57811664	9.18E-06	0.011305078	Rspo1	R-spondin homolog (Xenopus laevis)
TC1100000349.mm.1	2.9487	0.196133333	0.379866667	-2.752566667	-2.568833333	0.183733333	8.603491667	33.62447307	9.12E-06	0.011305078	Gm10462	predicted gene 10462
TC1900001532.mm.1	0.4528	-0.174433333	0.861433333	-0.627233333	0.408633333	1.035866667	6.80885	33.38916633	9.43E-06	0.011423327	Hpse2	heparanase 2
TC0500003024.mm.1	0.7429	0.1259	0.3622	-0.617	-0.3807	0.2363	7.37225	32.8613548	1.02E-05	0.011775019	Adrbk2	"adrenergic receptor kinase, beta 2"
TC0700001070.mm.1	-0.8564	0.107866667	-0.082833333	0.964266667	0.773566667	-0.1907	6.714741667	32.93318867	1.01E-05	0.011775019	Fam174b	"family with sequence similarity 174, member B"
TC0800002858.mm.1	0.587666667	-0.0331	0.533566667	-0.620766667	-0.0541	0.566666667	11.20103333	32.84523425	1.02E-05	0.011775019	Gm10073	predicted pseudogene 10073
TC0X00000919.mm.1	0.601366667	0.104566667	0.522166667	-0.4968	-0.0792	0.4176	6.095541667	32.66882399	1.05E-05	0.01189528	Heph	hephaestin
TC1300001212.mm.1	1.234866667	-0.6101	1.472366667	-1.844966667	0.2375	2.082466667	6.873283333	32.42802899	1.09E-05	0.011952474	---	Non-coding transcript identified by NONCODE: Sense No Exonic
TC1300001224.mm.1	1.288933333	-0.224566667	1.1313	-1.5135	-0.157633333	1.355866667	5.728816667	32.48525288	1.08E-05	0.011952474	---	Non-coding transcript identified by NONCODE: Sense No Exonic
TC0100000282.mm.1	-1.2148	-0.324133333	0.321533333	0.890666667	1.536333333	0.645666667	8.21505	32.14454726	1.13E-05	0.012100687	Npas2	neuronal PAS domain protein 2
TC1800000231.mm.1	-0.989466667	-0.117966667	0.3098	0.8715	1.299266667	0.427766667	8.883741667	32.1584304	1.13E-05	0.012100687	---	Non-coding transcript identified by NONCODE: Linc
TC0400004012.mm.1	-0.647133333	0.009833333	-0.227466667	0.656966667	0.419666667	-0.2373	7.152191667	31.93321214	1.17E-05	0.012168683	Agtrap	"angiotensin II, type I receptor-associated protein"
TC0X00001682.mm.1	0.439033333	0.114133333	0.6904	-0.3249	0.251366667	0.576266667	7.516708333	31.9137023	1.17E-05	0.012168683	Gpm6b	glycoprotein m6b
TC0900000069.mm.1	0.603333333	0.080033333	0.6587	-0.5233	0.055366667	0.578666667	6.143083333	31.32156276	1.28E-05	0.013123954	Pgr	progesterone receptor
TC0900002450.mm.1	0.601766667	-0.013	0.608	-0.614766667	0.006233333	0.621	11.273775	30.99093992	1.35E-05	0.013615756	Rplp1	"ribosomal protein, large, P1"
TC1500001889.mm.1	2.957966667	-0.033966667	0.0876	-2.991933333	-2.870366667	0.121566667	7.8396	30.85093979	1.38E-05	0.013723088	D730005E14Rik	RIKEN cDNA D730005E14 gene
TC0100000372.mm.1	0.559433333	0.017933333	0.540833333	-0.5415	-0.0186	0.5229	8.307716667	30.00107298	1.57E-05	0.013797883	Sdpr	serum deprivation response
TC0300002436.mm.1	0.0351	0.012433333	0.493733333	-0.022666667	0.458633333	0.4813	6.722483333	29.99779737	1.58E-05	0.013797883	Gm16584	predicted gene 16584
TC0400000432.mm.1	-0.532266667	-0.100633333	0.1063	0.431633333	0.638566667	0.206933333	7.860783333	30.52554706	1.45E-05	0.013797883	Unc13b	unc-13 homolog B (C. elegans)
TC0X00002206.mm.1	0.1544	-0.216266667	0.853133333	-0.370666667	0.698733333	1.0694	7.353183333	30.08450671	1.55E-05	0.013797883	---	"Non-coding transcript identified by NONCODE: Linc|Non-coding transcript identified by NONCODE: Linc|Non-coding transcript identified by NONCODE: Linc|Non-coding transcript identified by NONCODE: Linc| adult male urinary bladder cDNA, RIKEN full-length enriched library, clone:9530073D23 product:unclassifiable, full insert sequence."
TC0X00003012.mm.1	0.875166667	0.332366667	0.606966667	-0.5428	-0.2682	0.2746	6.242575	30.52093349	1.45E-05	0.013797883	Nxf7	nuclear RNA export factor 7
TC1100000348.mm.1	2.8941	0.1623	0.392433333	-2.7318	-2.501666667	0.230133333	8.814625	30.0437382	1.56E-05	0.013797883	Gm10462	predicted gene 10462
TC1100001651.mm.1	0.835933333	0.273066667	0.814166667	-0.562866667	-0.021766667	0.5411	8.586308333	30.15085088	1.54E-05	0.013797883	Aoc3	"amine oxidase, copper containing 3"
TC1200000751.mm.1	0.794066667	0.111133333	0.5181	-0.682933333	-0.275966667	0.406966667	7.639608333	30.51092458	1.45E-05	0.013797883	Smoc1	SPARC related modular calcium binding 1
TC1300000880.mm.1	0.828166667	0.098866667	0.3463	-0.7293	-0.481866667	0.247433333	11.17223333	30.07936216	1.56E-05	0.013797883	Gm10263	predicted gene 10263
TC1900001415.mm.1	0.666966667	-0.113566667	0.639833333	-0.780533333	-0.027133333	0.7534	11.689025	30.41245689	1.48E-05	0.013797883	Acta2	"actin, alpha 2, smooth muscle, aorta"
TC0900002920.mm.1	-1.248833333	-0.068066667	-1.189833333	1.180766667	0.059	-1.121766667	7.94795	29.49445828	1.71E-05	0.014777054	Esyt3	extended synaptotagmin-like protein 3
TC0X00002207.mm.1	0.4403	-0.056233333	0.969066667	-0.496533333	0.528766667	1.0253	8.173183333	29.24283937	1.78E-05	0.01521006	Gpc4	glypican 4
TC0500000589.mm.1	-0.973133333	-0.419233333	-0.1576	0.5539	0.815533333	0.261633333	8.406558333	28.81126823	1.91E-05	0.015415261	Pgm1	phosphoglucomutase 1
TC1100002779.mm.1	0.3788	-0.001666667	0.720433333	-0.380466667	0.341633333	0.7221	6.895808333	28.84789534	1.90E-05	0.015415261	Fat2	FAT tumor suppressor homolog 2 (Drosophila)
TC1300002119.mm.1	-0.7873	0.047666667	-0.229466667	0.834966667	0.557833333	-0.277133333	7.833575	29.01785572	1.85E-05	0.015415261	Golm1	golgi membrane protein 1
TC1300002308.mm.1	0.538033333	0.026266667	0.384766667	-0.511766667	-0.153266667	0.3585	11.0359	28.82119503	1.91E-05	0.015415261	Gm10126	predicted gene 10126
TC1400001314.mm.1	0.2675	0.113433333	0.520866667	-0.154066667	0.253366667	0.407433333	8.736583333	28.83402229	1.90E-05	0.015415261	Ipo5	importin 5
TC1200001602.mm.1	0.871866667	0.0902	0.462266667	-0.781666667	-0.4096	0.372066667	8.415416667	28.60680564	1.97E-05	0.01576925	Prkar2b	"protein kinase, cAMP dependent regulatory, type II beta"
TC1200002026.mm.1	0.569	0.195333333	-0.116866667	-0.373666667	-0.685866667	-0.3122	5.438966667	28.43202715	2.03E-05	0.016057156	---	Non-coding transcript identified by NONCODE: Sense No Exonic|Non-coding transcript identified by NONCODE: Sense No Exonic
TC0700004291.mm.1	0.8767	0.1056	0.786166667	-0.7711	-0.090533333	0.680566667	8.169683333	28.19987738	2.11E-05	0.01651279	Sult1a1	"sulfotransferase family 1A, phenol-preferring, member 1"
TC0300000631.mm.1	0.460366667	-0.2467	0.370466667	-0.707066667	-0.0899	0.617166667	8.794066667	27.96295852	2.20E-05	0.016822818	Pdgfc	"platelet-derived growth factor, C polypeptide"
TC1300001216.mm.1	1.0938	-0.270133333	0.8165	-1.363933333	-0.2773	1.086633333	4.743891667	27.99320745	2.19E-05	0.016822818	---	Non-coding transcript identified by NONCODE: Sense No Exonic
TC1500000948.mm.1	0.501833333	0.083233333	-0.318366667	-0.4186	-0.8202	-0.4016	8.504425	27.84837399	2.24E-05	0.016973583	---	Non-coding transcript identified by NONCODE: Sense No Exonic
TC1300001236.mm.1	1.029833333	-0.025833333	0.791366667	-1.055666667	-0.238466667	0.8172	6.297125	27.65083564	2.32E-05	0.017372584	---	Non-coding transcript identified by NONCODE: Sense No Exonic|Non-coding transcript identified by NONCODE: Sense No Exonic
TC1300001784.mm.1	0.544766667	-0.117366667	0.957233333	-0.662133333	0.412466667	1.0746	8.663708333	27.1485333	2.53E-05	0.018584743	Slc22a23	"solute carrier family 22, member 23"
TC1500001215.mm.1	1.609266667	0.3659	1.302233333	-1.243366667	-0.307033333	0.936333333	7.873683333	27.14006652	2.53E-05	0.018584743	Npr3	natriuretic peptide receptor 3
TC1100002324.mm.1	-0.939333333	-0.3212	-0.067633333	0.618133333	0.8717	0.253566667	8.502675	26.98565534	2.60E-05	0.018899491	Ugp2	UDP-glucose pyrophosphorylase 2
TC0100003273.mm.1	0.386833333	-0.0451	0.594833333	-0.431933333	0.208	0.639933333	9.092991667	26.85349277	2.66E-05	0.019029274	Lamc1	"laminin, gamma 1"
TC0900000802.mm.1	0.181666667	0.075166667	-0.668466667	-0.1065	-0.850133333	-0.743633333	4.135441667	26.83314283	2.67E-05	0.019029274	Gm25995	"predicted gene, 25995"
TC0300000264.mm.1	0.5712	-0.036833333	0.7693	-0.608033333	0.1981	0.806133333	7.911883333	26.68751311	2.74E-05	0.019146647	Acad9	"acyl-Coenzyme A dehydrogenase family, member 9"
TC0X00001316.mm.1	0.7302	-0.1509	0.594066667	-0.8811	-0.136133333	0.744966667	6.735725	26.7233084	2.72E-05	0.019146647	Arxes2	adipocyte-related X-chromosome expressed sequence 2
TC0100001892.mm.1	-0.5852	-0.068033333	-0.808966667	0.517166667	-0.223766667	-0.740933333	4.23485	26.44318285	2.86E-05	0.019800906	---	Non-coding transcript identified by NONCODE: Sense No Exonic
TC0400003561.mm.1	0.7456	0.0984	0.392333333	-0.6472	-0.353266667	0.293933333	11.11361667	26.2552885	2.96E-05	0.020203123	Gm12943	predicted gene 12943
TC0900000321.mm.1	0.886833333	0.209366667	0.824466667	-0.677466667	-0.062366667	0.6151	5.327366667	26.22425082	2.97E-05	0.020203123	---	Non-coding transcript identified by NONCODE: Sense No Exonic
TC0X00001633.mm.1	0.875833333	0.257166667	1.063033333	-0.618666667	0.1872	0.805866667	5.947058333	26.05991435	3.06E-05	0.020425055	Gpr64	G protein-coupled receptor 64
TC1600001114.mm.1	0.270866667	0.024266667	0.4421	-0.2466	0.171233333	0.417833333	8.563858333	26.07218988	3.06E-05	0.020425055	Trap1	TNF receptor-associated protein 1
TC0400002141.mm.1	-0.045433333	0.0854	0.4415	0.130833333	0.486933333	0.3561	8.3653	25.90573172	3.15E-05	0.020707206	Impad1	inositol monophosphatase domain containing 1
TC1100002845.mm.1	1.292566667	-0.387833333	0.3909	-1.6804	-0.901666667	0.778733333	7.667091667	25.81749806	3.20E-05	0.020766495	2610507I01Rik	RIKEN cDNA 2610507I01 gene
TC0900002426.mm.1	2.157033333	-0.405133333	2.410133333	-2.562166667	0.2531	2.815266667	7.083791667	25.7125322	3.26E-05	0.020978484	---	"PREDICTED:  predicted gene, 20265 (Gm20265), miscRNA."
TC0300000254.mm.1	0.450266667	0.110033333	0.6745	-0.340233333	0.224233333	0.564466667	5.827366667	25.47497232	3.41E-05	0.0211117	---	"Non-coding transcript identified by NONCODE: Linc|Non-coding transcript identified by Luo, et al.|Non-coding transcript identified by NONCODE: Linc"
TC1000000663.mm.1	0.5662	-0.0326	0.149233333	-0.5988	-0.416966667	0.181833333	6.564291667	25.51829997	3.38E-05	0.0211117	---	Non-coding transcript identified by NONCODE: Sense No Exonic
TC1100000086.mm.1	-1.337366667	-0.128766667	0.191166667	1.2086	1.528533333	0.319933333	10.524075	25.62828668	3.31E-05	0.0211117	---	"activated spleen cDNA, RIKEN full-length enriched library, clone:F830224N14 product:unclassifiable, full insert sequence."
TC1300000087.mm.1	0.3556	-0.036166667	0.876466667	-0.391766667	0.520866667	0.912633333	9.299258333	25.44075688	3.43E-05	0.0211117	Nid1	nidogen 1
TC1300001238.mm.1	1.022866667	0.0251	0.517733333	-0.997766667	-0.505133333	0.492633333	6.224608333	25.4651107	3.41E-05	0.0211117	---	Non-coding transcript identified by NONCODE: Sense No Exonic
TC0100001873.mm.1	-0.760166667	0.0378	0.108933333	0.797966667	0.8691	0.071133333	6.441825	25.28521436	3.53E-05	0.021491483	---	Non-coding transcript identified by NONCODE: Linc
TC0600002391.mm.1	0.665266667	-0.0062	0.279666667	-0.671466667	-0.3856	0.285866667	4.809183333	25.11911472	3.64E-05	0.021491483	A530053G22Rik	RIKEN cDNA A530053G22 gene
TC0700000237.mm.1	0.4498	-0.047166667	0.282933333	-0.496966667	-0.166866667	0.3301	6.715141667	25.17162347	3.60E-05	0.021491483	---	Non-coding transcript identified by NONCODE: Sense No Exonic
TC1000000661.mm.1	0.420466667	-0.033166667	0.203233333	-0.453633333	-0.217233333	0.2364	7.175566667	25.13238159	3.63E-05	0.021491483	Ank3	"ankyrin 3, epithelial"
TC0800000403.mm.1	-0.495966667	0.019133333	0.0827	0.5151	0.578666667	0.063566667	8.903133333	25.05006231	3.68E-05	0.02153005	Tmem66	transmembrane protein 66
TC0800001696.mm.1	0.477766667	0.215133333	0.560766667	-0.262633333	0.083	0.345633333	8.868416667	25.00762626	3.71E-05	0.02153005	Col4a1	"collagen, type IV, alpha 1"
TC0X00002208.mm.1	1.158833333	-0.221766667	1.001966667	-1.3806	-0.156866667	1.223733333	6.854375	24.90138992	3.79E-05	0.02153005	---	Non-coding transcript identified by NONCODE: Sense No Exonic
TC1100001397.mm.1	0.732766667	0.039966667	0.4785	-0.6928	-0.254266667	0.438533333	7.075725	24.81265238	3.85E-05	0.02153005	Mmd	monocyte to macrophage differentiation-associated
TC1200002652.mm.1	-0.229966667	-0.6102	-1.2219	-0.380233333	-0.991933333	-0.6117	7.772216667	24.86875059	3.81E-05	0.02153005	Ighv1-73	immunoglobulin heavy variable 1-73
TC1800000044.mm.1	0.542566667	0.058566667	0.0741	-0.484	-0.468466667	0.015533333	10.27169167	24.84111182	3.83E-05	0.02153005	Rpl27	ribosomal protein L27
TC0700000236.mm.1	0.833933333	0.000566667	0.5622	-0.833366667	-0.271733333	0.561633333	8.781091667	24.55801405	4.04E-05	0.022293823	Slc1a5	"solute carrier family 1 (neutral amino acid transporter), member 5"
TC0900002542.mm.1	0.5417	-0.0462	0.6838	-0.5879	0.1421	0.73	7.744641667	24.54647574	4.05E-05	0.022293823	Tln2	talin 2
TC0100003237.mm.1	0.736433333	0.021166667	0.2944	-0.715266667	-0.442033333	0.273233333	10.63383333	24.25838198	4.28E-05	0.022539701	Gm15453	predicted gene 15453
TC0400000274.mm.1	0.482733333	-0.043	0.5817	-0.525733333	0.098966667	0.6247	11.29314167	24.21731419	4.31E-05	0.022539701	Gm11942	predicted gene 11942
TC0500001128.mm.1	0.547866667	0.069066667	-0.274433333	-0.4788	-0.8223	-0.3435	7.757308333	24.24601041	4.29E-05	0.022539701	Zfp932	zinc finger protein 932
TC0600000182.mm.1	0.736833333	0.066266667	0.461466667	-0.670566667	-0.275366667	0.3952	7.475091667	24.30130791	4.24E-05	0.022539701	Cped1	cadherin-like and PC-esterase domain containing 1
TC0700000275.mm.1	-0.246866667	0.047866667	1.024533333	0.294733333	1.2714	0.976666667	7.80885	24.31615455	4.23E-05	0.022539701	Pglyrp1	peptidoglycan recognition protein 1
TC1300001230.mm.1	0.908566667	-0.172566667	0.577266667	-1.081133333	-0.3313	0.749833333	6.09575	24.26314144	4.27E-05	0.022539701	Gm10737	predicted gene 10737
TC1600001481.mm.1	0.223866667	0.240766667	-2.358133333	0.0169	-2.582	-2.5989	5.241708333	24.29556173	4.25E-05	0.022539701	---	Non-coding transcript identified by NONCODE: Sense No Exonic
TC1200000655.mm.1	0.469233333	-0.0714	-0.037933333	-0.540633333	-0.507166667	0.033466667	6.263091667	24.07246428	4.43E-05	0.022975914	Snapc1	"small nuclear RNA activating complex, polypeptide 1"
TC1900001533.mm.1	0.2175	-0.259933333	0.4894	-0.477433333	0.2719	0.749333333	4.381491667	24.04308078	4.46E-05	0.022975914	---	Non-coding transcript identified by NONCODE: Sense No Exonic
TC0X00002300.mm.1	1.024733333	-0.282833333	1.2894	-1.307566667	0.264666667	1.572233333	5.173141667	23.95303351	4.53E-05	0.023213888	---	Non-coding transcript identified by NONCODE: Linc
TC0200004601.mm.1	0.615433333	0.071266667	0.451733333	-0.544166667	-0.1637	0.380466667	9.630625	23.73190891	4.73E-05	0.023480972	Gm14039	predicted gene 14039
TC0600002053.mm.1	0.7831	-0.050833333	0.1455	-0.833933333	-0.6376	0.196333333	9.923525	23.80522007	4.67E-05	0.023480972	Gm13862	predicted gene 13862
TC0900003286.mm.1	-0.460666667	-0.373833333	-1.243533333	0.086833333	-0.782866667	-0.8697	6.398275	23.67857109	4.78E-05	0.023480972	Gm26797	"predicted gene, 26797"
TC1300001373.mm.1	1.113866667	0.0808	1.332233333	-1.033066667	0.218366667	1.251433333	7.029875	23.66298346	4.80E-05	0.023480972	Calml3	calmodulin-like 3
TC1500001783.mm.1	0.468433333	-0.193933333	0.824966667	-0.662366667	0.356533333	1.0189	7.0452	23.67039229	4.79E-05	0.023480972	Slc39a4	"solute carrier family 39 (zinc transporter), member 4"
TC1600000675.mm.1	0.9651	0.3538	-1.006633333	-0.6113	-1.971733333	-1.360433333	4.3985	23.6464948	4.81E-05	0.023480972	---	Non-coding transcript identified by NONCODE: Sense No Exonic
TC1900001537.mm.1	0.8498	-0.052866667	1.125733333	-0.902666667	0.275933333	1.1786	5.2073	23.81000444	4.66E-05	0.023480972	---	Non-coding transcript identified by NONCODE: Sense No Exonic
TC0300003085.mm.1	-1.243733333	0.006666667	-0.387333333	1.2504	0.8564	-0.394	5.7759	23.56101254	4.89E-05	0.023717856	Clca5	chloride channel calcium activated 5
TC0100000428.mm.1	-0.725533333	-0.156033333	-0.320566667	0.5695	0.404966667	-0.164533333	5.511566667	23.42223189	5.03E-05	0.024003838	Aox3	aldehyde oxidase 3
TC1000000482.mm.1	0.842033333	0.0342	0.406733333	-0.807833333	-0.4353	0.372533333	8.123558333	23.42164246	5.03E-05	0.024003838	Gm5423	predicted gene 5423
TCUn_JH58430400000003.mm.1	-0.7708	0.033233333	0.126133333	0.804033333	0.896933333	0.0929	8.076958333	23.39928741	5.05E-05	0.024003838	---	"cDNA, clone:Y0G0109E05, strand:plus, reference:ENSEMBL:Mouse-Transcript-ENST:ENSMUST00000066391, based on BLAT search."
TC0200002868.mm.1	0.7325	0.018	0.3438	-0.7145	-0.3887	0.3258	11.28355833	23.28738489	5.17E-05	0.024381008	Gm13192	predicted gene 13192
TC0200002399.mm.1	0.343866667	-0.254133333	0.548533333	-0.598	0.204666667	0.802666667	9.455566667	23.13697435	5.32E-05	0.024957835	Myl9	"myosin, light polypeptide 9, regulatory"
TC0100001016.mm.1	-0.2079	-0.008666667	-0.534766667	0.199233333	-0.326866667	-0.5261	8.0665	22.87987624	5.60E-05	0.025517277	Zcchc2	"zinc finger, CCHC domain containing 2"
TC0100001173.mm.1	-1.060566667	-0.097633333	-0.888433333	0.962933333	0.172133333	-0.7908	8.214291667	22.62634562	5.90E-05	0.025517277	5430435G22Rik	RIKEN cDNA 5430435G22 gene
TC0200000802.mm.1	0.454433333	-0.016566667	0.3339	-0.471	-0.120533333	0.350466667	9.167958333	22.60721556	5.92E-05	0.025517277	Gm13525	predicted gene 13525
TC0400001021.mm.1	0.6841	-0.057166667	0.723766667	-0.741266667	0.039666667	0.780933333	5.550558333	22.98022523	5.49E-05	0.025517277	---	Non-coding transcript identified by NONCODE: Sense No Exonic
TC0400003984.mm.1	0.419366667	0.068633333	0.5003	-0.350733333	0.080933333	0.431666667	8.402625	22.64228401	5.88E-05	0.025517277	RP23-360J20.8	---
TC0700001668.mm.1	0.728733333	0.129233333	0.645666667	-0.5995	-0.083066667	0.516433333	7.206925	22.85354007	5.63E-05	0.025517277	Spon1	"spondin 1, (f-spondin) extracellular matrix protein"
TC0800000088.mm.1	0.4962	0.239233333	0.508666667	-0.256966667	0.012466667	0.269433333	8.860408333	22.5966241	5.93E-05	0.025517277	Col4a2	"collagen, type IV, alpha 2"
TC0900000900.mm.1	0.658033333	-0.127033333	-0.198133333	-0.785066667	-0.856166667	-0.0711	5.907116667	22.79781899	5.70E-05	0.025517277	---	Non-coding transcript identified by NONCODE: Sense No Exonic
TC1200000139.mm.1	-0.3532	0.007966667	0.2213	0.361166667	0.5745	0.213333333	9.879583333	22.86361139	5.62E-05	0.025517277	Pdia6	protein disulfide isomerase associated 6
TC1200001111.mm.1	0.741833333	0.0141	0.516366667	-0.727733333	-0.225466667	0.502266667	5.661125	22.83014538	5.66E-05	0.025517277	---	Non-coding transcript identified by NONCODE: Sense No Exonic|Non-coding transcript identified by NONCODE: Sense No Exonic|Non-coding transcript identified by NONCODE: Sense No Exonic
TC1300001232.mm.1	0.8217	-0.189133333	0.836366667	-1.010833333	0.014666667	1.0255	6.009866667	22.77394725	5.72E-05	0.025517277	---	Non-coding transcript identified by NONCODE: Sense No Exonic
TC1300001234.mm.1	0.6664	-0.080166667	0.5164	-0.746566667	-0.15	0.596566667	6.023675	22.72315067	5.78E-05	0.025517277	---	"Non-coding transcript identified by NONCODE: Sense No Exonic|Non-coding transcript identified by NONCODE: Sense No Exonic|Non-coding transcript identified by NONCODE: Sense No Exonic|Non-coding transcript identified by NONCODE: Sense No Exonic| 16 days embryo head cDNA, RIKEN full-length enriched library, clone:C130003K05 product:unclassifiable, full insert sequence."
TC1300001235.mm.1	0.789533333	0.0019	0.831166667	-0.787633333	0.041633333	0.829266667	5.634916667	22.95207531	5.52E-05	0.025517277	---	Non-coding transcript identified by NONCODE: Sense No Exonic
TC1300002550.mm.1	-1.7686	-0.356066667	-1.261033333	1.412533333	0.507566667	-0.904966667	5.493425	22.67272192	5.84E-05	0.025517277	---	"Non-coding transcript identified by Luo, et al.|Non-coding transcript identified by NONCODE: Linc"
TC0100001018.mm.1	-0.2105	-0.128933333	-0.5271	0.081566667	-0.3166	-0.398166667	7.926766667	22.52109136	6.02E-05	0.025759882	Phlpp1	PH domain and leucine rich repeat protein phosphatase 1
TC1700002783.mm.1	-0.447666667	0.046733333	-0.2274	0.4944	0.220266667	-0.274133333	6.87195	22.44260479	6.12E-05	0.026022531	Gpsm3	"G-protein signalling modulator 3 (AGS3-like, C. elegans)"
TC0300002242.mm.1	0.404266667	-0.0008	0.503166667	-0.405066667	0.0989	0.503966667	7.056275	22.38474767	6.19E-05	0.026179166	Trim2	tripartite motif-containing 2
TC0700000495.mm.1	0.478633333	-0.019333333	0.109966667	-0.497966667	-0.368666667	0.1293	9.081783333	22.34985889	6.24E-05	0.026214542	Rps16	ribosomal protein S16
TC0800002456.mm.1	0.784666667	0.266933333	0.636766667	-0.517733333	-0.1479	0.369833333	8.099208333	22.30534127	6.30E-05	0.026303039	Gm7931	predicted pseudogene 7931
TC0100002860.mm.1	-0.443066667	0.0029	0.0016	0.445966667	0.444666667	-0.0013	3.385741667	22.19783889	6.44E-05	0.026585781	---	"Non-coding transcript identified by Luo, et al.|Non-coding transcript identified by NONCODE: Linc"
TC1300001750.mm.1	0.585266667	-0.032366667	-0.2687	-0.617633333	-0.853966667	-0.236333333	5.713883333	22.20244573	6.43E-05	0.026585781	Gm25186	"predicted gene, 25186"
TC0X00000519.mm.1	0.700566667	0.030766667	0.125433333	-0.6698	-0.575133333	0.094666667	7.261941667	22.10404434	6.56E-05	0.026801329	Ddx26b	DEAD/H (Asp-Glu-Ala-Asp/His) box polypeptide 26B
TC0100002204.mm.1	-0.527266667	-0.212566667	-0.321366667	0.3147	0.2059	-0.1088	7.759066667	22.01237531	6.69E-05	0.026869796	Mgat4a	"mannoside acetylglucosaminyltransferase 4, isoenzyme A"
TC0100002505.mm.1	0.6419	0.148533333	0.846566667	-0.493366667	0.204666667	0.698033333	4.522916667	21.90709676	6.84E-05	0.026869796	---	Non-coding transcript identified by NONCODE: Sense No Exonic
TC0X00000080.mm.1	0.5084	0.036333333	0.3959	-0.472066667	-0.1125	0.359566667	11.54304167	21.93920429	6.79E-05	0.026869796	Gm7079	predicted pseudogene 7079
TC0X00000414.mm.1	0.672566667	0.173933333	0.732533333	-0.498633333	0.059966667	0.5586	5.522641667	21.90607234	6.84E-05	0.026869796	1110059M19Rik	RIKEN cDNA 1110059M19 gene
TC1900001346.mm.1	0.507233333	0.135533333	0.6409	-0.3717	0.133666667	0.505366667	8.070216667	21.94828468	6.78E-05	0.026869796	Ermp1	endoplasmic reticulum metallopeptidase 1
TC1900001485.mm.1	0.561533333	-0.1214	0.4198	-0.682933333	-0.141733333	0.5412	7.981783333	21.95860958	6.76E-05	0.026869796	Sorbs1	sorbin and SH3 domain containing 1
TC0100000497.mm.1	0.458633333	0.0284	0.382466667	-0.430233333	-0.076166667	0.354066667	7.319391667	21.24150255	7.87E-05	0.026966974	Pard3b	par-3 partitioning defective 3 homolog B (C. elegans)
TC0100002150.mm.1	-0.4772	-0.4775	-0.4727	-0.0003	0.0045	0.0048	7.54285	21.25658343	7.84E-05	0.026966974	Mir5103	microRNA 5103
TC0200002542.mm.1	0.127133333	-0.999866667	0.1349	-1.127	0.007766667	1.134766667	6.595825	21.67989548	7.17E-05	0.026966974	Mmp9	matrix metallopeptidase 9
TC0300001270.mm.1	0.8153	0.073866667	0.3243	-0.741433333	-0.491	0.250433333	10.08123333	21.33487094	7.71E-05	0.026966974	---	"PREDICTED:  predicted gene, 20568 (Gm20568), miscRNA."
TC0300001362.mm.1	0.6542	0.3283	0.899066667	-0.3259	0.244866667	0.570766667	5.310908333	21.53162109	7.40E-05	0.026966974	Tacr3	tachykinin receptor 3
TC0300001990.mm.1	0.507233333	0.027666667	0.090466667	-0.479566667	-0.416766667	0.0628	10.10455833	21.31321288	7.75E-05	0.026966974	Gm10254	predicted gene 10254
TC0300002815.mm.1	0.291433333	0.038766667	0.493233333	-0.252666667	0.2018	0.454466667	7.825441667	21.43719041	7.55E-05	0.026966974	Palmd	palmdelphin
TC0500000362.mm.1	0.497133333	0.005833333	0.401433333	-0.4913	-0.0957	0.3956	11.3919	21.69734162	7.14E-05	0.026966974	Gm10059	predicted pseudogene 10059
TC0500001015.mm.1	0.481066667	0.023933333	0.338466667	-0.457133333	-0.1426	0.314533333	7.445233333	21.63036122	7.25E-05	0.026966974	Gm8200	predicted gene 8200
TC0600000128.mm.1	0.880666667	0.082	0.730466667	-0.798666667	-0.1502	0.648466667	8.945916667	21.40154528	7.61E-05	0.026966974	Cav1	"caveolin 1, caveolae protein"
TC0600003472.mm.1	0.480866667	-0.005933333	0.3553	-0.4868	-0.125566667	0.361233333	11.448675	21.6567648	7.21E-05	0.026966974	Gm7618	predicted pseudogene 7618
TC0700000019.mm.1	0.538366667	-0.022666667	0.0306	-0.561033333	-0.507766667	0.053266667	7.602191667	21.5513678	7.37E-05	0.026966974	Rps9	ribosomal protein S9
TC0700003008.mm.1	0.6147	-0.0132	0.5899	-0.6279	-0.0248	0.6031	7.646283333	21.53334113	7.40E-05	0.026966974	Dhdh	dihydrodiol dehydrogenase (dimeric)
TC0700003567.mm.1	0.702966667	0.026933333	0.346166667	-0.676033333	-0.3568	0.319233333	8.525483333	21.36972598	7.66E-05	0.026966974	Plin1	perilipin 1
TC0800001528.mm.1	-0.132366667	0.038066667	-0.462533333	0.170433333	-0.330166667	-0.5006	7.804608333	21.69316629	7.15E-05	0.026966974	Gas8	growth arrest specific 8
TC0800001623.mm.1	0.046433333	0.5443	0.5308	0.497866667	0.484366667	-0.0135	5.511316667	21.5910131	7.31E-05	0.026966974	Cd209d	CD209d antigen
TC0900001838.mm.1	0.351566667	-0.089566667	0.367433333	-0.441133333	0.015866667	0.457	9.148441667	21.33571212	7.71E-05	0.026966974	Zfp266	zinc finger protein 266
TC0900001906.mm.1	0.822866667	0.234433333	0.707633333	-0.588433333	-0.115233333	0.4732	8.5713	21.33117581	7.72E-05	0.026966974	Gm10182	predicted pseudogene 10182
TC1000000939.mm.1	-1.1047	-0.497133333	-0.683466667	0.607566667	0.421233333	-0.186333333	3.230358333	21.22330297	7.90E-05	0.026966974	---	"Non-coding transcript identified by NONCODE: Linc|Non-coding transcript identified by Luo, et al."
TC1000001930.mm.1	-1.197966667	0.0097	-0.2499	1.207666667	0.948066667	-0.2596	4.007541667	21.38969698	7.62E-05	0.026966974	2310057J18Rik	RIKEN cDNA 2310057J18 gene
TC1000002847.mm.1	-0.942466667	-0.029733333	0.1662	0.912733333	1.108666667	0.195933333	5.306033333	21.517249	7.42E-05	0.026966974	---	Non-coding transcript identified by NONCODE: Sense No Exonic
TC1200000263.mm.1	0.329366667	-0.042766667	0.496033333	-0.372133333	0.166666667	0.5388	8.269441667	21.4058006	7.60E-05	0.026966974	Lamb1	laminin B1
TC1300001956.mm.1	-0.613633333	-0.0829	-0.6088	0.530733333	0.004833333	-0.5259	6.556433333	21.80329703	6.99E-05	0.026966974	Fgd3	"FYVE, RhoGEF and PH domain containing 3"
TC1600000346.mm.1	0.180633333	-0.548666667	-1.443	-0.7293	-1.623633333	-0.894333333	7.043891667	21.50408826	7.44E-05	0.026966974	Rtp4	receptor transporter protein 4
TC1700002571.mm.1	1.6068	-0.230233333	1.014933333	-1.837033333	-0.591866667	1.245166667	7.374858333	21.29078359	7.79E-05	0.026966974	Cyp1b1	"cytochrome P450, family 1, subfamily b, polypeptide 1"
TC1900001363.mm.1	0.465033333	-0.024833333	0.1801	-0.489866667	-0.284933333	0.204933333	5.703258333	21.22206975	7.90E-05	0.026966974	---	Non-coding transcript identified by NONCODE: Sense No Exonic
TCUn_JH58430400000004.mm.1	-1.3943	-0.1276	0.0611	1.2667	1.4554	0.1887	8.39	21.3884031	7.63E-05	0.026966974	---	"cDNA, clone:Y1G0117I19, strand:minus, reference:ENSEMBL:Mouse-Transcript-ENST:ENSMUST00000024527, based on BLAT search."
TC1000000911.mm.1	0.536233333	0.0174	-0.1151	-0.518833333	-0.651333333	-0.1325	7.427966667	21.15434614	8.02E-05	0.027106993	Zfp433	"RIKEN cDNA 1700123A16 gene (Zfp433), mRNA."
TC0300000095.mm.1	0.6093	0.026566667	0.6191	-0.582733333	0.0098	0.592533333	12.117925	21.00558116	8.28E-05	0.02754111	Car3	carbonic anhydrase 3
TC0400001708.mm.1	0.1373	0.131733333	0.593533333	-0.005566667	0.456233333	0.4618	8.805758333	21.05453035	8.19E-05	0.02754111	Hspg2	perlecan (heparan sulfate proteoglycan 2)
TC1100002616.mm.1	0.968166667	-0.023533333	0.608666667	-0.9917	-0.3595	0.6322	6.294608333	20.99503782	8.30E-05	0.02754111	---	Non-coding transcript identified by NONCODE: Linc
TC1600001304.mm.1	0.416033333	0.013366667	0.512466667	-0.402666667	0.096433333	0.4991	7.5057	21.02128179	8.25E-05	0.02754111	Prodh	proline dehydrogenase
TC1700000603.mm.1	-0.141566667	0.124833333	0.574033333	0.2664	0.7156	0.4492	8.542141667	20.92456703	8.43E-05	0.027837285	Wdr46	WD repeat domain 46
TC0200001627.mm.1	1.219633333	-0.1647	1.0985	-1.384333333	-0.121133333	1.2632	9.074575	20.82430026	8.61E-05	0.028193806	Lgr4	leucine-rich repeat-containing G protein-coupled receptor 4
TC0400001013.mm.1	0.957533333	-0.1892	0.7593	-1.146733333	-0.198233333	0.9485	6.894525	20.75017489	8.75E-05	0.028524491	Ror1	receptor tyrosine kinase-like orphan receptor 1
TC0200000600.mm.1	0.397866667	0.056666667	0.305933333	-0.3412	-0.091933333	0.249266667	8.374016667	20.68145456	8.88E-05	0.02868126	Rpl12	ribosomal protein L12
TC0300002549.mm.1	0.565666667	-0.101966667	0.991933333	-0.667633333	0.426266667	1.0939	8.753891667	20.66399152	8.92E-05	0.02868126	Phgdh	3-phosphoglycerate dehydrogenase
TC0600002616.mm.1	-0.772933333	0.055333333	0.557033333	0.828266667	1.329966667	0.5017	6.808775	20.67620598	8.89E-05	0.02868126	Gm4477	predicted gene 4477
TC0800002790.mm.1	0.526266667	-0.097966667	0.490933333	-0.624233333	-0.035333333	0.5889	11.111625	20.62677097	8.99E-05	0.028788836	Gm8730	predicted pseudogene 8730
TC0500003313.mm.1	-0.005933333	-0.110133333	0.588733333	-0.1042	0.594666667	0.698866667	8.0718	20.55061017	9.14E-05	0.029146214	Gusb	"glucuronidase, beta"
TC0900000319.mm.1	0.822666667	0.409666667	1.097066667	-0.413	0.2744	0.6874	5.672516667	20.52715714	9.19E-05	0.029169157	---	Non-coding transcript identified by NONCODE: Sense No Exonic
TC1000000908.mm.1	0.5668	0.0207	-0.095933333	-0.5461	-0.662733333	-0.116633333	7.198575	20.50265305	9.24E-05	0.029199585	Zfp433	RIKEN cDNA 1700123A16 gene
TC0400000824.mm.1	0.592766667	-0.116966667	0.829066667	-0.709733333	0.2363	0.946033333	7.02975	20.36066974	9.53E-05	0.02928606	---	Non-coding transcript identified by NONCODE: Linc
TC0400003969.mm.1	0.373966667	0.051533333	0.4497	-0.322433333	0.075733333	0.398166667	8.596966667	20.33730599	9.58E-05	0.02928606	Gm13246	predicted gene 13246
TC0600003598.mm.1	-0.6297	0.041	0.457233333	0.6707	1.086933333	0.416233333	6.972066667	20.35931926	9.54E-05	0.02928606	Cml3	camello-like 3
TC0X00002909.mm.1	-0.499733333	0.234733333	-0.039433333	0.734466667	0.4603	-0.274166667	4.044841667	20.3158616	9.63E-05	0.02928606	---	Non-coding transcript identified by NONCODE: Linc
TC1100003909.mm.1	-0.503	-0.0893	-0.247533333	0.4137	0.255466667	-0.158233333	5.888591667	20.36490774	9.53E-05	0.02928606	Gm11651	predicted gene 11651
TC1300001215.mm.1	1.496666667	-0.336766667	1.031766667	-1.833433333	-0.4649	1.368533333	4.927283333	20.34516762	9.57E-05	0.02928606	---	Non-coding transcript identified by NONCODE: Sense No Exonic
TC1300001654.mm.1	0.445866667	-0.1328	0.393633333	-0.578666667	-0.052233333	0.526433333	7.644825	20.33257902	9.59E-05	0.02928606	Lrrc16a	leucine rich repeat containing 16A
TC1600001008.mm.1	0.4629	0.0668	-0.2593	-0.3961	-0.7222	-0.3261	8.693966667	20.39490818	9.46E-05	0.02928606	Son	Son DNA binding protein
TC1800001384.mm.1	0.487933333	0.238733333	0.5401	-0.2492	0.052166667	0.301366667	6.419441667	20.43158384	9.39E-05	0.02928606	Fbn2	fibrillin 2
TC0600003547.mm.1	0.4992	-0.592133333	-1.167966667	-1.091333333	-1.667166667	-0.575833333	4.753558333	20.27985494	9.71E-05	0.029398449	Igkv4-91	immunoglobulin kappa chain variable 4-91
TC0400002552.mm.1	0.277066667	-0.198933333	-0.4516	-0.476	-0.728666667	-0.252666667	6.577833333	20.23852693	9.80E-05	0.029547153	---	Non-coding transcript identified by NONCODE: Sense No Exonic
TC1500000304.mm.1	-0.515966667	0.0614	-0.032933333	0.577366667	0.483033333	-0.094333333	4.420875	20.15176348	9.99E-05	0.030000663	---	Non-coding transcript identified by NONCODE: Sense No Exonic
TC1500000782.mm.1	0.9343	-0.061566667	0.393166667	-0.995866667	-0.541133333	0.454733333	7.923725	20.12905743	0.00010039	0.030029408	Pnpla3	patatin-like phospholipase domain containing 3
TC0800002990.mm.1	0.4082	0.012033333	-0.461733333	-0.396166667	-0.869933333	-0.473766667	4.155875	20.03922998	0.000102433	0.030515048	Gm23677	"predicted gene, 23677"
TC0100000253.mm.1	0.362066667	-0.131866667	0.070966667	-0.493933333	-0.2911	0.202833333	8.936308333	19.94315288	0.000104674	0.030633184	Cox5b	cytochrome c oxidase subunit Vb
TC0600000222.mm.1	2.194066667	0.3519	1.475766667	-1.842166667	-0.7183	1.123866667	7.722133333	19.94101348	0.000104724	0.030633184	Lep	leptin
TC0700002611.mm.1	-0.4621	0.037933333	-0.0882	0.500033333	0.3739	-0.126133333	6.704125	19.93201576	0.000104937	0.030633184	Cd177	CD177 antigen
TC0X00001413.mm.1	0.446866667	-0.023533333	0.368033333	-0.4704	-0.078833333	0.391566667	6.180658333	19.96016397	0.000104273	0.030633184	Pak3	p21 protein (Cdc42/Rac)-activated kinase 3
TC1800001102.mm.1	-0.822333333	-0.129266667	-0.027666667	0.693066667	0.794666667	0.1016	4.763483333	19.94557284	0.000104616	0.030633184	---	Non-coding transcript identified by NONCODE: Linc
TC1200002614.mm.1	-0.036833333	-0.789966667	-1.0998	-0.753133333	-1.062966667	-0.309833333	4.88415	19.91326397	0.000105382	0.030640129	Ighv1-22	immunoglobulin heavy variable 1-22
TC0600001418.mm.1	0.4425	0.982766667	1.0475	0.540266667	0.605	0.064733333	6.515041667	19.84824047	0.000106944	0.0308474	Cd163	CD163 antigen
TC0600003591.mm.1	0.1489	-0.3421	-1.218333333	-0.491	-1.367233333	-0.876233333	6.820716667	19.85948542	0.000106672	0.0308474	Igkv8-21	immunoglobulin kappa variable 8-21
TC0100001379.mm.1	1.137433333	-0.293833333	1.171	-1.431266667	0.033566667	1.464833333	7.541616667	19.76847788	0.000108897	0.031163472	Rgs8	regulator of G-protein signaling 8
TC1600000331.mm.1	0.689966667	-0.0128	0.333066667	-0.702766667	-0.3569	0.345866667	8.074108333	19.73241039	0.000109794	0.03129698	Adipoq	"adiponectin, C1Q and collagen domain containing"
TC0500001032.mm.1	0.971	0.445433333	0.4022	-0.525566667	-0.5688	-0.043233333	6.647441667	19.62188148	0.000112599	0.031723111	---	"Non-coding transcript identified by Luo, et al.|Non-coding transcript identified by NONCODE: Linc"
TC1000003032.mm.1	0.33	-0.0294	0.444666667	-0.3594	0.114666667	0.474066667	8.01635	19.624923	0.00011252	0.031723111	Msrb3	methionine sulfoxide reductase B3
TC0700001554.mm.1	-0.6119	-0.0624	-0.0429	0.5495	0.569	0.0195	7.622766667	19.59362136	0.000113329	0.031805658	Smpd1	"sphingomyelin phosphodiesterase 1, acid lysosomal"
TC0400003362.mm.1	0.399066667	-0.0354	0.209666667	-0.434466667	-0.1894	0.245066667	9.4278	19.52640752	0.000115089	0.03217544	Rps8	ribosomal protein S8
TC0300002344.mm.1	-0.220433333	-0.0367	-0.689633333	0.183733333	-0.4692	-0.652933333	8.019491667	19.40242145	0.000118422	0.032584516	Efna1	ephrin A1
TC0700003539.mm.1	0.484766667	-0.003933333	0.811666667	-0.4887	0.3269	0.8156	7.110575	19.38884673	0.000118794	0.032584516	Ntrk3	"neurotrophic tyrosine kinase, receptor, type 3"
TC1100003299.mm.1	-0.387966667	-0.1455	0.022766667	0.242466667	0.410733333	0.168266667	8.282775	19.39082971	0.00011874	0.032584516	Tnfaip1	"tumor necrosis factor, alpha-induced protein 1 (endothelial)"
TC1600000376.mm.1	-0.507966667	0.010366667	-0.329466667	0.518333333	0.1785	-0.339833333	6.176933333	19.4125118	0.000118147	0.032584516	Il1rap	interleukin 1 receptor accessory protein
TC0200005299.mm.1	0.4317	0.026266667	0.3221	-0.405433333	-0.1096	0.295833333	11.75938333	19.37080975	0.00011929	0.032597601	Gm14336	predicted gene 14336
TC1600000669.mm.1	0.733533333	0.024233333	0.669666667	-0.7093	-0.063866667	0.645433333	5.742441667	19.31493892	0.000120843	0.032898182	Gm10808	predicted gene 10808
TC0400000743.mm.1	-0.760033333	-0.313566667	-0.854166667	0.446466667	-0.094133333	-0.5406	8.050975	19.2601135	0.00012239	0.03319497	Tlr4	toll-like receptor 4
TC0100003364.mm.1	0.405433333	0.161266667	-0.496566667	-0.244166667	-0.902	-0.657833333	5.293066667	19.18245891	0.000124621	0.033674503	---	Non-coding transcript identified by NONCODE: Sense No Exonic|Non-coding transcript identified by NONCODE: Sense No Exonic
TC0100002493.mm.1	1.673066667	0.0433	0.0453	-1.629766667	-1.627766667	0.002	5.014916667	19.14946797	0.000125583	0.033684153	---	Non-coding transcript identified by NONCODE: Sense No Exonic
TC0200005106.mm.1	0.465766667	0.033933333	0.578266667	-0.431833333	0.1125	0.544333333	7.639341667	19.11192582	0.000126689	0.03385589	Wfdc12	WAP four-disulfide core domain 12
TC0700002507.mm.1	-0.0109	-0.2309	-0.734166667	-0.22	-0.723266667	-0.503266667	6.847158333	19.04292999	0.000128752	0.034183421	Pvr	poliovirus receptor
TC1100003345.mm.1	-0.587833333	0.0236	0.025233333	0.611433333	0.613066667	0.001633333	8.415083333	19.03564314	0.000128973	0.034183421	Myo1d	myosin ID
TC1600000195.mm.1	0.762533333	0.150466667	0.117666667	-0.612066667	-0.644866667	-0.0328	10.02566667	19.02398285	0.000129326	0.034183421	Gm5481	predicted gene 5481
TC0100003841.mm.1	0.717666667	-0.113633333	0.4636	-0.8313	-0.254066667	0.577233333	5.535025	18.99236466	0.00013029	0.034187152	Mir205	microRNA 205
TC0500003369.mm.1	0.5146	-0.085833333	0.564133333	-0.600433333	0.049533333	0.649966667	8.968041667	18.97732684	0.000130751	0.034187152	Gtf2i	general transcription factor II I
TC1100004285.mm.1	-1.1067	-0.063733333	0.0307	1.042966667	1.1374	0.094433333	7.795333333	18.97818684	0.000130725	0.034187152	Sfi1	"Sfi1 homolog, spindle assembly associated (yeast)"
TC1600000667.mm.1	1.278066667	0.045	0.680133333	-1.233066667	-0.597933333	0.635133333	8.394366667	18.9285645	0.00013226	0.034457854	Ccdc80	coiled-coil domain containing 80
TC0500002213.mm.1	0.447233333	-0.1256	0.7561	-0.572833333	0.308866667	0.8817	7.970366667	18.83567031	0.000135193	0.034847276	Spon2	"spondin 2, extracellular matrix protein"
TC0600002783.mm.1	0.1738	-0.016666667	0.676966667	-0.190466667	0.503166667	0.693633333	8.281375	18.85580476	0.000134551	0.034847276	Suclg2	"succinate-Coenzyme A ligase, GDP-forming, beta subunit"
TC1000000630.mm.1	-0.0029	0.078966667	-0.585066667	0.081866667	-0.582166667	-0.664033333	4.530916667	18.84404812	0.000134926	0.034847276	---	Non-coding transcript identified by NONCODE: Sense No Exonic
TC1400000459.mm.1	0.104333333	-0.793533333	-0.972	-0.897866667	-1.076333333	-0.178466667	5.81	18.80832403	0.000136071	0.034911347	Ear2	"eosinophil-associated, ribonuclease A family, member 2"
TC1500001626.mm.1	0.1159	0.1735	-0.577666667	0.0576	-0.693566667	-0.751166667	6.3885	18.79806633	0.000136402	0.034911347	---	Non-coding transcript identified by NONCODE: Sense No Exonic
TC0200000921.mm.1	0.700433333	0.175466667	0.373366667	-0.524966667	-0.327066667	0.1979	4.711416667	18.78291384	0.000136893	0.03491404	---	Non-coding transcript identified by NONCODE: Linc
TC0300002524.mm.1	0.441133333	-0.0147	0.343033333	-0.455833333	-0.0981	0.357733333	11.20213333	18.76281612	0.000137548	0.034945785	Rpl21-ps11	"ribosomal protein L21, pseudogene 11"
TC0400003983.mm.1	0.377033333	-0.008066667	0.487766667	-0.3851	0.110733333	0.495833333	7.95565	18.73497516	0.00013846	0.034945785	Gm13163	predicted gene 13163
TC1500000019.mm.1	0.518433333	0.0115	0.093933333	-0.506933333	-0.4245	0.082433333	10.46793333	18.74701764	0.000138065	0.034945785	Rpl37	ribosomal protein L37
TC0500000346.mm.1	-0.454966667	-0.0037	0.0307	0.451266667	0.485666667	0.0344	7.286125	18.64251229	0.000141542	0.035477374	Gm2420	predicted gene 2420
TC0700001746.mm.1	-1.201566667	-0.061333333	-0.396633333	1.140233333	0.804933333	-0.3353	7.311516667	18.6537107	0.000141165	0.035477374	Scnn1g	"sodium channel, nonvoltage-gated 1 gamma"
TC0100001414.mm.1	0.451166667	-0.123833333	0.0673	-0.575	-0.383866667	0.191133333	11.462275	18.59274662	0.000143235	0.035533377	Rpl35	ribosomal protein L35
TC0300002439.mm.1	-0.152266667	-0.0767	0.391766667	0.075566667	0.544033333	0.468466667	6.295666667	18.57858166	0.000143721	0.035533377	Gm16561	predicted gene 16561
TC1200000828.mm.1	0.2148	-0.0211	0.403966667	-0.2359	0.189166667	0.425066667	8.713716667	18.58713653	0.000143427	0.035533377	Dlst	dihydrolipoamide S-succinyltransferase (E2 component of 2-oxo-glutarate complex)
TC1100003193.mm.1	-0.3229	0.067233333	-0.024233333	0.390133333	0.298666667	-0.091466667	7.337475	18.55070556	0.000144684	0.035542282	Rap1gap2	RAP1 GTPase activating protein 2
TC1400002487.mm.1	0.5264	0.119966667	0.649933333	-0.406433333	0.123533333	0.529966667	7.797391667	18.53514877	0.000145224	0.035542282	Rgcc	regulator of cell cycle
TC1800001047.mm.1	0.483933333	-0.081633333	0.064766667	-0.565566667	-0.419166667	0.1464	11.3185	18.53629182	0.000145184	0.035542282	Gm10269	predicted gene 10269
TC1000002929.mm.1	0.504166667	-0.224866667	-0.640433333	-0.729033333	-1.1446	-0.415566667	10.00808333	18.50581774	0.00014625	0.035673152	Lyz2	lysozyme 2
TC0100002890.mm.1	-0.227866667	-0.036966667	-0.4767	0.1909	-0.248833333	-0.439733333	6.95805	18.47286125	0.000147412	0.035811225	Gm7160	predicted gene 7160
TC0400002388.mm.1	-0.3968	0.1446	0.2395	0.5414	0.6363	0.0949	7.541475	18.46190516	0.000147801	0.035811225	Slc35a1	"solute carrier family 35 (CMP-sialic acid transporter), member 1"
TC0600002861.mm.1	0.525233333	-0.060433333	0.412	-0.585666667	-0.113233333	0.472433333	7.8838	18.42955173	0.000148957	0.035826626	Pdzrn3	PDZ domain containing RING finger 3
TC0700001332.mm.1	0.573066667	0.030866667	0.536066667	-0.5422	-0.037	0.5052	7.336133333	18.40512298	0.000149836	0.035826626	Tenm4	teneurin transmembrane protein 4
TC1300000072.mm.1	-0.7493	0.136933333	0.023766667	0.886233333	0.773066667	-0.113166667	7.61015	18.40921127	0.000149689	0.035826626	Ero1lb	ERO1-like beta (S. cerevisiae)
TC0700003832.mm.1	0.478666667	0.0053	0.0043	-0.473366667	-0.474366667	-0.001	9.7304	18.37922741	0.000150775	0.035932975	Gm6341	predicted pseudogene 6341
TC0300001317.mm.1	0.432833333	-0.0528	0.5062	-0.485633333	0.073366667	0.559	11.80274167	18.33196413	0.000152507	0.035958804	LOC101055925	60S ribosomal protein L12-like
TC0800002177.mm.1	0.555633333	0.009433333	0.131333333	-0.5462	-0.4243	0.1219	11.47283333	18.32668761	0.000152702	0.035958804	Gm8623	predicted gene 8623
TC0X00001317.mm.1	0.664066667	-0.0874	0.692233333	-0.751466667	0.028166667	0.779633333	5.923475	18.29776035	0.000153776	0.035958804	Arxes1	adipocyte-related X-chromosome expressed sequence 1
TC1100000289.mm.1	0.596533333	0.1016	-0.3747	-0.494933333	-0.971233333	-0.4763	6.888841667	18.31770936	0.000153034	0.035958804	---	Non-coding transcript identified by NONCODE: Sense No Exonic
TC1100001190.mm.1	0.311533333	0.1372	0.5443	-0.174333333	0.232766667	0.4071	6.106375	18.35736005	0.000151574	0.035958804	Gm10387	predicted gene 10387
TC1200002657.mm.1	-0.4166	-0.845266667	-1.844833333	-0.428666667	-1.428233333	-0.999566667	6.037641667	18.28246993	0.000154347	0.035958804	Ighv1-77	immunoglobulin heavy variable 1-77
TC1600001280.mm.1	-0.746466667	0.040533333	-0.202133333	0.787	0.544333333	-0.242666667	8.83855	18.29551251	0.000153859	0.035958804	Sdf2l1	stromal cell-derived factor 2-like 1
TC0100003118.mm.1	1.8215	0.449233333	1.811933333	-1.372266667	-0.009566667	1.3627	7.104966667	18.22674982	0.000156449	0.036266832	---	Non-coding transcript identified by NONCODE: Linc
TC1300001138.mm.1	0.447066667	0.059666667	-0.367166667	-0.3874	-0.814233333	-0.426833333	6.755475	18.2079501	0.000157166	0.036266832	Gm24261	"predicted gene, 24261"
TCUn_JH58430400000001.mm.1	-0.503433333	-0.054933333	0.4862	0.4485	0.989633333	0.541133333	10.01544167	18.21940012	0.000156729	0.036266832	---	"cDNA, clone:Y1G0103A17, strand:plus, reference:ENSEMBL:Mouse-Transcript-ENST:ENSMUST00000047864, based on BLAT search."
TC1400001441.mm.1	0.408833333	-0.053966667	0.5264	-0.4628	0.117566667	0.580366667	5.773383333	18.19013184	0.000157849	0.036309183	4930452B06Rik	RIKEN cDNA 4930452B06 gene
TC0100000863.mm.1	-0.3419	0.085933333	0.171066667	0.427833333	0.512966667	0.085133333	5.943358333	18.16757004	0.000158719	0.036384229	Gm26037	"predicted gene, 26037"
TC0200004579.mm.1	0.625166667	0.185833333	0.341666667	-0.439333333	-0.2835	0.155833333	7.924166667	18.15576583	0.000159176	0.036384229	Gm14008	predicted gene 14008
TC1500002069.mm.1	0.6311	-0.009066667	0.388566667	-0.640166667	-0.242533333	0.397633333	11.12431667	18.06725918	0.000162656	0.036947282	Rpl31-ps8	"ribosomal protein L31, pseudogene 8"
TC1900000384.mm.1	0.5396	-0.188333333	0.255433333	-0.727933333	-0.284166667	0.443766667	7.124425	18.07665339	0.000162282	0.036947282	---	"Non-coding transcript identified by Luo, et al.|Non-coding transcript identified by NONCODE: Linc| non-coding RNA, oocyte_piRNA3172, complete sequence."
TC0X00002813.mm.1	0.816233333	0.095966667	0.1361	-0.720266667	-0.680133333	0.040133333	11.28055833	17.95121422	0.000167356	0.03789651	Rpl30-ps9	"ribosomal protein L30, pseudogene 9"
TC1500001216.mm.1	0.8529	0.146466667	0.707266667	-0.706433333	-0.145633333	0.5608	5.698141667	17.93350109	0.000168088	0.037943952	---	Non-coding transcript identified by NONCODE: Sense No Exonic
TC1100000197.mm.1	0.534133333	0.034	0.391466667	-0.500133333	-0.142666667	0.357466667	11.20663333	17.89183095	0.000169824	0.038217126	Gm12034	predicted gene 12034
TC0300001233.mm.1	0.707433333	-0.1303	0.411	-0.837733333	-0.296433333	0.5413	7.0517	17.86293797	0.00017104	0.038372	A530020G20Rik	RIKEN cDNA A530020G20 gene
TC0300000845.mm.1	0.4464	0.019433333	0.486733333	-0.426966667	0.040333333	0.4673	10.54515833	17.84912737	0.000171625	0.038384756	Rplp0-ps1	"ribosomal protein, large, P0, pseudogene 1"
TC1100003554.mm.1	0.4622	0.059733333	0.0808	-0.402466667	-0.3814	0.021066667	10.18901667	17.82419096	0.000172687	0.038503844	Gm11518	predicted gene 11518
TC0100001219.mm.1	0.42	0.055566667	0.2505	-0.364433333	-0.1695	0.194933333	11.95981667	17.80193006	0.000173642	0.038598334	Gm8618	predicted gene 8618
TC0300001198.mm.1	-0.6082	0.0453	0.829433333	0.6535	1.437633333	0.784133333	9.340433333	17.74655327	0.000176044	0.03877662	Frrs1	ferric-chelate reductase 1
TC0400004065.mm.1	-1.975333333	0.043133333	-0.653333333	2.018466667	1.322	-0.696466667	7.513616667	17.75079385	0.000175859	0.03877662	Gm13091	predicted gene 13091
TC0500000778.mm.1	0.8442	0.182433333	0.298733333	-0.661766667	-0.545466667	0.1163	9.503858333	17.7182468	0.000177287	0.038932488	Hmgn2-ps1	"high mobility group nucleosomal binding domain 2, pseudogene 1"
TC0X00001206.mm.1	2.359966667	-0.2755	0.4075	-2.635466667	-1.952466667	0.683	4.917475	17.66108837	0.00017983	0.039136077	Gm2411	predicted gene 2411
TC1200001376.mm.1	0.782166667	0.206633333	0.538166667	-0.575533333	-0.244	0.331533333	6.008758333	17.6648484	0.000179661	0.039136077	---	Non-coding transcript identified by NONCODE: Sense No Exonic
TC1600000791.mm.1	-0.182133333	-0.0847	0.3451	0.097433333	0.527233333	0.4298	5.623733333	17.63748383	0.000180892	0.03924979	Gm9061	predicted gene 9061
TC0200004393.mm.1	1.0564	0.1732	-0.1265	-0.8832	-1.1829	-0.2997	11.461225	17.6017861	0.000182513	0.039354293	Gm25514	"predicted gene, 25514"
TC0800002669.mm.1	0.432066667	0.072633333	0.374266667	-0.359433333	-0.0578	0.301633333	8.689958333	17.59118097	0.000182998	0.039354293	Gm6625	predicted gene 6625
TC0900000810.mm.1	0.285333333	-0.021133333	0.426233333	-0.306466667	0.1409	0.447366667	12.333925	17.61133085	0.000182078	0.039354293	Rpl4	ribosomal protein L4
TC0900002241.mm.1	0.612	0.140233333	-0.189566667	-0.471766667	-0.801566667	-0.3298	8.020333333	17.5670229	0.000184108	0.039476262	Zbtb16	zinc finger and BTB domain containing 16
TC0600000983.mm.1	0.726766667	0.044633333	0.247733333	-0.682133333	-0.479033333	0.2031	11.46455	17.53426923	0.000185626	0.039568321	Gm10443	predicted pseudogene 10443
TC0500002481.mm.1	-1.3256	-0.998433333	-0.468133333	0.327166667	0.857466667	0.5303	4.780308333	17.49977589	0.000187241	0.03979582	Tlr6	toll-like receptor 6
TC0500001266.mm.1	0.4475	-0.041033333	0.312	-0.488533333	-0.1355	0.353033333	11.15335	17.45079418	0.000189563	0.039919531	Rplp0	"ribosomal protein, large, P0"
TC0500002896.mm.1	-0.219733333	-0.371533333	-0.764066667	-0.1518	-0.544333333	-0.392533333	7.098766667	17.43170554	0.000190477	0.039919531	Gbp11	guanylate binding protein 11
TC1100002150.mm.1	0.672866667	0.1358	0.511433333	-0.537066667	-0.161433333	0.375633333	6.477908333	17.42978409	0.000190569	0.039919531	---	Non-coding transcript identified by NONCODE: Sense No Exonic|Non-coding transcript identified by NONCODE: Sense No Exonic
TC1300001223.mm.1	0.8618	-0.3632	0.8718	-1.225	0.01	1.235	5.177566667	17.45079125	0.000189563	0.039919531	---	Non-coding transcript identified by NONCODE: Sense No Exonic
TC1700000860.mm.1	0.415	0.011933333	0.2903	-0.403066667	-0.1247	0.278366667	11.72159167	17.47497386	0.000188412	0.039919531	Rpl21-ps7	"ribosomal protein L21, pseudogene 7"
TC1200000979.mm.1	0.795733333	0.075633333	0.118366667	-0.7201	-0.677366667	0.042733333	11.2549	17.40207257	0.000191906	0.040084081	Rpl30-ps8	"ribosomal protein L30, pseudogene 8"
TC0800002066.mm.1	0.471933333	0.037866667	0.252633333	-0.434066667	-0.2193	0.214766667	7.396991667	17.36984044	0.000193475	0.040296032	Dlc1	deleted in liver cancer 1
TC0100002149.mm.1	-0.342433333	-0.2837	-0.5334	0.058733333	-0.190966667	-0.2497	4.59715	17.32226477	0.000195819	0.040661073	---	"Non-coding transcript identified by Luo, et al.|Non-coding transcript identified by NONCODE: Linc"
TC0200000395.mm.1	0.293233333	-0.007066667	0.3363	-0.3003	0.043066667	0.343366667	7.722316667	17.28422056	0.000197718	0.040661073	Nsmf	NMDA receptor synaptonuclear signaling and neuronal migration factor
TC0300001462.mm.1	0.408833333	0.1822	0.405	-0.226633333	-0.003833333	0.2228	4.299725	17.29337435	0.000197259	0.040661073	---	"Non-coding transcript identified by Luo, et al.|Non-coding transcript identified by NONCODE: Linc"
TC0300002141.mm.1	0.4236	-0.058966667	0.1226	-0.482566667	-0.301	0.181566667	11.48195833	17.23191189	0.000200364	0.040661073	Rpl32-ps	"ribosomal protein L32, pseudogene"
TC0300002765.mm.1	0.459666667	0.1588	0.4653	-0.300866667	0.005633333	0.3065	5.849525	17.26701145	0.000198584	0.040661073	Ntng1	netrin G1
TC0400003964.mm.1	0.319866667	-0.021866667	0.441766667	-0.341733333	0.1219	0.463633333	8.278091667	17.29970299	0.000196942	0.040661073	Gm13229	predicted gene 13229
TC0900002113.mm.1	1.335066667	-0.070766667	0.602166667	-1.405833333	-0.7329	0.672933333	8.26005	17.25890488	0.000198993	0.040661073	Sorl1	"sortilin-related receptor, LDLR class A repeats-containing"
TC1400000968.mm.1	0.701866667	-0.181366667	1.4611	-0.883233333	0.759233333	1.642466667	7.776433333	17.23936279	0.000199984	0.040661073	Stc1	stanniocalcin 1
TC1700002713.mm.1	1.036433333	0.119266667	-0.7276	-0.917166667	-1.764033333	-0.846866667	9.670375	17.24364667	0.000199766	0.040661073	Gm23947	"predicted gene, 23947"
TC0100002175.mm.1	-0.4749	0.065166667	0.2327	0.540066667	0.7076	0.167533333	8.628891667	17.18785227	0.000202625	0.040700548	Uggt1	UDP-glucose glycoprotein glucosyltransferase 1
TC0700004592.mm.1	-0.742066667	0.078433333	0.006033333	0.8205	0.7481	-0.0724	7.113366667	17.17075993	0.000203511	0.040700548	Tnfrsf22	"tumor necrosis factor receptor superfamily, member 22"
TC1200000200.mm.1	0.9131	-0.105333333	0.9218	-1.018433333	0.0087	1.027133333	8.825441667	17.17789075	0.000203141	0.040700548	Grhl1	grainyhead-like 1 (Drosophila)
TC1200001975.mm.1	0.5291	-0.0455	0.3226	-0.5746	-0.2065	0.3681	4.495516667	17.20171895	0.00020191	0.040700548	---	Non-coding transcript identified by NONCODE: Sense No Exonic
TC1800000833.mm.1	0.391933333	0.091033333	0.510233333	-0.3009	0.1183	0.4192	10.27876667	17.16488116	0.000203816	0.040700548	Atp5a1	"ATP synthase, H+ transporting, mitochondrial F1 complex, alpha subunit 1"
TC0X00001673.mm.1	0.5583	-0.0015	0.272466667	-0.5598	-0.285833333	0.273966667	8.01895	17.14863713	0.000204664	0.040757768	Gm15216	predicted gene 15216
TC0500002028.mm.1	0.685233333	0.116966667	0.677266667	-0.568266667	-0.007966667	0.5603	6.559033333	17.12301497	0.000206008	0.040813593	Reln	reelin
TC0700000988.mm.1	0.268566667	-0.101366667	0.395766667	-0.369933333	0.1272	0.497133333	7.312091667	17.12190718	0.000206067	0.040813593	Pcsk6	proprotein convertase subtilisin/kexin type 6
TC0100002515.mm.1	1.120533333	-0.096033333	0.759166667	-1.216566667	-0.361366667	0.8552	5.36925	17.10025384	0.000207212	0.040928878	---	Non-coding transcript identified by NONCODE: Sense No Exonic
TC0200001098.mm.1	-0.099066667	0.006366667	0.562866667	0.105433333	0.661933333	0.5565	5.490325	17.07503792	0.000208555	0.040965613	---	Non-coding transcript identified by NONCODE: Sense No Exonic
TC0500001353.mm.1	0.362766667	0.023866667	0.295933333	-0.3389	-0.066833333	0.272066667	7.688758333	17.08226143	0.000208169	0.040965613	Rpl6	ribosomal protein L6
TC1400001331.mm.1	0.3708	-0.125833333	0.536566667	-0.496633333	0.165766667	0.6624	7.94245	17.06507232	0.000209089	0.040965613	Clybl	citrate lyase beta like
TC0200000119.mm.1	-0.7142	-0.094866667	-0.221666667	0.619333333	0.492533333	-0.1268	4.208516667	16.97294752	0.000214099	0.041431156	Gm25451	"predicted gene, 25451"
TC0500003126.mm.1	0.311633333	-0.1247	0.3193	-0.436333333	0.007666667	0.444	8.462208333	16.96904227	0.000214315	0.041431156	Pebp1	phosphatidylethanolamine binding protein 1
TC0X00001390.mm.1	-0.271633333	-0.037866667	0.172833333	0.233766667	0.444466667	0.2107	7.168366667	16.97460728	0.000214008	0.041431156	Atg4a	"autophagy related 4A, cysteine peptidase"
TC1800001043.mm.1	0.7344	0.1497	0.666833333	-0.5847	-0.067566667	0.517133333	5.779333333	16.98126895	0.000213641	0.041431156	Dsc2	desmocollin 2
TC1500002327.mm.1	-0.932433333	-0.1153	-0.325166667	0.817133333	0.607266667	-0.209866667	8.331491667	16.91197166	0.000217494	0.04182329	Prlr	prolactin receptor
TC1700000477.mm.1	0.427033333	-0.042866667	0.318466667	-0.4699	-0.108566667	0.361333333	9.771741667	16.91678419	0.000217224	0.04182329	Rpl10a	ribosomal protein L10A
TC0900002336.mm.1	0.6729	0.013166667	0.0669	-0.659733333	-0.606	0.053733333	6.694391667	16.89414258	0.000218499	0.041905615	---	Non-coding transcript identified by NONCODE: Sense No Exonic
TC0100002498.mm.1	0.567066667	-0.013033333	0.404366667	-0.5801	-0.1627	0.4174	11.69246667	16.7953885	0.000224164	0.041913349	Rpl31-ps14	"ribosomal protein L31, pseudogene 14"
TC0300000125.mm.1	-0.439633333	-0.026333333	-0.293433333	0.4133	0.1462	-0.2671	5.65565	16.78070721	0.000225021	0.041913349	Gm16093	predicted gene 16093
TC0300002847.mm.1	0.286733333	-0.0113	0.683066667	-0.298033333	0.396333333	0.694366667	9.420775	16.86881562	0.000219935	0.041913349	Abcd3	"ATP-binding cassette, sub-family D (ALD), member 3"
TC0800000255.mm.1	-0.083733333	-0.086566667	-0.511866667	-0.002833333	-0.428133333	-0.4253	3.316341667	16.77312932	0.000225465	0.041913349	Gm7869	predicted gene 7869
TC0800000961.mm.1	-0.463533333	0.028	-0.118766667	0.491533333	0.344766667	-0.146766667	7.233475	16.76341883	0.000226035	0.041913349	---	"PREDICTED:  predicted gene, 19820 (Gm19820), miscRNA."
TC0X00000670.mm.1	0.438766667	-0.027766667	0.525333333	-0.466533333	0.086566667	0.5531	6.317383333	16.85779086	0.000220564	0.041913349	Zfp185	zinc finger protein 185
TC0X00003250.mm.1	-0.174466667	-0.106733333	0.2135	0.067733333	0.387966667	0.320233333	6.799291667	16.78750229	0.000224624	0.041913349	Mbtps2	"membrane-bound transcription factor peptidase, site 2"
TC1100002660.mm.1	0.7824	0.080466667	0.1222	-0.701933333	-0.6602	0.041733333	11.32096667	16.82407987	0.0002225	0.041913349	Gm12191	predicted gene 12191
TC1300000085.mm.1	-0.872766667	0.118133333	-0.0455	0.9909	0.827266667	-0.163633333	6.212433333	16.77801867	0.000225178	0.041913349	---	Non-coding transcript identified by NONCODE: Linc
TC1600001478.mm.1	-0.401	0.264666667	-1.137766667	0.665666667	-0.736766667	-1.402433333	7.124225	16.7858102	0.000224723	0.041913349	---	Non-coding transcript identified by NONCODE: Sense No Exonic
TC1700002279.mm.1	0.7121	-1.234266667	0.656466667	-1.946366667	-0.055633333	1.890733333	3.826425	16.78109737	0.000224998	0.041913349	---	"Non-coding transcript identified by NONCODE: Linc|Non-coding transcript identified by Luo, et al."
TC1900001325.mm.1	0.062466667	0.0889	-0.4368	0.026433333	-0.499266667	-0.5257	5.342858333	16.77442636	0.000225389	0.041913349	---	Non-coding transcript identified by NONCODE: Sense No Exonic|Non-coding transcript identified by NONCODE: Sense No Exonic
TC0200002228.mm.1	0.391866667	-0.023966667	0.541466667	-0.415833333	0.1496	0.565433333	8.697058333	16.73530704	0.000227696	0.042113855	Pygb	brain glycogen phosphorylase
TC0900002387.mm.1	0.1799	-0.154233333	0.367766667	-0.334133333	0.187866667	0.522	6.559408333	16.72132523	0.000228527	0.042160341	Islr	immunoglobulin superfamily containing leucine-rich repeat
TC0600002114.mm.1	0.012433333	-0.300233333	-1.038866667	-0.312666667	-1.0513	-0.738633333	8.101833333	16.68474917	0.000230719	0.042243064	Parp12	"poly (ADP-ribose) polymerase family, member 12"
TC1300001351.mm.1	0.365066667	-0.047266667	0.879633333	-0.412333333	0.514566667	0.9269	9.701375	16.68670646	0.000230601	0.042243064	---	"Non-coding transcript identified by Luo, et al.|Non-coding transcript identified by NONCODE: Linc"
TC1400000183.mm.1	0.592	-0.059333333	0.5296	-0.651333333	-0.0624	0.588933333	5.764566667	16.68753561	0.000230551	0.042243064	---	Non-coding transcript identified by NONCODE: Sense No Exonic
TC0100002862.mm.1	0.176133333	0.144066667	-0.444833333	-0.032066667	-0.620966667	-0.5889	3.797225	16.65717035	0.000232388	0.042328241	---	"Non-coding transcript identified by Luo, et al.|Non-coding transcript identified by NONCODE: Linc"
TC0600002210.mm.1	0.484	-0.0205	0.3986	-0.5045	-0.0854	0.4191	7.558441667	16.61481387	0.00023498	0.042328241	Rpl31-ps7	"ribosomal protein L31, pseudogene 7"
TC0700001584.mm.1	0.7744	0.012966667	0.283966667	-0.761433333	-0.490433333	0.271	11.41283333	16.60099784	0.000235832	0.042328241	Gm10156	predicted gene 10156
TC0X00002702.mm.1	0.483	0.0562	0.071933333	-0.4268	-0.411066667	0.015733333	5.627516667	16.61580276	0.000234919	0.042328241	RP23-437A4.1	---
TC0X00002872.mm.1	0.013133333	0.0276	-0.915033333	0.014466667	-0.928166667	-0.942633333	5.265075	16.63334416	0.000233842	0.042328241	Pof1b	premature ovarian failure 1B
TC1200000869.mm.1	0.251633333	0.011633333	0.526233333	-0.24	0.2746	0.5146	8.697158333	16.60100639	0.000235832	0.042328241	Gstz1	glutathione transferase zeta 1 (maleylacetoacetate isomerase)
TC1400000710.mm.1	-0.079866667	0.2009	-0.2163	0.280766667	-0.136433333	-0.4172	5.33595	16.65599949	0.000232459	0.042328241	Trav18	T cell receptor alpha variable 18
TC1400001442.mm.1	0.5279	-0.008866667	0.4002	-0.536766667	-0.1277	0.409066667	11.80199167	16.60082991	0.000235843	0.042328241	Gm9800	predicted gene 9800
TC0200003690.mm.1	-0.730533333	-0.2049	-0.423133333	0.525633333	0.3074	-0.218233333	6.124241667	16.54166	0.000239537	0.04265821	---	Non-coding transcript identified by NONCODE: Sense No Exonic
TC0300001639.mm.1	0.762233333	-0.015433333	0.534133333	-0.777666667	-0.2281	0.549566667	11.11443333	16.50610357	0.000241789	0.04265821	Fabp4	"fatty acid binding protein 4, adipocyte"
TC0400002739.mm.1	-0.368233333	-0.197033333	-0.506933333	0.1712	-0.1387	-0.3099	6.673016667	16.55147104	0.000238919	0.04265821	Gm12577	predicted gene 12577
TC0900002398.mm.1	0.4645	-0.0136	0.411366667	-0.4781	-0.053133333	0.424966667	9.707033333	16.51151413	0.000241445	0.04265821	Gm20620	predicted gene 20620
TC0900002401.mm.1	0.327566667	-0.304666667	0.623833333	-0.632233333	0.296266667	0.9285	8.54295	16.53027404	0.000240255	0.04265821	Neo1	neogenin
TC0X00000522.mm.1	-0.27	-0.149366667	0.377933333	0.120633333	0.647933333	0.5273	8.064625	16.54176156	0.00023953	0.04265821	Slc9a6	"solute carrier family 9 (sodium/hydrogen exchanger), member 6"
TC1700000622.mm.1	0.4503	-0.123566667	-0.1706	-0.573866667	-0.6209	-0.047033333	7.998566667	16.50640882	0.00024177	0.04265821	Psmb8	"proteasome (prosome, macropain) subunit, beta type 8 (large multifunctional peptidase 7)"
TC1500001474.mm.1	0.382733333	0.028833333	-0.373833333	-0.3539	-0.756566667	-0.402666667	6.599766667	16.48539794	0.000243113	0.042787837	Gm26063	"predicted gene, 26063"
TC0200004460.mm.1	0.4357	0.0766	0.0707	-0.3591	-0.365	-0.0059	6.775616667	16.44316441	0.000245839	0.043163109	---	Non-coding transcript identified by NONCODE: Sense No Exonic
TC1000001328.mm.1	0.047166667	-0.0788	-0.420833333	-0.125966667	-0.468	-0.342033333	8.675516667	16.43130661	0.000246611	0.043194299	Zfc3h1	"zinc finger, C3H1-type containing"
TC0100003033.mm.1	0.4726	-0.095	0.288266667	-0.5676	-0.184333333	0.383266667	8.329766667	16.27720005	0.000256908	0.043477916	Rpl31-ps9	"ribosomal protein L31, pseudogene 9"
TC0200003688.mm.1	0.378	-0.025366667	0.2755	-0.403366667	-0.1025	0.300866667	11.87963333	16.37249572	0.000250482	0.043477916	Gm13604	predicted gene 13604
TC0700000658.mm.1	-0.632366667	-0.189166667	-0.548633333	0.4432	0.083733333	-0.359466667	8.492041667	16.34642222	0.000252221	0.043477916	Rhpn2	"rhophilin, Rho GTPase binding protein 2"
TC0900002491.mm.1	-0.279933333	-0.001266667	-0.375233333	0.278666667	-0.0953	-0.373966667	8.282908333	16.27602776	0.000256988	0.043477916	Map2k1	mitogen-activated protein kinase kinase 1
TC1000001837.mm.1	-0.130066667	-0.0536	-0.8227	0.076466667	-0.692633333	-0.7691	5.888691667	16.31712574	0.000254192	0.043477916	---	Non-coding transcript identified by NONCODE: Sense No Exonic
TC1100001587.mm.1	-0.459666667	0.0332	-0.4369	0.492866667	0.022766667	-0.4701	7.652008333	16.27009464	0.000257395	0.043477916	Rara	"retinoic acid receptor, alpha"
TC1100002641.mm.1	0.058033333	-0.380466667	-1.109633333	-0.4385	-1.167666667	-0.729166667	7.88525	16.35307398	0.000251776	0.043477916	Irgm1	immunity-related GTPase family M member 1
TC1100003382.mm.1	0.383966667	-0.239933333	-0.743233333	-0.6239	-1.1272	-0.5033	6.743	16.2708191	0.000257345	0.043477916	Slfn8	schlafen 8
TC1200000695.mm.1	-0.5155	-0.209866667	0.144733333	0.305633333	0.660233333	0.3546	4.218358333	16.29899578	0.000255421	0.043477916	---	"Non-coding transcript identified by NONCODE: Linc|Non-coding transcript identified by Luo, et al.|Non-coding transcript identified by NONCODE: Linc"
TC1200000943.mm.1	1.1592	0.144766667	0.778933333	-1.014433333	-0.380266667	0.634166667	7.000075	16.27830017	0.000256833	0.043477916	Tshr	thyroid stimulating hormone receptor
TC1200002159.mm.1	0.523466667	-0.0501	0.368833333	-0.573566667	-0.154633333	0.418933333	11.13418333	16.33095195	0.00025326	0.043477916	Rpl31-ps1	"ribosomal protein L31, pseudogene 1"
TC1300000569.mm.1	1.125633333	0.284	1.1851	-0.841633333	0.059466667	0.9011	8.301583333	16.38764826	0.000249477	0.043477916	Ogn	osteoglycin
TC1900000504.mm.1	-0.226966667	-0.712733333	-2.475966667	-0.485766667	-2.249	-1.763233333	7.147516667	16.33972386	0.00025267	0.043477916	Ifit1	interferon-induced protein with tetratricopeptide repeats 1
TC1800001681.mm.1	0.3891	-0.026033333	0.316466667	-0.415133333	-0.072633333	0.3425	12.32001667	16.25180319	0.000258654	0.043520887	Rpl21-ps8	"ribosomal protein L21, pseudogene 8"
TC0700003406.mm.1	-0.5367	-0.048833333	-0.5189	0.487866667	0.0178	-0.470066667	8.162008333	16.21998941	0.00026086	0.043635032	Klf13	Kruppel-like factor 13
TC1200002632.mm.1	-0.074566667	-0.873466667	-1.3551	-0.7989	-1.280533333	-0.481633333	8.104916667	16.21607772	0.000261133	0.043635032	Ighv1-55	immunoglobulin heavy variable 1-55
TC1300001221.mm.1	1.147066667	-0.0881	0.835433333	-1.235166667	-0.311633333	0.923533333	6.3607	16.22828605	0.000260283	0.043635032	---	Non-coding transcript identified by NONCODE: Sense No Exonic
TC1600001006.mm.1	0.8539	-0.327333333	0.172	-1.181233333	-0.6819	0.499333333	8.832858333	16.20559946	0.000261866	0.043657074	Ifngr2	interferon gamma receptor 2
TC1400001177.mm.1	0.4323	0.091366667	0.2712	-0.340933333	-0.1611	0.179833333	6.266683333	16.16440679	0.000264769	0.044040107	Lmo7	LIM domain only 7
TC1000000260.mm.1	0.401066667	-0.074166667	0.446466667	-0.475233333	0.0454	0.520633333	8.673025	16.13958043	0.000266537	0.044118972	Gm9824	predicted pseudogene 9824
TC1900000085.mm.1	0.322766667	-0.260366667	-0.608966667	-0.583133333	-0.931733333	-0.3486	6.818508333	16.13423686	0.00026692	0.044118972	---	"PREDICTED:  predicted gene, 19474, transcript variant 2 (Gm19474), miscRNA."
TC0100003539.mm.1	0.4705	0.009266667	0.045733333	-0.461233333	-0.424766667	0.036466667	9.736358333	16.11507567	0.000268296	0.044222052	Rpl27-ps1	"ribosomal protein L27, pseudogene 1"
TC0400001200.mm.1	-0.666833333	-0.157366667	-0.2673	0.509466667	0.399533333	-0.109933333	3.069175	16.10249001	0.000269205	0.044266936	Gm12814	predicted gene 12814
TC1100002610.mm.1	-0.508566667	-0.0289	-0.059933333	0.479666667	0.448633333	-0.031033333	3.755983333	16.09446383	0.000269787	0.044266936	Gm12173	predicted gene 12173
TC0X00002888.mm.1	0.817033333	0.096133333	0.153533333	-0.7209	-0.6635	0.0574	11.33015833	16.06845891	0.000271681	0.0442779	RP23-342J9.1	---
TC1000000131.mm.1	0.582733333	-0.347733333	0.597233333	-0.930466667	0.0145	0.944966667	7.910108333	16.07750432	0.00027102	0.0442779	Nhsl1	NHS-like 1
TC1200002610.mm.1	-0.3236	-0.680366667	-1.146433333	-0.356766667	-0.822833333	-0.466066667	6.0855	16.07083489	0.000271507	0.0442779	Ighv1-18	immunoglobulin heavy variable V1-18
TC0400003976.mm.1	1.4963	0.208	0.398366667	-1.2883	-1.097933333	0.190366667	8.265266667	16.05904385	0.000272371	0.044290999	Gm13237	predicted gene 13237
TC0200002281.mm.1	0.469066667	-0.060833333	0.5325	-0.5299	0.063433333	0.593333333	11.52615	16.02376381	0.000274974	0.044309775	Gm14165	predicted gene 14165
TC0800000874.mm.1	0.149333333	-0.057833333	0.351233333	-0.207166667	0.2019	0.409066667	7.614216667	16.02928898	0.000274564	0.044309775	Zfp827	zinc finger protein 827
TC1000001939.mm.1	0.448566667	-0.033966667	0.503466667	-0.482533333	0.0549	0.537433333	12.08275	16.01621957	0.000275534	0.044309775	LOC101055925	60S ribosomal protein L12-like
TC1100000534.mm.1	-0.3212	-0.186766667	-1.1552	0.134433333	-0.834	-0.968433333	4.483925	16.03560876	0.000274096	0.044309775	Mir340	microRNA 340
TC1200002646.mm.1	-0.0924	-0.801666667	-1.543666667	-0.709266667	-1.451266667	-0.742	7.849166667	16.020445	0.00027522	0.044309775	Ighv1-69	immunoglobulin heavy variable 1-69
TC1500000090.mm.1	0.4048	0.196833333	0.733033333	-0.207966667	0.328233333	0.5362	7.852833333	15.996872	0.000276978	0.044437792	Adamts12	"a disintegrin-like and metallopeptidase (reprolysin type) with thrombospondin type 1 motif, 12"
TC1700000460.mm.1	0.870866667	0.1697	0.151466667	-0.701166667	-0.7194	-0.018233333	11.03489167	15.98919431	0.000277553	0.044437792	Gm9703	predicted gene 9703
TC0100001871.mm.1	-0.2683	-0.036933333	0.353033333	0.231366667	0.621333333	0.389966667	7.75755	15.89033539	0.000285088	0.044487746	Lamb3	"laminin, beta 3"
TC0200001672.mm.1	0.2555	-0.138033333	-0.480733333	-0.393533333	-0.736233333	-0.3427	6.267816667	15.88877423	0.000285209	0.044487746	---	Non-coding transcript identified by NONCODE: Sense No Exonic|Non-coding transcript identified by NONCODE: Sense No Exonic
TC0500000834.mm.1	0.821133333	0.361533333	0.8329	-0.4596	0.011766667	0.471366667	6.069375	15.91779669	0.000282971	0.044487746	Alb	albumin
TC0700001520.mm.1	0.0885	-0.210766667	-0.984033333	-0.299266667	-1.072533333	-0.773266667	7.313575	15.91921721	0.000282862	0.044487746	Trim34a	tripartite motif-containing 34A
TC1000000956.mm.1	-0.9888	-0.2478	-0.240833333	0.741	0.747966667	0.006966667	8.265491667	15.92692022	0.000282272	0.044487746	---	"non-coding RNA, oocyte_clustered_small_RNA1829, complete sequence."
TC1200000253.mm.1	0.4536	-0.074133333	0.586866667	-0.527733333	0.133266667	0.661	8.231283333	15.94018269	0.000281259	0.044487746	Pxdn	peroxidasin homolog (Drosophila)
TC1300001209.mm.1	0.467833333	-0.062233333	0.410033333	-0.530066667	-0.0578	0.472266667	6.983525	15.91296207	0.000283342	0.044487746	Pde4d	---
TC1300002247.mm.1	0.354	-0.0447	0.119033333	-0.3987	-0.234966667	0.163733333	6.19545	15.89060501	0.000285067	0.044487746	Zfp459	zinc finger protein 459
TC1500000688.mm.1	1.515466667	0.0004	0.254433333	-1.515066667	-1.261033333	0.254033333	8.514058333	15.90180227	0.000284202	0.044487746	Apobec3	"apolipoprotein B mRNA editing enzyme, catalytic polypeptide 3"
TC0900002770.mm.1	-0.068933333	-0.150366667	-0.658533333	-0.081433333	-0.5896	-0.508166667	7.285125	15.87897281	0.00028597	0.044510874	Fam46a	"family with sequence similarity 46, member A"
TC0100000329.mm.1	0.886433333	0.014233333	0.6917	-0.8722	-0.194733333	0.677466667	6.823241667	15.86649002	0.000286942	0.044566762	1500015O10Rik	RIKEN cDNA 1500015O10 gene
TC0400004171.mm.1	-0.114066667	-0.205433333	-1.2818	-0.091366667	-1.167733333	-1.076366667	5.494025	15.81526537	0.000290973	0.044615508	Isg15	ISG15 ubiquitin-like modifier
TC0500001297.mm.1	-0.483833333	-0.035433333	-0.3658	0.4484	0.118033333	-0.330366667	8.268433333	15.80025963	0.000292166	0.044615508	Wsb2	WD repeat and SOCS box-containing 2
TC0900000318.mm.1	1.0594	0.231966667	0.798566667	-0.827433333	-0.260833333	0.5666	6.09745	15.83392174	0.000289497	0.044615508	---	Non-coding transcript identified by NONCODE: Sense No Exonic
TC1100001767.mm.1	-2.072066667	0.1582	-0.369033333	2.230266667	1.703033333	-0.527233333	8.326658333	15.81680858	0.00029085	0.044615508	Ace	angiotensin I converting enzyme (peptidyl-dipeptidase A) 1
TC1400001266.mm.1	0.433433333	-0.026433333	0.163666667	-0.459866667	-0.269766667	0.1901	5.087666667	15.80224577	0.000292008	0.044615508	---	Non-coding transcript identified by NONCODE: Sense No Exonic
TC1500001520.mm.1	0.241233333	-0.018466667	0.701	-0.2597	0.459766667	0.719466667	6.276158333	15.83969958	0.000289042	0.044615508	Samd12	sterile alpha motif domain containing 12
TC1800000695.mm.1	-0.204766667	0.2343	0.1918	0.439066667	0.396566667	-0.0425	4.670666667	15.81348298	0.000291114	0.044615508	---	Non-coding transcript identified by NONCODE: Sense No Exonic
TC1900001763.mm.1	-0.059633333	-0.4911	-1.026566667	-0.431466667	-0.966933333	-0.535466667	7.374658333	15.80725248	0.000291609	0.044615508	Gm4242	Gm4242 predicted gene 4242
TC0500001031.mm.1	0.759033333	0.283866667	0.1178	-0.475166667	-0.641233333	-0.166066667	6.321725	15.71838884	0.000298781	0.044738089	Zfp33b	zinc finger protein 33B
TC0500003476.mm.1	0.961666667	0.784266667	0.628566667	-0.1774	-0.3331	-0.1557	6.381475	15.68961907	0.000301147	0.044738089	Gm454	predicted gene 454
TC0600000373.mm.1	0.7865	0.060033333	0.0876	-0.726466667	-0.6989	0.027566667	11.33513333	15.69613555	0.000300609	0.044738089	Rpl30-ps1	"ribosomal protein L30, pseudogene 1"
TC0600001806.mm.1	0.403866667	0.116333333	0.522666667	-0.287533333	0.1188	0.406333333	7.196783333	15.67689098	0.000302201	0.044738089	---	Non-coding transcript identified by NONCODE: Linc|Non-coding transcript identified by NONCODE: Linc
TC0600002009.mm.1	0.0041	0.326433333	-1.0477	0.322333333	-1.0518	-1.374133333	3.172725	15.68831151	0.000301255	0.044738089	Mir29a	microRNA 29a
TC0700003410.mm.1	0.099333333	0.352466667	0.028866667	0.253133333	-0.070466667	-0.3236	5.483033333	15.77838276	0.000293917	0.044738089	---	Non-coding transcript identified by NONCODE: Antisense
TC0800002961.mm.1	0.267966667	-0.042433333	0.3165	-0.3104	0.048533333	0.358933333	8.758491667	15.67883101	0.00030204	0.044738089	Kars	lysyl-tRNA synthetase
TC1100002003.mm.1	-0.287833333	-0.169866667	-0.830566667	0.117966667	-0.542733333	-0.6607	9.313466667	15.70581056	0.000299813	0.044738089	Rnf213	ring finger protein 213
TC1200001436.mm.1	0.0943	0.023033333	0.403533333	-0.071266667	0.309233333	0.3805	9.403483333	15.71090159	0.000299395	0.044738089	Ddx1	DEAD (Asp-Glu-Ala-Asp) box polypeptide 1
TC1200002656.mm.1	0.131533333	-1.0674	-1.7009	-1.198933333	-1.832433333	-0.6335	5.917025	15.71815685	0.0002988	0.044738089	Ighv1-76	immunoglobulin heavy variable 1-76
TC1300001161.mm.1	0.389966667	0.009866667	0.317333333	-0.3801	-0.072633333	0.307466667	11.44984167	15.74505654	0.000296607	0.044738089	Gm16416	predicted gene 16416
TC1800001348.mm.1	-0.005533333	-0.079233333	-0.505266667	-0.0737	-0.499733333	-0.426033333	5.294341667	15.74682627	0.000296463	0.044738089	---	Non-coding transcript identified by NONCODE: Sense No Exonic
TC0600002621.mm.1	-0.433133333	0.018533333	0.656933333	0.451666667	1.090066667	0.6384	6.26025	15.66647438	0.000303067	0.044775079	---	"Non-coding transcript identified by Luo, et al.|Non-coding transcript identified by NONCODE: Linc"
TC0500003186.mm.1	0.2527	-0.113133333	-0.441733333	-0.365833333	-0.694433333	-0.3286	8.230975	15.65078396	0.000304377	0.044786526	Trafd1	TRAF type zinc finger domain containing 1
TC1000002703.mm.1	0.541233333	0.052866667	-0.468766667	-0.488366667	-1.01	-0.521633333	10.50776667	15.62815795	0.000306277	0.044917773	Gm26122	"predicted gene, 26122"
TC1600000166.mm.1	0.269366667	-0.037333333	0.350733333	-0.3067	0.081366667	0.388066667	7.922441667	15.62546293	0.000306505	0.044917773	Rrn3	RRN3 RNA polymerase I transcription factor homolog (yeast)
TC1100004266.mm.1	0.272633333	-0.611833333	-0.928166667	-0.884466667	-1.2008	-0.316333333	6.851075	15.59262346	0.000309291	0.045144027	Irgm2	immunity-related GTPase family M member 2
TC0100002506.mm.1	1.0442	0.196733333	1.3729	-0.847466667	0.3287	1.176166667	4.684575	15.5744385	0.000310846	0.045189608	---	Non-coding transcript identified by NONCODE: Sense No Exonic
TC1500001139.mm.1	1.232666667	0.044833333	0.428633333	-1.187833333	-0.804033333	0.3838	6.133266667	15.57819773	0.000310524	0.045189608	---	Non-coding transcript identified by NONCODE: Sense No Exonic
TC0100002872.mm.1	0.3384	-0.0622	0.887733333	-0.4006	0.549333333	0.949933333	9.328816667	15.55393457	0.000312612	0.0451945	---	Non-coding transcript identified by NONCODE: Antisense
TC0200004099.mm.1	0.792066667	0.145633333	0.127733333	-0.646433333	-0.664333333	-0.0179	10.85664167	15.5166253	0.000315854	0.0451945	Rpl30-ps3	"ribosomal protein L30, pseudogene 3"
TC0400003968.mm.1	1.490033333	0.242166667	0.3908	-1.247866667	-1.099233333	0.148633333	8.042583333	15.5187348	0.00031567	0.0451945	Gm13232	predicted gene 13232
TC0500002715.mm.1	0.409633333	-0.002633333	0.3274	-0.412266667	-0.082233333	0.330033333	12.0967	15.52957544	0.000314724	0.0451945	AC160533.2	---
TC0600000487.mm.1	-0.4994	-0.1836	-0.3749	0.3158	0.1245	-0.1913	7.910075	15.54333881	0.000313528	0.0451945	Arhgef5	Rho guanine nucleotide exchange factor (GEF) 5
TC1000000095.mm.1	-0.649166667	-0.1075	0.096766667	0.541666667	0.745933333	0.204266667	7.576041667	15.53490449	0.000314261	0.0451945	Fuca2	"fucosidase, alpha-L- 2, plasma"
TC1700000431.mm.1	-0.586733333	0.167433333	0.0348	0.754166667	0.621533333	-0.132633333	8.523125	15.56603567	0.000311568	0.0451945	Itpr3	"inositol 1,4,5-triphosphate receptor 3"
TC1700002564.mm.1	-0.536	-0.004166667	-0.952233333	0.531833333	-0.416233333	-0.948066667	7.7828	15.54565586	0.000313328	0.0451945	Cdc42ep3	CDC42 effector protein (Rho GTPase binding) 3
TC1100000989.mm.1	-0.019233333	-0.342933333	-1.22	-0.3237	-1.200766667	-0.877066667	7.475108333	15.50513201	0.000316861	0.045249499	Xaf1	XIAP associated factor 1
TC0900001078.mm.1	-0.404766667	0.1082	0.1075	0.512966667	0.512266667	-0.0007	3.278166667	15.4853638	0.000318602	0.04532413	Gm15896	predicted gene 15896
TC1400002031.mm.1	-0.0878	0.292033333	0.365066667	0.379833333	0.452866667	0.073033333	6.844941667	15.48392614	0.000318729	0.04532413	Rab2b	"RAB2B, member RAS oncogene family"
TC1600001494.mm.1	0.560466667	-0.0864	0.198966667	-0.646866667	-0.3615	0.285366667	8.894708333	15.47798712	0.000319254	0.04532413	Gm15696	predicted gene 15696
TC0200002899.mm.1	0.3093	-0.081666667	-0.3661	-0.390966667	-0.6754	-0.284433333	5.46395	15.4406003	0.000322586	0.045442066	---	Non-coding transcript identified by NONCODE: Sense No Exonic
TC0400003615.mm.1	0.6304	-0.0202	0.108166667	-0.6506	-0.522233333	0.128366667	8.330341667	15.44579536	0.00032212	0.045442066	Gm12967	predicted gene 12967
TC0600000229.mm.1	-0.1001	0.0085	0.290666667	0.1086	0.390766667	0.282166667	9.497166667	15.44332534	0.000322341	0.045442066	Calu	calumenin
TC1300001670.mm.1	0.191766667	0.032033333	0.556066667	-0.159733333	0.3643	0.524033333	6.9265	15.45515773	0.000321284	0.045442066	Aldh5a1	"aldhehyde dehydrogenase family 5, subfamily A1"
TC1900000256.mm.1	0.190166667	-0.034766667	0.369766667	-0.224933333	0.1796	0.404533333	6.523875	15.42750093	0.000323763	0.045519646	Gm5244	predicted pseudogene 5244
TC0100000436.mm.1	0.3877	0.083366667	0.062966667	-0.304333333	-0.324733333	-0.0204	7.327791667	15.41280417	0.000325089	0.045617917	Ndufb3	NADH dehydrogenase (ubiquinone) 1 beta subcomplex 3
TC0100000284.mm.1	0.430633333	-0.0295	0.2475	-0.460133333	-0.183133333	0.277	10.083875	15.3377946	0.000331961	0.04562172	Rpl31	ribosomal protein L31
TC0800001039.mm.1	0.487466667	0.0937	0.3506	-0.393766667	-0.136866667	0.2569	8.665025	15.38076327	0.000328004	0.04562172	Rps6-ps2	"ribosomal protein S6, pseudogene 2"
TC0800002503.mm.1	-0.385166667	-0.0877	0.4409	0.297466667	0.826066667	0.5286	8.518458333	15.3371535	0.00033202	0.04562172	Tmem184c	transmembrane protein 184C
TC0900000118.mm.1	1.4709	0.359933333	-0.735033333	-1.110966667	-2.205933333	-1.094966667	9.97795	15.39378523	0.000326815	0.04562172	Gm22620	"predicted gene, 22620"
TC1100001738.mm.1	-0.435666667	-0.016	0.057166667	0.419666667	0.492833333	0.073166667	2.922825	15.34835831	0.000330983	0.04562172	---	"Non-coding transcript identified by NONCODE: Linc|Non-coding transcript identified by Luo, et al."
TC1200001849.mm.1	-0.298233333	0.1391	0.017066667	0.437333333	0.3153	-0.122033333	2.792183333	15.36382193	0.000329557	0.04562172	---	Non-coding transcript identified by NONCODE: Sense No Exonic
TC1600001092.mm.1	-0.173133333	-0.3039	-1.422066667	-0.130766667	-1.248933333	-1.118166667	6.309908333	15.35489458	0.000330379	0.04562172	Mx2	myxovirus (influenza virus) resistance 2
TC1800001386.mm.1	0.644466667	0.528666667	0.9279	-0.1158	0.283433333	0.399233333	5.216208333	15.39747137	0.00032648	0.04562172	---	Non-coding transcript identified by NONCODE: Sense No Exonic
TC1900001171.mm.1	0.549533333	-0.141266667	-0.1291	-0.6908	-0.678633333	0.012166667	5.826808333	15.35874677	0.000330024	0.04562172	---	Non-coding transcript identified by NONCODE: Sense No Exonic|Non-coding transcript identified by NONCODE: Sense No Exonic
TC0400001105.mm.1	-0.372033333	0.020933333	-0.188666667	0.392966667	0.183366667	-0.2096	8.687408333	15.15294171	0.000349643	0.045792578	Usp24	ubiquitin specific peptidase 24
TC0400001886.mm.1	0.3685	0.044166667	0.509433333	-0.324333333	0.140933333	0.465266667	8.137608333	15.16772414	0.000348189	0.045792578	Gm13245	predicted gene 13245
TC0600003503.mm.1	-0.104133333	-0.289333333	-1.2946	-0.1852	-1.190466667	-1.005266667	6.777783333	15.22715395	0.000342413	0.045792578	Herc6	hect domain and RLD 6
TC0600003525.mm.1	-0.354433333	-0.433533333	-0.9574	-0.0791	-0.602966667	-0.523866667	6.973808333	15.20093161	0.000344948	0.045792578	Igkv8-26	immunoglobulin kappa variable 8-26
TC0800001556.mm.1	-0.009966667	0.394966667	0.219466667	0.404933333	0.229433333	-0.1755	4.72645	15.16196158	0.000348755	0.045792578	Gm22197	"predicted gene, 22197"
TC0800002908.mm.1	0.232066667	-0.0892	-0.217033333	-0.321266667	-0.4491	-0.127833333	8.313775	15.28688859	0.000336722	0.045792578	Ist1	increased sodium tolerance 1 homolog (yeast)
TC0900000322.mm.1	0.822666667	0.452633333	0.9058	-0.370033333	0.083133333	0.453166667	5.290225	15.2371479	0.000341453	0.045792578	---	Non-coding transcript identified by NONCODE: Sense No Exonic
TC0900000906.mm.1	0.506633333	0.269766667	0.2278	-0.236866667	-0.278833333	-0.041966667	5.462916667	15.1579138	0.000349153	0.045792578	---	Non-coding transcript identified by NONCODE: Sense No Exonic
TC0900002311.mm.1	0.5701	0.0186	0.394233333	-0.5515	-0.175866667	0.375633333	11.97043333	15.26815926	0.000338495	0.045792578	Rps6-ps3	"ribosomal protein S6, pseudogene 3"
TC0X00000181.mm.1	0.412033333	0.147033333	0.6031	-0.265	0.191066667	0.456066667	6.691658333	15.24004638	0.000341176	0.045792578	Maoa	monoamine oxidase A
TC0X00003121.mm.1	-1.806166667	-0.043533333	-0.246966667	1.762633333	1.5592	-0.203433333	7.0288	15.18184726	0.000346806	0.045792578	Gm8202	predicted gene 8202
TC0X00003402.mm.1	0.597166667	0.186633333	0.3651	-0.410533333	-0.232066667	0.178466667	6.703908333	15.19488183	0.000345536	0.045792578	Bhlhb9	"basic helix-loop-helix domain containing, class B9"
TC1000003155.mm.1	0.601333333	-0.002466667	0.4933	-0.6038	-0.108033333	0.495766667	11.617525	15.18998726	0.000346012	0.045792578	Rps26	ribosomal protein S26
TC1100001448.mm.1	0.450266667	0.250366667	0.888766667	-0.1999	0.4385	0.6384	9.869283333	15.26535046	0.000338761	0.045792578	Col1a1	"collagen, type I, alpha 1"
TC1100001628.mm.1	-0.3095	0.010766667	-0.2574	0.320266667	0.0521	-0.268166667	7.537466667	15.23711665	0.000341456	0.045792578	Cnp	"2,3-cyclic nucleotide 3 phosphodiesterase"
TC1200000794.mm.1	-0.414433333	-0.270933333	-0.4213	0.1435	-0.006866667	-0.150366667	5.117066667	15.22303942	0.00034281	0.045792578	---	"Non-coding transcript identified by NONCODE: Linc|Non-coding transcript identified by Luo, et al."
TC1200002630.mm.1	-0.243366667	-0.681233333	-1.3652	-0.437866667	-1.121833333	-0.683966667	7.939983333	15.22332998	0.000342782	0.045792578	Ighv1-53	immunoglobulin heavy variable 1-53
TC1400000479.mm.1	0.690566667	-0.270233333	0.112233333	-0.9608	-0.578333333	0.382466667	5.772925	15.29603317	0.000335861	0.045792578	Gpr137c	G protein-coupled receptor 137C
TC1400000832.mm.1	0.463066667	-0.0548	0.3376	-0.517866667	-0.125466667	0.3924	10.1532	15.25713227	0.000339543	0.045792578	Rpl13-ps3	"ribosomal protein L13, pseudogene 3"
TC1400001312.mm.1	0.5719	0.116466667	-0.517133333	-0.455433333	-1.089033333	-0.6336	12.23989167	15.17075906	0.000347891	0.045792578	Gm25781	"predicted gene, 25781"
TC1400001718.mm.1	-1.573033333	-0.128933333	-1.542533333	1.4441	0.0305	-1.4136	7.266158333	15.22449528	0.000342669	0.045792578	A630023A22Rik	RIKEN cDNA A630023A22 gene
TC1500001345.mm.1	0.651933333	0.088933333	0.120766667	-0.563	-0.531166667	0.031833333	7.436858333	15.16930073	0.000348034	0.045792578	Rpl30	ribosomal protein L30
TC1700001451.mm.1	-0.8196	-0.083	0.102566667	0.7366	0.922166667	0.185566667	8.743941667	15.23361793	0.000341792	0.045792578	Igf2r	insulin-like growth factor 2 receptor
TC0200001034.mm.1	0.396766667	-0.023933333	0.2757	-0.4207	-0.121066667	0.299633333	11.70776667	15.10992549	0.000353917	0.046020601	Gm13641	predicted gene 13641
TC0200001935.mm.1	0.4854	-0.1175	0.8186	-0.6029	0.3332	0.9361	8.033108333	15.12412979	0.000352499	0.046020601	Mertk	c-mer proto-oncogene tyrosine kinase
TC0X00003229.mm.1	-0.3745	0.060266667	0.370466667	0.434766667	0.744966667	0.3102	5.719608333	15.11205291	0.000353704	0.046020601	Gm6645	predicted gene 6645
TC1500002225.mm.1	0.641	-0.119266667	0.055166667	-0.760266667	-0.585833333	0.174433333	9.261208333	15.11260484	0.000353649	0.046020601	Gm4468	predicted gene 4468
TC1200001953.mm.1	-0.7111	-0.0311	0.133866667	0.68	0.844966667	0.164966667	7.812016667	15.09728345	0.000355185	0.046102969	Sptb	"spectrin beta, erythrocytic"
TC0X00000655.mm.1	0.7688	0.095666667	0.152566667	-0.673133333	-0.616233333	0.0569	11.287875	15.07432292	0.000357501	0.046190675	Rpl30-ps10	"ribosomal protein L30, pseudogene 10"
TC1500001896.mm.1	0.458533333	-0.036333333	0.406633333	-0.494866667	-0.0519	0.442966667	11.607225	15.07169828	0.000357767	0.046190675	Rpl3	ribosomal protein L3
TC1600001058.mm.1	0.8535	0.0477	-0.201566667	-0.8058	-1.055066667	-0.249266667	5.663191667	15.07690718	0.000357239	0.046190675	---	Non-coding transcript identified by NONCODE: Sense No Exonic
TC0400000804.mm.1	0.576466667	0.015966667	0.4309	-0.5605	-0.145566667	0.414933333	11.24233333	15.02305596	0.000362737	0.046235259	Gm11263	predicted gene 11263
TC0500001113.mm.1	0.2482	0.005433333	0.325066667	-0.242766667	0.076866667	0.319633333	7.991691667	15.04911868	0.000360064	0.046235259	Fgfrl1	fibroblast growth factor receptor-like 1
TC0600000010.mm.1	0.391666667	0.280866667	0.929566667	-0.1108	0.5379	0.6487	9.269208333	15.05247701	0.000359721	0.046235259	Col1a2	"collagen, type I, alpha 2"
TC0600003196.mm.1	-0.2592	-0.011566667	-0.364633333	0.247633333	-0.105433333	-0.353066667	7.24985	15.01843884	0.000363213	0.046235259	Tead4	TEA domain family member 4
TC0600003513.mm.1	-0.1728	-0.1899	-1.0738	-0.0171	-0.901	-0.8839	8.091325	15.03609822	0.000361397	0.046235259	Igkv1-122	immunoglobulin kappa chain variable 1-122
TC0700001258.mm.1	-1.274633333	-0.0103	-0.474066667	1.264333333	0.800566667	-0.463766667	8.758316667	15.03586841	0.00036142	0.046235259	Ctsc	cathepsin C
TC1100003452.mm.1	0.538166667	-0.1119	0.1726	-0.650066667	-0.365566667	0.2845	11.44855	15.01915441	0.00036314	0.046235259	Gm11478	predicted gene 11478
TC1300000027.mm.1	-0.411666667	-0.214033333	-0.3594	0.197633333	0.052266667	-0.145366667	3.851175	15.05242083	0.000359727	0.046235259	---	"Non-coding transcript identified by Luo, et al.|Non-coding transcript identified by NONCODE: Linc"
TC1700000835.mm.1	0.6523	-0.0457	0.114533333	-0.698	-0.537766667	0.160233333	6.822583333	15.01240449	0.000363837	0.046235259	Pla2g7	"phospholipase A2, group VII (platelet-activating factor acetylhydrolase, plasma)"
TC0100002503.mm.1	0.647366667	0.085666667	0.994266667	-0.5617	0.3469	0.9086	6.666875	14.98503159	0.00036668	0.046368499	Erbb4	v-erb-a erythroblastic leukemia viral oncogene homolog 4 (avian)
TC0200003630.mm.1	-0.264866667	-0.317366667	-0.853433333	-0.0525	-0.588566667	-0.536066667	7.80155	14.98784164	0.000366387	0.046368499	Ifih1	interferon induced with helicase C domain 1
TC1500000704.mm.1	-0.821433333	0.0269	-0.315666667	0.848333333	0.505766667	-0.342566667	7.326483333	14.98389263	0.000366799	0.046368499	Fam83f	"family with sequence similarity 83, member F"
TC0600002960.mm.1	0.4014	-0.086366667	0.162333333	-0.487766667	-0.239066667	0.2487	11.981325	14.95919239	0.000369388	0.046578548	Rpl32	ribosomal protein L32
TC0800001535.mm.1	0.477833333	-0.075233333	0.061366667	-0.553066667	-0.416466667	0.1366	11.263575	14.94975875	0.000370383	0.046578548	Gm4342	predicted gene 4342
TC0600002970.mm.1	0.3682	-0.044733333	0.0931	-0.412933333	-0.2751	0.137833333	9.929525	14.90092672	0.000375583	0.046587638	RP23-374K9.1	---
TC0600003169.mm.1	0.636566667	0.116333333	0.298866667	-0.520233333	-0.3377	0.182533333	7.980425	14.9073495	0.000374894	0.046587638	Ccnd2	cyclin D2
TC0700001260.mm.1	-1.2084	0.122966667	-0.413333333	1.331366667	0.795066667	-0.5363	4.916891667	14.9114994	0.00037445	0.046587638	---	Non-coding transcript identified by NONCODE: Linc
TC1000000083.mm.1	-0.429566667	-0.281966667	-0.0124	0.1476	0.417166667	0.269566667	4.475816667	14.91226708	0.000374368	0.046587638	---	Non-coding transcript identified by NONCODE: Sense No Exonic
TC1100003559.mm.1	0.371366667	0.0258	-0.376133333	-0.345566667	-0.7475	-0.401933333	8.507941667	14.90291391	0.000375369	0.046587638	Luc7l3	LUC7-like 3 (S. cerevisiae)
TC1200000106.mm.1	0.4208	-0.032366667	0.2197	-0.453166667	-0.2011	0.252066667	10.0359	14.91910616	0.000373637	0.046587638	Rpl36-ps3	"ribosomal protein L36, pseudogene 3"
TC1300001049.mm.1	0.7604	0.1146	0.1981	-0.6458	-0.5623	0.0835	9.574025	14.91590946	0.000373978	0.046587638	Gm6109	predicted gene 6109
TC1400001898.mm.1	-0.632333333	-0.0399	-0.212533333	0.592433333	0.4198	-0.172633333	8.793191667	14.92751433	0.000372741	0.046587638	Ero1l	ERO1-like (S. cerevisiae)
TC0500000380.mm.1	-0.254866667	-0.006	-0.7001	0.248866667	-0.445233333	-0.6941	5.819075	14.87370936	0.000378518	0.046792082	---	Non-coding transcript identified by NONCODE: Sense No Exonic
TC0700004545.mm.1	-0.3653	-0.0177	0.1495	0.3476	0.5148	0.1672	7.469008333	14.87377979	0.000378511	0.046792082	Chid1	chitinase domain containing 1
TC0500000496.mm.1	0.766833333	0.1935	0.421766667	-0.573333333	-0.345066667	0.228266667	9.057541667	14.85741694	0.000380289	0.046931112	AC117724.1	---
TC0100001550.mm.1	-0.303766667	0.067166667	0.599333333	0.370933333	0.9031	0.532166667	8.477683333	14.83765791	0.000382449	0.047117701	Aldh9a1	"aldehyde dehydrogenase 9, subfamily A1"
TC1100000391.mm.1	0.786566667	0.093	-0.4661	-0.693566667	-1.252666667	-0.5591	8.3258	14.82664709	0.000383659	0.047144949	Gm22127	"predicted gene, 22127"
TC1200002606.mm.1	-0.043166667	-0.5074	-1.085766667	-0.464233333	-1.0426	-0.578366667	7.46715	14.81796941	0.000384616	0.047144949	Ighv1-11	Ighv1-11 immunoglobulin heavy variable V1-11
TC1600001554.mm.1	-0.506933333	-0.001166667	-0.228733333	0.505766667	0.2782	-0.227566667	4.049308333	14.8231419	0.000384045	0.047144949	Gm25967	"predicted gene, 25967"
TC0100000343.mm.1	0.354133333	0.3179	0.832633333	-0.036233333	0.4785	0.514733333	10.09803333	14.74259334	0.000393047	0.047410266	Col3a1	"collagen, type III, alpha 1"
TC0600003552.mm.1	-0.240333333	0.113533333	-0.521333333	0.353866667	-0.281	-0.634866667	5.104066667	14.75405459	0.000391751	0.047410266	Igkv13-85	Igkv13-85 immunoglobulin kappa chain variable 13-85
TC0700001085.mm.1	0.4732	0.0275	0.189133333	-0.4457	-0.284066667	0.161633333	6.981441667	14.73328786	0.000394103	0.047410266	Gm3511	predicted gene 3511
TC0X00003285.mm.1	-0.429633333	-0.109266667	-0.212533333	0.320366667	0.2171	-0.103266667	3.692758333	14.74365987	0.000392927	0.047410266	Scml1	Vsex comb on midleg-like 1 (Drosophila)
TC1000000152.mm.1	0.434766667	-0.021133333	0.2261	-0.4559	-0.208666667	0.247233333	11.34423333	14.76435573	0.000390591	0.047410266	Gm6251	predicted gene 6251
TC1000000912.mm.1	0.401166667	-0.046066667	0.0195	-0.447233333	-0.381666667	0.065566667	7.992683333	14.77640839	0.000389238	0.047410266	Gm10777	predicted gene 10777
TC1300001386.mm.1	-0.270166667	-0.0358	0.230966667	0.234366667	0.501133333	0.266766667	4.452883333	14.78720154	0.000388031	0.047410266	---	"Non-coding transcript identified by NONCODE: Linc|Non-coding transcript identified by Luo, et al."
TC1300002079.mm.1	-0.7178	-0.069766667	-0.822466667	0.648033333	-0.104666667	-0.7527	8.928541667	14.77276053	0.000389647	0.047410266	Cxcl14	chemokine (C-X-C motif) ligand 14
TC1500000410.mm.1	1.559066667	0.347333333	-1.199833333	-1.211733333	-2.7589	-1.547166667	8.051791667	14.78434243	0.000388351	0.047410266	Gm22488	"predicted gene, 22488"
TC1500000614.mm.1	0.323866667	-0.0179	0.2853	-0.341766667	-0.038566667	0.3032	10.47868333	14.73160314	0.000394295	0.047410266	Rpl8	ribosomal protein L8
TC1600000638.mm.1	0.342666667	-0.180933333	-0.0137	-0.5236	-0.356366667	0.167233333	6.465491667	14.74880086	0.000392345	0.047410266	---	Non-coding transcript identified by NONCODE: Sense No Exonic
TC1600001551.mm.1	0.376466667	0.002833333	0.3622	-0.373633333	-0.014266667	0.359366667	9.720791667	14.72885895	0.000394607	0.047410266	Gm5963	predicted pseudogene 5963
TC0200003965.mm.1	-0.3602	0.169633333	-0.084466667	0.529833333	0.275733333	-0.2541	2.840558333	14.72049619	0.000395561	0.047446384	Olfr1103-ps1	"olfactory receptor 1103, pseudogene 1"
TC0100003047.mm.1	-1.690266667	-0.059333333	-0.354366667	1.630933333	1.3359	-0.295033333	6.787325	14.64527418	0.00040426	0.047673009	---	Non-coding transcript identified by NONCODE: Antisense|Non-coding transcript identified by NONCODE: Antisense
TC0400003973.mm.1	1.5806	0.252	0.359866667	-1.3286	-1.220733333	0.107866667	8.347183333	14.6585775	0.000402705	0.047673009	Gm13167	predicted gene 13167
TC0700003842.mm.1	-0.259266667	0.083466667	-0.3278	0.342733333	-0.068533333	-0.411266667	4.408	14.64288325	0.00040454	0.047673009	Art2b	ADP-ribosyltransferase 2b
TC0900000508.mm.1	-0.5369	0.142633333	0.125733333	0.679533333	0.662633333	-0.0169	8.7747	14.65753714	0.000402826	0.047673009	Hyou1	hypoxia up-regulated 1
TC0900002396.mm.1	0.468233333	-0.176766667	0.356233333	-0.645	-0.112	0.533	8.277441667	14.65918223	0.000402634	0.047673009	Cd276	CD276 antigen
TC1100003384.mm.1	0.473166667	-0.020633333	0.485233333	-0.4938	0.012066667	0.505866667	12.17575833	14.6438518	0.000404426	0.047673009	RP23-392I13.8	---
TC1200002629.mm.1	-0.040166667	-0.3924	-1.153466667	-0.352233333	-1.1133	-0.761066667	6.421975	14.65579382	0.00040303	0.047673009	Ighv1-52	immunoglobulin heavy variable 1-52
TC1300001122.mm.1	0.393966667	-0.074066667	0.110966667	-0.468033333	-0.283	0.185033333	11.37498333	14.68381509	0.000399775	0.047673009	Gm5453	predicted gene 5453
TC1300002498.mm.1	0.709033333	-0.034266667	0.607333333	-0.7433	-0.1017	0.6416	7.511308333	14.63964462	0.00040492	0.047673009	Arhgef28	Rho guanine nucleotide exchange factor (GEF) 28
TC1400001621.mm.1	0.1192	-0.058833333	0.399433333	-0.178033333	0.280233333	0.458266667	10.12951667	14.68752039	0.000399347	0.047673009	Slmap	sarcolemma associated protein
TC1600000333.mm.1	0.546666667	-0.026333333	0.244766667	-0.573	-0.3019	0.2711	10.08975833	14.6362354	0.00040532	0.047673009	Gm6630	predicted pseudogene 6630
TC0600003517.mm.1	-0.163233333	-0.256333333	-1.1453	-0.0931	-0.982066667	-0.888966667	8.23705	14.60463696	0.000409054	0.047824523	Igkv1-110	immunoglobulin kappa variable 1-110
TC1100000494.mm.1	0.563333333	-0.291033333	0.548933333	-0.854366667	-0.0144	0.839966667	7.288791667	14.60975896	0.000408446	0.047824523	Trim7	tripartite motif-containing 7
TC1600001480.mm.1	-0.0149	0.054566667	-0.818933333	0.069466667	-0.804033333	-0.8735	5.541783333	14.61028179	0.000408384	0.047824523	---	Non-coding transcript identified by NONCODE: Sense No Exonic
TC1800000437.mm.1	0.3847	0.0154	0.282433333	-0.3693	-0.102266667	0.267033333	11.95613333	14.59676507	0.00040999	0.047835237	Gm16415	predicted pseudogene 16415
TC0200005291.mm.1	-0.330333333	-0.095666667	-0.423633333	0.234666667	-0.0933	-0.327966667	8.133141667	14.58448364	0.000411456	0.047929348	Pmepa1	"prostate transmembrane protein, androgen induced 1"
TC0500000045.mm.1	0.3904	-0.043966667	-0.0512	-0.434366667	-0.4416	-0.007233333	8.988891667	14.56685143	0.000413572	0.04794528	Gm15730	predicted gene 15730
TC0500000771.mm.1	0.912766667	0.474833333	0.418633333	-0.437933333	-0.494133333	-0.0562	3.412941667	14.57180387	0.000412976	0.04794528	---	Non-coding transcript identified by NONCODE: Sense No Exonic
TC1900001742.mm.1	0.2646	0.133533333	-0.152066667	-0.131066667	-0.416666667	-0.2856	7.03735	14.56833695	0.000413393	0.04794528	D19Ertd737e	"DNA segment, Chr 19, ERATO Doi 737, expressed"
TC0700002492.mm.1	-0.2641	-0.0853	0.340866667	0.1788	0.604966667	0.426166667	9.783566667	14.55064703	0.000415527	0.048075477	Clptm1	cleft lip and palate associated transmembrane protein 1
TC1200000797.mm.1	0.488266667	-0.1954	0.796666667	-0.683666667	0.3084	0.992066667	9.14405	14.54659926	0.000416017	0.048075477	Acot2	acyl-CoA thioesterase 2
TC0100001676.mm.1	0.365433333	-0.038066667	0.4927	-0.4035	0.127266667	0.530766667	7.917683333	14.39119558	0.000435367	0.048200619	Gm16585	predicted gene 16585
TC0100003361.mm.1	0.091	0.121366667	-0.3598	0.030366667	-0.4508	-0.481166667	6.771325	14.44977435	0.000427951	0.048200619	Gpr52	G protein-coupled receptor 52
TC0200000394.mm.1	0.388166667	-0.037666667	0.314766667	-0.425833333	-0.0734	0.352433333	12.52491667	14.38237236	0.000436497	0.048200619	Gm13370	predicted gene 13370
TC0300000769.mm.1	-0.220266667	-0.150666667	-0.707133333	0.0696	-0.486866667	-0.556466667	8.15465	14.4689905	0.00042555	0.048200619	Adar	"adenosine deaminase, RNA-specific"
TC0300002982.mm.1	0.344666667	-0.011266667	0.185966667	-0.355933333	-0.1587	0.197233333	7.809425	14.45730708	0.000427008	0.048200619	Tet2	tet methylcytosine dioxygenase 2
TC0400001706.mm.1	0.588433333	0.002466667	0.409966667	-0.585966667	-0.178466667	0.4075	11.56761667	14.39808675	0.000434487	0.048200619	Rpl31-ps10	"ribosomal protein L31, pseudogene 10"
TC0500001127.mm.1	0.3832	-0.0008	-0.429733333	-0.384	-0.812933333	-0.428933333	7.5373	14.39708971	0.000434614	0.048200619	Gm15446	predicted gene 15446
TC0800000492.mm.1	0.686033333	0.092733333	0.043866667	-0.5933	-0.642166667	-0.048866667	6.528908333	14.37719769	0.000437162	0.048200619	---	Non-coding transcript identified by NONCODE: Sense No Exonic
TC0900000032.mm.1	-0.672933333	-0.470166667	-0.758233333	0.202766667	-0.0853	-0.288066667	7.161	14.37128752	0.000437922	0.048200619	Casp4	"caspase 4, apoptosis-related cysteine peptidase"
TC0900000317.mm.1	0.5158	0.290633333	0.839966667	-0.225166667	0.324166667	0.549333333	5.1836	14.43693885	0.000429563	0.048200619	---	Non-coding transcript identified by NONCODE: Sense No Exonic
TC0900001414.mm.1	0.597233333	0.040033333	0.3442	-0.5572	-0.253033333	0.304166667	8.489333333	14.474968	0.000424807	0.048200619	Impdh2	inosine 5-phosphate dehydrogenase 2
TC0X00001052.mm.1	0.456933333	0.005266667	0.502	-0.451666667	0.045066667	0.496733333	11.37765	14.35350345	0.00044022	0.048200619	Gm6285	predicted gene 6285
TC0X00001533.mm.1	0.183333333	-0.058366667	0.430866667	-0.2417	0.247533333	0.489233333	8.414608333	14.37923901	0.000436899	0.048200619	Hsd17b10	hydroxysteroid (17-beta) dehydrogenase 10
TC0X00001797.mm.1	0.484466667	0.069066667	0.128466667	-0.4154	-0.356	0.0594	9.186366667	14.47982385	0.000424204	0.048200619	Rbm3	RNA binding motif protein 3
TC0X00002380.mm.1	0.564233333	0.024766667	0.3978	-0.539466667	-0.166433333	0.373033333	11.67686667	14.37902299	0.000436927	0.048200619	Gm8172	predicted pseudogene 8172
TC1000001596.mm.1	-0.2066	-0.2405	-1.159833333	-0.0339	-0.953233333	-0.919333333	8.230966667	14.36305979	0.000438983	0.048200619	Stat2	signal transducer and activator of transcription 2
TC1100004088.mm.1	0.373733333	-0.027733333	0.3032	-0.401466667	-0.070533333	0.330933333	12.52766667	14.53017237	0.000418014	0.048200619	RP23-354K2.1	---
TC1200001221.mm.1	0.559333333	-0.053233333	0.266366667	-0.612566667	-0.292966667	0.3196	10.14591667	14.45190133	0.000427684	0.048200619	Rps19-ps6	"ribosomal protein S19, pseudogene 6"
TC1200002643.mm.1	-0.3719	-1.0301	-1.706666667	-0.6582	-1.334766667	-0.676566667	6.659833333	14.42218473	0.000431425	0.048200619	Ighv1-64	immunoglobulin heavy variable 1-64
TC1200002648.mm.1	-0.3005	-0.5447	-0.9588	-0.2442	-0.6583	-0.4141	7.5409	14.40421336	0.000433706	0.048200619	Ighv1-70	Ighv1-70 immunoglobulin heavy variable 1-70
TC1300001626.mm.1	0.028566667	0.0797	0.670766667	0.051133333	0.6422	0.591066667	6.369475	14.44832697	0.000428132	0.048200619	Btn2a2	"butyrophilin, subfamily 2, member A2"
TC1400000481.mm.1	0.9669	-0.627166667	0.097466667	-1.594066667	-0.869433333	0.724633333	5.9461	14.43546277	0.000429749	0.048200619	---	Non-coding transcript identified by NONCODE: Sense No Exonic|Non-coding transcript identified by NONCODE: Sense No Exonic
TC1500000498.mm.1	0.388166667	-0.037666667	0.314766667	-0.425833333	-0.0734	0.352433333	12.52491667	14.38237236	0.000436497	0.048200619	Gm10240	predicted gene 10240
TC1500001726.mm.1	0.659233333	0.035266667	0.019433333	-0.623966667	-0.6398	-0.015833333	5.730783333	14.35846199	0.000439578	0.048200619	---	"Non-coding transcript identified by NONCODE: Linc|Non-coding transcript identified by Luo, et al.|Non-coding transcript identified by NONCODE: Linc|Non-coding transcript identified by Luo, et al.|Non-coding transcript identified by NONCODE: Linc|Non-coding transcript identified by Luo, et al.|Non-coding transcript identified by NONCODE: Linc|Non-coding transcript identified by Luo, et al.|Non-coding transcript identified by NONCODE: Linc|Non-coding transcript identified by Luo, et al."
TC1500001898.mm.1	0.427933333	0.0193	0.135966667	-0.408633333	-0.291966667	0.116666667	8.170666667	14.38769964	0.000435814	0.048200619	Gm22077	"predicted gene, 22077"
TC1600000120.mm.1	0.782166667	0.112266667	0.113666667	-0.6699	-0.6685	0.0014	10.84924167	14.36903059	0.000438213	0.048200619	Gm10343	predicted gene 10343
TC1600001988.mm.1	0.4903	-0.082133333	0.3245	-0.572433333	-0.1658	0.406633333	6.7114	14.36730768	0.000438435	0.048200619	Rpl31-ps4	"ribosomal protein L31, pseudogene 4"
TC1700002352.mm.1	0.469833333	-0.041266667	1.780933333	-0.5111	1.3111	1.8222	11.18405833	14.52261213	0.000418937	0.048200619	C3	complement component 3
TC1800001116.mm.1	0.249433333	-0.136933333	0.623233333	-0.386366667	0.3738	0.760166667	7.1828	14.48483412	0.000423583	0.048200619	Gm6665	predicted gene 6665
TC1900001535.mm.1	1.187266667	-0.114633333	1.187666667	-1.3019	0.0004	1.3023	3.615691667	14.51387755	0.000420006	0.048200619	---	Non-coding transcript identified by NONCODE: Sense No Exonic
TC1900001581.mm.1	0.397466667	-0.066533333	0.384033333	-0.464	-0.013433333	0.450566667	10.33919167	14.44538979	0.0004285	0.048200619	Gm6807	predicted gene 6807
TC1200002500.mm.1	0.836766667	0.160233333	0.3141	-0.676533333	-0.522666667	0.153866667	9.590191667	14.34011807	0.000441958	0.048308371	Gm6750	predicted gene 6750
TC0600002212.mm.1	-0.4724	0.025033333	0.214233333	0.497433333	0.686633333	0.1892	9.66265	14.32967721	0.00044332	0.048384471	Pdia4	protein disulfide isomerase associated 4
TC0100003357.mm.1	-0.868	-0.1319	-0.2865	0.7361	0.5815	-0.1546	6.345933333	14.27658414	0.000450323	0.04883404	---	Non-coding transcript identified by NONCODE: Sense No Exonic
TC0900001716.mm.1	-0.332266667	0.034866667	0.166133333	0.367133333	0.4984	0.131266667	4.305616667	14.27713893	0.000450249	0.04883404	---	Non-coding transcript identified by NONCODE: Sense No Exonic
TC0900001984.mm.1	0.479166667	0.002966667	0.4304	-0.4762	-0.048766667	0.427433333	7.416	14.26883953	0.000451355	0.04883404	Barx2	BarH-like homeobox 2
TC0X00000423.mm.1	0.421866667	0.0148	0.363666667	-0.407066667	-0.0582	0.348866667	12.32471667	14.26797738	0.00045147	0.04883404	Gm14648	predicted gene 14648
TC1700001598.mm.1	-0.401533333	-0.187533333	-1.1319	0.214	-0.730366667	-0.944366667	7.751175	14.28135265	0.000449689	0.04883404	Tnfrsf12a	"tumor necrosis factor receptor superfamily, member 12a"
TC1400002869.mm.1	0.241266667	-0.334333333	-1.354233333	-0.5756	-1.5955	-1.0199	7.562991667	14.26099633	0.000452404	0.048862278	Phf11d	PHD finger protein 11D
TC1700001238.mm.1	0.388266667	-0.0043	0.3008	-0.392566667	-0.087466667	0.3051	11.82160833	14.25145049	0.000453683	0.048927811	Rpl21-ps7	"ribosomal protein L21, pseudogene 7"
TC0100003528.mm.1	0.291166667	0.1096	0.462633333	-0.181566667	0.171466667	0.353033333	8.340616667	14.23600841	0.000455763	0.048982024	Sdhc	"succinate dehydrogenase complex, subunit C, integral membrane protein"
TC0800001865.mm.1	0.748933333	0.132166667	0.0663	-0.616766667	-0.682633333	-0.065866667	8.81895	14.22773602	0.000456882	0.048982024	Rpl30-ps2	"ribosomal protein L30, pseudogene 2"
TC1900001371.mm.1	0.980666667	-0.1646	0.3384	-1.145266667	-0.642266667	0.503	5.657916667	14.23690444	0.000455642	0.048982024	---	Non-coding transcript identified by NONCODE: Sense No Exonic
TC1300001915.mm.1	-0.208633333	-0.3208	-0.538766667	-0.112166667	-0.330133333	-0.217966667	5.813383333	14.21996175	0.000457936	0.049022746	---	Non-coding transcript identified by NONCODE: Sense No Exonic
TC0800002488.mm.1	0.513566667	-0.087633333	0.818233333	-0.6012	0.304666667	0.905866667	7.444625	14.21414788	0.000458726	0.049035131	Gm7901	predicted gene 7901
TC1100001817.mm.1	0.512233333	0.005766667	0.190433333	-0.506466667	-0.3218	0.184666667	10.00595833	14.19754566	0.000460992	0.04920496	Gm11671	predicted gene 11671
TC0200005314.mm.1	-0.794633333	-0.0939	-0.630766667	0.700733333	0.163866667	-0.536866667	9.421158333	14.18527453	0.000462675	0.049257412	Ctsz	cathepsin Z
TC0600001279.mm.1	0.393133333	0.007233333	0.5727	-0.3859	0.179566667	0.565466667	8.094466667	14.18408488	0.000462839	0.049257412	Pparg	peroxisome proliferator activated receptor gamma
TC0800001994.mm.1	0.376033333	-0.049633333	0.099233333	-0.425666667	-0.2768	0.148866667	11.172825	14.17017232	0.000464757	0.049317113	Gm5908	predicted gene 5908
TC1800001338.mm.1	0.541366667	-0.045933333	0.506233333	-0.5873	-0.035133333	0.552166667	8.394616667	14.17471444	0.000464129	0.049317113	Ppic	peptidylprolyl isomerase C
TC0700000396.mm.1	-2.0056	0.258133333	-0.600833333	2.263733333	1.404766667	-0.858966667	8.582708333	14.16178284	0.000465918	0.049358442	Ceacam10	carcinoembryonic antigen-related cell adhesion molecule 10
TC1800001744.mm.1	0.354266667	-0.1133	0.407066667	-0.467566667	0.0528	0.520366667	7.421758333	14.15588475	0.000466736	0.049358442	Arhgap26	Rho GTPase activating protein 26
TC0100001893.mm.1	-0.462233333	0.0093	-0.4059	0.471533333	0.056333333	-0.4152	3.551441667	14.11972066	0.000471791	0.049383444	---	Non-coding transcript identified by NONCODE: Sense No Exonic
TC0400003763.mm.1	0.426833333	-0.049133333	0.319866667	-0.475966667	-0.106966667	0.369	8.547275	14.11779191	0.000472062	0.049383444	Gm12990	predicted gene 12990
TC0500002060.mm.1	0.581433333	0.1943	0.066766667	-0.387133333	-0.514666667	-0.127533333	5.751275	14.10586951	0.000473744	0.049383444	---	Non-coding transcript identified by NONCODE: Sense No Exonic
TC0600000345.mm.1	0.3457	0.214733333	-0.381966667	-0.130966667	-0.727666667	-0.5967	5.043916667	14.13956527	0.000469009	0.049383444	Gm23435	"predicted gene, 23435"
TC0600001369.mm.1	-0.2142	-0.561966667	-2.180333333	-0.347766667	-1.966133333	-1.618366667	7.340925	14.09765167	0.000474908	0.049383444	Usp18	ubiquitin specific peptidase 18
TC0700004648.mm.1	0.369	-0.059533333	0.006866667	-0.428533333	-0.362133333	0.0664	9.89255	14.10313568	0.000474131	0.049383444	Rpl13a	ribosomal protein L13A
TC0800001110.mm.1	0.3144	-0.068033333	-0.365266667	-0.382433333	-0.679666667	-0.297233333	7.005791667	14.11565907	0.000472363	0.049383444	Nlrc5	"NLR family, CARD domain containing 5"
TC0900003309.mm.1	0.985666667	0.0432	0.139633333	-0.942466667	-0.846033333	0.096433333	10.72590833	14.11545338	0.000472392	0.049383444	Gm10052	predicted pseudogene 10052
TC1000001584.mm.1	0.176	-0.009466667	0.467133333	-0.185466667	0.291133333	0.4766	9.96035	14.11177026	0.000472911	0.049383444	Atp5b	"ATP synthase, H+ transporting mitochondrial F1 complex, beta subunit"
TC1000002535.mm.1	0.155	-0.264166667	0.5002	-0.419166667	0.3452	0.764366667	8.742008333	14.12509761	0.000471035	0.049383444	Tjp3	tight junction protein 3
TC1200001974.mm.1	0.3678	0.055733333	0.182166667	-0.312066667	-0.185633333	0.126433333	6.934808333	14.10239179	0.000474236	0.049383444	Tmem229b	transmembrane protein 229B
TC1400002026.mm.1	0.4206	-0.669866667	-0.403633333	-1.090466667	-0.824233333	0.266233333	5.304258333	14.09296698	0.000475572	0.049383444	---	Non-coding transcript identified by NONCODE: Sense No Exonic
TC1900000789.mm.1	0.7176	-0.005966667	0.400733333	-0.723566667	-0.316866667	0.4067	7.491075	14.07598528	0.000477991	0.049563814	Ppnr	per-pentamer repeat gene
TC1500001348.mm.1	-0.446266667	-0.1194	0.325933333	0.326866667	0.7722	0.445333333	8.510166667	14.06780203	0.000479162	0.049614443	Nipal2	NIPA-like domain containing 2
TC0100000600.mm.1	0.8551	0.2681	-0.591433333	-0.587	-1.446533333	-0.859533333	10.216825	14.05918256	0.000480399	0.049620466	Gm25939	"predicted gene, 25939"
TC0X00001282.mm.1	0.652333333	0.051733333	0.231733333	-0.6006	-0.4206	0.18	9.675916667	14.04271264	0.000482773	0.049620466	Rpl36a	ribosomal protein L36A
TC1000000143.mm.1	0.0565	-0.0239	-0.7468	-0.0804	-0.8033	-0.7229	4.925116667	14.038958	0.000483316	0.049620466	Il22ra2	"interleukin 22 receptor, alpha 2"
TC1700001888.mm.1	0.417666667	0.050466667	0.1813	-0.3672	-0.236366667	0.130833333	7.984408333	14.0569127	0.000480725	0.049620466	Rps18	ribosomal protein S18
TC0400001481.mm.1	0.382133333	0.0034	0.3295	-0.378733333	-0.052633333	0.3261	12.09970833	14.03132795	0.000484422	0.049663868	Gm12944	predicted gene 12944
TC0100001609.mm.1	0.420533333	-0.113733333	0.1517	-0.534266667	-0.268833333	0.265433333	5.356608333	14.01634459	0.000486603	0.049817165	Gm17224	predicted gene 17224
TC0900001453.mm.1	0.4274	-0.017133333	0.370766667	-0.444533333	-0.056633333	0.3879	8.634308333	14.00583914	0.000488139	0.049904115	Smarcc1	"SWI/SNF related, matrix associated, actin dependent regulator of chromatin, subfamily c, member 1"
TC0X00002781.mm.1	-0.095066667	0.0944	-0.401633333	0.189466667	-0.306566667	-0.496033333	6.113708333	13.97787221	0.000492255	0.050254303	---	Non-coding transcript identified by NONCODE: Linc|Non-coding transcript identified by NONCODE: Linc|Non-coding transcript identified by NONCODE: Linc|Non-coding transcript identified by NONCODE: Linc
TC0600002909.mm.1	0.5541	0.056466667	-0.396733333	-0.497633333	-0.950833333	-0.4532	9.979141667	13.96158821	0.000494671	0.050289056	Gm23244	"predicted gene, 23244"
TC0700001620.mm.1	0.255566667	0.0198	0.402833333	-0.235766667	0.147266667	0.383033333	9.020783333	13.96497032	0.000494168	0.050289056	Ipo7	importin 7
TC1000000921.mm.1	-0.049733333	-0.375333333	-0.586133333	-0.3256	-0.5364	-0.2108	4.954433333	13.96747948	0.000493796	0.050289056	---	"Non-coding transcript identified by Luo, et al.|Non-coding transcript identified by NONCODE: Linc"
TC0200001448.mm.1	-0.016866667	-0.0678	0.6145	-0.050933333	0.631366667	0.6823	9.246175	13.9394108	0.000497984	0.050292648	Trp53i11	transformation related protein 53 inducible protein 11
TC0200003600.mm.1	0.440433333	-0.102133333	0.344566667	-0.542566667	-0.095866667	0.4467	11.03888333	13.94686914	0.000496867	0.050292648	Gm13573	predicted gene 13573
TC0200004454.mm.1	-0.494933333	-0.063966667	-0.379933333	0.430966667	0.115	-0.315966667	8.280241667	13.90848052	0.000502649	0.050292648	Ehd4	EH-domain containing 4
TC0300002508.mm.1	0.9164	0.2425	-0.225433333	-0.6739	-1.141833333	-0.467933333	12.46056667	13.91854104	0.000501126	0.050292648	Rnu1b1	U1b1 small nuclear RNA
TC1100003872.mm.1	-0.6862	-0.145066667	-0.505666667	0.541133333	0.180533333	-0.3606	8.314233333	13.89781243	0.00050427	0.050292648	Plekhm1	"pleckstrin homology domain containing, family M (with RUN domain) member 1"
TC1200002619.mm.1	-0.288533333	-0.713433333	-1.286066667	-0.4249	-0.997533333	-0.572633333	7.485941667	13.89294688	0.000505011	0.050292648	Ighv1-31	immunoglobulin heavy variable 1-31
TC1300000310.mm.1	0.655233333	-0.055933333	0.3213	-0.711166667	-0.333933333	0.377233333	11.43458333	13.9102494	0.000502381	0.050292648	Gm11361	predicted pseudogene 11361
TC1300001407.mm.1	0.8081	0.132333333	0.367133333	-0.675766667	-0.440966667	0.2348	9.356175	13.9251129	0.000500134	0.050292648	Gm10357	predicted gene 10357
TC1500000665.mm.1	0.3663	0.019866667	0.494166667	-0.346433333	0.127866667	0.4743	8.89915	13.90079459	0.000503816	0.050292648	Eif3l	"eukaryotic translation initiation factor 3, subunit L"
TC1500001152.mm.1	-0.354966667	-0.0024	-0.3522	0.352566667	0.002766667	-0.3498	6.188025	13.92582319	0.000500027	0.050292648	Card6	"caspase recruitment domain family, member 6"
TC1800000439.mm.1	0.606366667	0.083233333	-0.078533333	-0.523133333	-0.6849	-0.161766667	6.778733333	13.89246027	0.000505085	0.050292648	---	Non-coding transcript identified by NONCODE: Sense No Exonic
TC1800000950.mm.1	0.0432	-0.022833333	-0.358666667	-0.066033333	-0.401866667	-0.335833333	8.084741667	13.90895203	0.000502577	0.050292648	Epc1	enhancer of polycomb homolog 1 (Drosophila)
TC1900001361.mm.1	0.5539	0.0636	0.345366667	-0.4903	-0.208533333	0.281766667	6.675583333	13.94970733	0.000496443	0.050292648	Prkg1	"protein kinase, cGMP-dependent, type I"
TC0200003433.mm.1	0.360133333	-0.049766667	0.140666667	-0.4099	-0.219466667	0.190433333	10.54524167	13.84859542	0.000511828	0.050479992	Rpl35	ribosomal protein L35
TC0700000878.mm.1	-4.2261	-1.203933333	-3.556833333	3.022166667	0.669266667	-2.3529	9.688316667	13.87391895	0.000507922	0.050479992	Saa2	serum amyloid A 2
TC0700003607.mm.1	0.3686	0.046866667	0.287466667	-0.321733333	-0.081133333	0.2406	8.2879	13.85347615	0.000511073	0.050479992	Rps17	ribosomal protein S17
TC1000000563.mm.1	0.379066667	-0.062533333	0.0803	-0.4416	-0.298766667	0.142833333	10.600725	13.85980877	0.000510094	0.050479992	Rpl27a-ps1	"ribosomal protein L27A, pseudogene 1"
TC1300002564.mm.1	0.64	-0.319766667	0.4653	-0.959766667	-0.1747	0.785066667	8.31075	13.86849473	0.000508756	0.050479992	Mast4	microtubule associated serine/threonine kinase family member 4
TC1600000406.mm.1	-0.002866667	-0.188066667	-0.677533333	-0.1852	-0.674666667	-0.489466667	6.65685	13.85221228	0.000511268	0.050479992	---	"PREDICTED:  uncharacterized LOC100862313, transcript variant 1 (LOC100862313), miscRNA.|PREDICTED:  uncharacterized LOC100862313, transcript variant 2 (LOC100862313), miscRNA."
TC1900001454.mm.1	0.180433333	0.055066667	0.636666667	-0.125366667	0.456233333	0.5816	8.588658333	13.85729567	0.000510482	0.050479992	Ide	insulin degrading enzyme
TC0200004525.mm.1	0.352466667	-0.328333333	0.502033333	-0.6808	0.149566667	0.830366667	8.404591667	13.84037548	0.000513103	0.050537208	Fbn1	fibrillin 1
TC0300000409.mm.1	0.494666667	0.118333333	0.344233333	-0.376333333	-0.150433333	0.2259	10.39409167	13.8312479	0.000514524	0.050608555	Hnrnpa3	heterogeneous nuclear ribonucleoprotein A3
TC1500000434.mm.1	0.1351	-0.1745	-0.521566667	-0.3096	-0.656666667	-0.347066667	7.066975	13.82673881	0.000515228	0.050609269	---	Non-coding transcript identified by NONCODE: Sense No Exonic
TC0600003031.mm.1	-0.040533333	-0.1498	-0.561966667	-0.109266667	-0.521433333	-0.412166667	6.535475	13.81447613	0.000517147	0.050704888	---	Non-coding transcript identified by NONCODE: Sense No Exonic
TC0800002879.mm.1	0.5546	-0.029633333	0.474666667	-0.584233333	-0.079933333	0.5043	11.26595833	13.81161125	0.000517596	0.050704888	LOC100046297	40S ribosomal protein S26-like
TC1900000371.mm.1	0.516533333	-0.114266667	0.412066667	-0.6308	-0.104466667	0.526333333	3.723683333	13.79353987	0.000520443	0.050915113	---	"Non-coding transcript identified by Luo, et al.|Non-coding transcript identified by NONCODE: Linc|Non-coding transcript identified by Luo, et al.|Non-coding transcript identified by NONCODE: Linc|Non-coding transcript identified by Luo, et al.|Non-coding transcript identified by NONCODE: Linc|Non-coding transcript identified by Luo, et al.|Non-coding transcript identified by NONCODE: Linc"
TC0500000532.mm.1	-0.4763	-0.043733333	-0.247566667	0.432566667	0.228733333	-0.203833333	6.9008	13.78393412	0.000521963	0.050926786	Pi4k2b	phosphatidylinositol 4-kinase type 2 beta
TC0500001571.mm.1	0.366533333	0.108566667	0.346266667	-0.257966667	-0.020266667	0.2377	9.664958333	13.78689255	0.000521494	0.050926786	Gm15757	predicted gene 15757
TC0800002694.mm.1	0.5175	0.020733333	0.427633333	-0.496766667	-0.089866667	0.4069	7.882633333	13.76077919	0.00052565	0.05121135	4933436C20Rik	RIKEN cDNA 4933436C20 gene
TC1300000830.mm.1	0.434233333	-0.0559	0.4661	-0.490133333	0.031866667	0.522	11.09789167	13.75678823	0.000526289	0.05121135	Gm9625	predicted gene 9625
TC0300000148.mm.1	0.384433333	-0.0551	0.1033	-0.439533333	-0.281133333	0.1584	11.52714167	13.74165073	0.000528719	0.051310483	Gm8213	predicted pseudogene 8213
TC0800001616.mm.1	-0.027366667	-0.013866667	-0.8087	0.0135	-0.781333333	-0.794833333	6.353216667	13.74514631	0.000528157	0.051310483	Fcer2a	"Fc receptor, IgE, low affinity II, alpha polypeptide"
TC0400000518.mm.1	0.307233333	-0.023566667	0.5493	-0.3308	0.242066667	0.572866667	8.116258333	13.71363139	0.000533254	0.051329435	Col15a1	"collagen, type XV, alpha 1"
TC1000002679.mm.1	-0.369533333	-0.0936	-0.094766667	0.275933333	0.274766667	-0.001166667	2.395675	13.73367931	0.000530005	0.051329435	RMST_7	Rhabdomyosarcoma 2 associated transcript conserved region 7
TC1100000245.mm.1	0.307366667	-0.064266667	0.270133333	-0.371633333	-0.037233333	0.3344	7.648691667	13.72199387	0.000531895	0.051329435	Pus10	pseudouridylate synthase 10
TC1700001690.mm.1	0.7176	0.096866667	-0.063233333	-0.620733333	-0.780833333	-0.1601	8.987491667	13.72310666	0.000531715	0.051329435	Snrpg	small nuclear ribonucleoprotein polypeptide G
TC1900000495.mm.1	-0.376233333	-0.1467	-0.506766667	0.229533333	-0.130533333	-0.360066667	8.198691667	13.70730258	0.000534284	0.051329435	Stambpl1	STAM binding protein like 1
TC1900001207.mm.1	0.468366667	-0.071933333	0.478933333	-0.5403	0.010566667	0.550866667	9.402291667	13.7059988	0.000534497	0.051329435	Gm10819	predicted gene 10819
TC0300002094.mm.1	-0.335766667	0.0982	0.584266667	0.433966667	0.920033333	0.486066667	9.546425	13.68426474	0.000538055	0.051440024	Ssr3	"signal sequence receptor, gamma"
TC0400002022.mm.1	0.5133	0.0304	0.1683	-0.4829	-0.345	0.1379	8.058233333	13.68880468	0.00053731	0.051440024	Rpl22	ribosomal protein L22
TC1100002918.mm.1	-0.401533333	0.0472	-0.424833333	0.448733333	-0.0233	-0.472033333	7.570091667	13.68127848	0.000538546	0.051440024	Epn2	epsin 2
TC0200001107.mm.1	0.3562	-0.026466667	0.270266667	-0.382666667	-0.085933333	0.296733333	11.9558	13.66995675	0.000540413	0.051452828	RP23-263O6.4	---
TC0200002752.mm.1	0.471933333	-0.071433333	0.3785	-0.543366667	-0.093433333	0.449933333	10.76638333	13.64577572	0.000544426	0.051452828	Gm14323	predicted gene 14323
TC0300000647.mm.1	-0.489833333	-0.0756	-0.533066667	0.414233333	-0.043233333	-0.457466667	7.866291667	13.6386976	0.000545608	0.051452828	Sfrp2	secreted frizzled-related protein 2
TC0300002999.mm.1	0.347133333	-0.129233333	-0.922266667	-0.476366667	-1.2694	-0.793033333	4.685291667	13.65792082	0.000542406	0.051452828	---	Non-coding transcript identified by NONCODE: Sense No Exonic
TC0900001674.mm.1	-0.0767	-0.458766667	-0.727833333	-0.382066667	-0.651133333	-0.269066667	5.584591667	13.63150474	0.000546811	0.051452828	Ccr2	chemokine (C-C motif) receptor 2
TC0900002702.mm.1	0.635833333	0.137633333	0.3374	-0.4982	-0.298433333	0.199766667	6.726983333	13.63375551	0.000546434	0.051452828	Lrrc1	leucine rich repeat containing 1
TC0900002728.mm.1	-0.644333333	-0.098833333	0.622066667	0.5455	1.2664	0.7209	8.921208333	13.63132064	0.000546842	0.051452828	Slc17a5	"solute carrier family 17 (anion/sugar transporter), member 5"
TC0X00001208.mm.1	2.158	-0.395966667	0.5411	-2.553966667	-1.6169	0.937066667	5.068116667	13.62511849	0.000547883	0.051452828	Gm6604	predicted gene 6604
TC1000000753.mm.1	-0.366733333	-0.043633333	-0.067033333	0.3231	0.2997	-0.0234	8.487816667	13.67128338	0.000540194	0.051452828	Pofut2	protein O-fucosyltransferase 2
TC1100000251.mm.1	0.597466667	0.011533333	0.1775	-0.585933333	-0.419966667	0.165966667	6.557641667	13.6469869	0.000544224	0.051452828	Bcl11a	B cell CLL/lymphoma 11A (zinc finger protein)
TC1600001957.mm.1	0.331666667	-0.080533333	0.299033333	-0.4122	-0.032633333	0.379566667	11.46425833	13.65272105	0.00054327	0.051452828	Rpl21-ps5	"ribosomal protein L21, pseudogene 5"
TC1700000202.mm.1	0.408566667	-0.105133333	-0.379533333	-0.5137	-0.7881	-0.2744	7.207991667	13.66363895	0.000541458	0.051452828	Riok2	RIO kinase 2 (yeast)
TC1800000951.mm.1	-0.1811	0.112166667	-0.482	0.293266667	-0.3009	-0.594166667	5.766333333	13.61189291	0.000550109	0.051595261	---	Non-coding transcript identified by NONCODE: Sense No Exonic
TC0100002496.mm.1	0.4208	0.007433333	0.486033333	-0.413366667	0.065233333	0.4786	11.33963333	13.52231266	0.000565475	0.05177318	Gm15793	predicted gene 15793
TC0200003704.mm.1	0.7251	0.0291	0.237333333	-0.696	-0.487766667	0.208233333	10.47258333	13.54847611	0.000560935	0.05177318	Gm13624	predicted gene 13624
TC0300000947.mm.1	0.885466667	0.2847	-0.196833333	-0.600766667	-1.0823	-0.481533333	12.538	13.52075509	0.000565747	0.05177318	Gm22614	"predicted gene, 22614"
TC0300001883.mm.1	0.3813	-0.030766667	0.304966667	-0.412066667	-0.076333333	0.335733333	12.308825	13.57686282	0.000556058	0.05177318	Rpl21-ps10	"ribosomal protein L21, pseudogene 10"
TC0300002518.mm.1	0.885466667	0.2847	-0.196833333	-0.600766667	-1.0823	-0.481533333	12.538	13.52075509	0.000565747	0.05177318	Gm25890	"predicted gene, 25890"
TC0300002767.mm.1	0.298933333	-0.0213	0.386833333	-0.320233333	0.0879	0.408133333	4.725316667	13.53189982	0.000563806	0.05177318	---	Non-coding transcript identified by NONCODE: Sense No Exonic
TC0300003022.mm.1	0.425133333	0.0159	0.346033333	-0.409233333	-0.0791	0.330133333	11.14856667	13.51356042	0.000567003	0.05177318	Gm16060	predicted pseudogene 16060
TC0400003550.mm.1	0.520733333	-0.0737	0.153933333	-0.594433333	-0.3668	0.227633333	9.225125	13.55006783	0.00056066	0.05177318	Gm12937	predicted gene 12937
TC0600000021.mm.1	0.537133333	-0.084766667	0.120333333	-0.6219	-0.4168	0.2051	5.859025	13.52156442	0.000565606	0.05177318	---	Non-coding transcript identified by NONCODE: Sense No Exonic
TC0600002010.mm.1	-0.084	0.033	-0.643533333	0.117	-0.559533333	-0.676533333	4.547766667	13.50044965	0.000569302	0.05177318	Mir29b-1	microRNA 29b-1
TC0700000556.mm.1	-0.8723	0.1695	-0.095666667	1.0418	0.776633333	-0.265166667	5.67035	13.57551689	0.000556288	0.05177318	Thap8	THAP domain containing 8
TC0700003041.mm.1	-3.878933333	-1.170633333	-3.36	2.7083	0.518933333	-2.189366667	10.033225	13.54284474	0.000561909	0.05177318	Saa1	serum amyloid A 1
TC0700003840.mm.1	0.379466667	-0.022	0.4212	-0.401466667	0.041733333	0.4432	10.2905	13.48630955	0.000571794	0.05177318	Gm7027	predicted gene 7027
TC0900000314.mm.1	1.1002	0.287466667	1.096566667	-0.812733333	-0.003633333	0.8091	5.427075	13.58032007	0.000555468	0.05177318	---	Non-coding transcript identified by NONCODE: Sense No Exonic
TC1100001337.mm.1	0.630266667	0.1965	-0.1479	-0.433766667	-0.778166667	-0.3444	13.42648333	13.48140054	0.000572662	0.05177318	Rnu1a1	U1a1 small nuclear RNA
TC1100001338.mm.1	0.630266667	0.1965	-0.1479	-0.433766667	-0.778166667	-0.3444	13.42648333	13.48140054	0.000572662	0.05177318	Gm22068	"predicted gene, 22068"
TC1100002567.mm.1	0.601233333	0.049166667	-0.129366667	-0.552066667	-0.7306	-0.178533333	5.997141667	13.59505544	0.000552959	0.05177318	Pttg1	pituitary tumor-transforming gene 1
TC1100003410.mm.1	0.492366667	-0.015333333	0.282766667	-0.5077	-0.2096	0.2981	8.103816667	13.51057852	0.000567525	0.05177318	Aatf	apoptosis antagonizing transcription factor
TC1200000451.mm.1	0.630266667	0.1965	-0.1479	-0.433766667	-0.778166667	-0.3444	13.42648333	13.48140054	0.000572662	0.05177318	Gm22634	"predicted gene, 22634"
TC1200000452.mm.1	0.630266667	0.1965	-0.1479	-0.433766667	-0.778166667	-0.3444	13.42648333	13.48140054	0.000572662	0.05177318	Gm23804	"predicted gene, 23804"
TC1200000453.mm.1	0.630266667	0.1965	-0.1479	-0.433766667	-0.778166667	-0.3444	13.42648333	13.48140054	0.000572662	0.05177318	Gm26444	"predicted gene, 26444"
TC1200001751.mm.1	0.630266667	0.1965	-0.1479	-0.433766667	-0.778166667	-0.3444	13.42648333	13.48140054	0.000572662	0.05177318	Gm25679	"predicted gene, 25679"
TC1200001754.mm.1	0.630266667	0.1965	-0.1479	-0.433766667	-0.778166667	-0.3444	13.42648333	13.48140054	0.000572662	0.05177318	Gm22317	"predicted gene, 22317"
TC1300001137.mm.1	0.612066667	-6.67E-05	0.399766667	-0.612133333	-0.2123	0.399833333	11.45059167	13.53152157	0.000563872	0.05177318	Rpl31-ps13	"ribosomal protein L31, pseudogene 13"
TC1300002740.mm.1	-0.4607	0.085766667	0.2206	0.546466667	0.6813	0.134833333	7.36345	13.51176496	0.000567318	0.05177318	Nnt	nicotinamide nucleotide transhydrogenase
TC1400002398.mm.1	0.562633333	0.008733333	0.3683	-0.5539	-0.194333333	0.359566667	11.89395	13.48719878	0.000571637	0.05177318	Gm16409	predicted gene 16409
TC1800001649.mm.1	0.032533333	0.305366667	0.444633333	0.272833333	0.4121	0.139266667	6.003966667	13.53001586	0.000564134	0.05177318	Gm26977	"predicted gene, 26977"
TC0700002496.mm.1	0.1728	0.256166667	0.847733333	0.083366667	0.674933333	0.591566667	7.903891667	13.46282885	0.00057596	0.052006661	Apoc1	apolipoprotein C-I
TC0700001612.mm.1	0.3339	0.0221	0.0461	-0.3118	-0.2878	0.024	8.052008333	13.45093123	0.000578084	0.052069142	Rpl27a	ribosomal protein L27A
TC0700001773.mm.1	0.3045	-0.080633333	0.4749	-0.385133333	0.1704	0.555533333	7.795208333	13.45291126	0.00057773	0.052069142	Lcmt1	leucine carboxyl methyltransferase 1
TC1100003807.mm.1	-0.4167	-0.123066667	-0.1182	0.293633333	0.2985	0.004866667	7.498958333	13.44423579	0.000579284	0.052112629	Vat1	vesicle amine transport protein 1 homolog (T californica)
TC0100000551.mm.1	0.684166667	-0.0019	0.3384	-0.686066667	-0.345766667	0.3403	6.657866667	13.42997499	0.000581849	0.052149768	Map2	microtubule-associated protein 2
TC0700004296.mm.1	0.267766667	-0.1878	0.149166667	-0.455566667	-0.1186	0.336966667	9.165183333	13.43334612	0.000581242	0.052149768	Aldoa	"aldolase A, fructose-bisphosphate"
TC1700001275.mm.1	0.596966667	0.0061	0.4023	-0.590866667	-0.194666667	0.3962	11.57395833	13.43270848	0.000581357	0.052149768	Rpl31-ps16	"ribosomal protein L31, pseudogene 16"
TC1200001750.mm.1	0.5902	-0.003033333	0.401333333	-0.593233333	-0.188866667	0.404366667	11.51104167	13.4198124	0.000583686	0.052185651	Rpl31-ps17	"ribosomal protein L31, pseudogene 17"
TC1200002617.mm.1	-0.131966667	-0.772833333	-1.2892	-0.640866667	-1.157233333	-0.516366667	6.9415	13.42124896	0.000583426	0.052185651	Ighv1-26	immunoglobulin heavy variable 1-26
TC0200003610.mm.1	0.057333333	0.0175	-0.354633333	-0.039833333	-0.411966667	-0.372133333	6.504783333	13.40373599	0.000586604	0.052189837	---	Non-coding transcript identified by NONCODE: Sense No Exonic
TC0600002793.mm.1	0.645233333	0.0751	-0.476	-0.570133333	-1.121233333	-0.5511	8.311516667	13.40899038	0.000585648	0.052189837	Gm22971	"predicted gene, 22971"
TC0800003031.mm.1	-0.452066667	-0.088866667	-0.604733333	0.3632	-0.152666667	-0.515866667	8.558383333	13.40914399	0.000585621	0.052189837	Cotl1	coactosin-like 1 (Dictyostelium)
TC1000002269.mm.1	0.4805	0.086966667	0.654933333	-0.393533333	0.174433333	0.567966667	6.717866667	13.39010814	0.000589092	0.052347103	Tet1	tet methylcytosine dioxygenase 1
TC0100001597.mm.1	0.494366667	0.0733	-0.5609	-0.421066667	-1.055266667	-0.6342	6.087441667	13.3640745	0.00059388	0.052388245	Cd48	CD48 antigen
TC0900002660.mm.1	-0.3102	-0.154233333	-0.455166667	0.155966667	-0.144966667	-0.300933333	3.8079	13.36430971	0.000593836	0.052388245	Gm25105	"predicted gene, 25105"
TC1100001007.mm.1	-0.6984	-0.058633333	0.198766667	0.639766667	0.897166667	0.2574	7.437666667	13.36642272	0.000593446	0.052388245	Gm6733	predicted gene 6733
TC1100003408.mm.1	0.527433333	-0.052533333	0.6119	-0.579966667	0.084466667	0.664433333	7.593	13.37818893	0.000591278	0.052388245	---	Non-coding transcript identified by NONCODE: Sense No Exonic
TC1300002565.mm.1	0.5536	-0.518366667	0.821	-1.071966667	0.2674	1.339366667	7.300708333	13.3832092	0.000590356	0.052388245	---	Non-coding transcript identified by NONCODE: Sense No Exonic
TC1400001994.mm.1	-0.1318	-0.058666667	-0.3382	0.073133333	-0.2064	-0.279533333	7.549	13.36630433	0.000593468	0.052388245	Tmem55b	transmembrane protein 55b
TC0900001200.mm.1	0.511566667	-0.057633333	0.509566667	-0.5692	-0.002	0.5672	7.398958333	13.3516386	0.000596183	0.052473971	Pcolce2	procollagen C-endopeptidase enhancer 2
TC0X00000801.mm.1	0.3456	-0.024966667	0.7313	-0.370566667	0.3857	0.756266667	8.64455	13.35103255	0.000596295	0.052473971	Tmem47	transmembrane protein 47
TC1600000931.mm.1	0.783333333	0.0057	-0.556666667	-0.777633333	-1.34	-0.562366667	11.351975	13.34603705	0.000597223	0.052492116	Gm24508	"predicted gene, 24508"
TC0200004556.mm.1	0.062333333	0.040766667	0.501733333	-0.021566667	0.4394	0.460966667	7.260091667	13.33711121	0.000598886	0.052551205	Kcnip3	"Kv channel interacting protein 3, calsenilin"
TC0800001526.mm.1	-0.4354	-0.0763	0.011	0.3591	0.4464	0.0873	8.139875	13.33467311	0.000599342	0.052551205	Afg3l1	AFG3(ATPase family gene 3)-like 1 (yeast)
TC0100001575.mm.1	0.7848	0.254733333	-0.197166667	-0.530066667	-0.981966667	-0.4519	12.395575	13.26100553	0.000613291	0.052551288	Gm26110	"predicted gene, 26110"
TC0200002714.mm.1	0.399766667	0.000166667	0.106533333	-0.3996	-0.293233333	0.106366667	10.44075	13.27036241	0.000611498	0.052551288	Gm14439	predicted gene 14439
TC0200004892.mm.1	0.747766667	0.087833333	0.268933333	-0.659933333	-0.478833333	0.1811	10.3906	13.26943003	0.000611677	0.052551288	Rps15a-ps7	"ribosomal protein S15A, pseudogene 7"
TC0300001105.mm.1	-0.078366667	0.051733333	-0.5938	0.1301	-0.515433333	-0.645533333	6.014975	13.32237706	0.000601644	0.052551288	---	Non-coding transcript identified by NONCODE: Sense No Exonic
TC0400003680.mm.1	0.623033333	0.258433333	0.570533333	-0.3646	-0.0525	0.3121	7.398966667	13.3252155	0.000601111	0.052551288	Smpdl3b	"sphingomyelin phosphodiesterase, acid-like 3B"
TC0700000447.mm.1	-0.6844	0.161866667	0.9695	0.846266667	1.6539	0.807633333	8.158125	13.31218037	0.000603561	0.052551288	Cyp2f2	"cytochrome P450, family 2, subfamily f, polypeptide 2"
TC0900000700.mm.1	0.4352	-0.1144	0.3834	-0.5496	-0.0518	0.4978	10.22301667	13.26920962	0.000611719	0.052551288	Gm5121	predicted gene 5121
TC1000002326.mm.1	0.378833333	-0.146966667	-0.626133333	-0.5258	-1.004966667	-0.479166667	6.5252	13.32003041	0.000602084	0.052551288	---	Non-coding transcript identified by NONCODE: Sense No Exonic
TC1100000493.mm.1	0.404	0.022166667	0.249833333	-0.381833333	-0.154166667	0.227666667	8.049	13.30041465	0.000605781	0.052551288	Gnb2l1	"guanine nucleotide binding protein (G protein), beta polypeptide 2 like 1"
TC1200002609.mm.1	-0.199833333	-0.330666667	-0.840766667	-0.130833333	-0.640933333	-0.5101	6.658383333	13.29728257	0.000606374	0.052551288	Ighv1-15	immunoglobulin heavy variable 1-15
TC1300000117.mm.1	0.1469	-0.0073	-0.426733333	-0.1542	-0.573633333	-0.419433333	7.867383333	13.27184668	0.000611214	0.052551288	Gm25020	"predicted gene, 25020"
TC1300001243.mm.1	-0.309866667	0.110966667	0.160366667	0.420833333	0.470233333	0.0494	3.3816	13.28937696	0.000607874	0.052551288	---	Non-coding transcript identified by NONCODE: Linc
TC1300002509.mm.1	0.3084	0.0931	-0.440966667	-0.2153	-0.749366667	-0.534066667	3.856766667	13.27430693	0.000610744	0.052551288	---	Non-coding transcript identified by NONCODE: Sense No Exonic
TC1400000096.mm.1	0.8909	0.161633333	0.7221	-0.729266667	-0.1688	0.560466667	7.562308333	13.25893702	0.000613688	0.052551288	Ptprg	"protein tyrosine phosphatase, receptor type, G"
TC1400001987.mm.1	0.5766	0.040033333	-0.4984	-0.536566667	-1.075	-0.538433333	11.520375	13.3036052	0.000605178	0.052551288	Rpph1	ribonuclease P RNA component H1
TC1900001367.mm.1	0.782	0.021733333	0.540633333	-0.760266667	-0.241366667	0.5189	6.053008333	13.30433509	0.00060504	0.052551288	---	Non-coding transcript identified by NONCODE: Sense No Exonic
TC1900001506.mm.1	0.824933333	-0.1294	0.122933333	-0.954333333	-0.702	0.252333333	7.678983333	13.25834538	0.000613802	0.052551288	Pik3ap1	phosphoinositide-3-kinase adaptor protein 1
TC1900001731.mm.1	-0.595333333	-0.019366667	-0.123	0.575966667	0.472333333	-0.103633333	8.562725	13.26382177	0.000612751	0.052551288	Pdzd8	PDZ domain containing 8
TSUnmapped00000169.mm.1	0.612033333	0.189333333	-0.150266667	-0.4227	-0.7623	-0.3396	13.32089167	13.27006756	0.000611555	0.052551288	Rnu1a1	U1a1 small nuclear RNA
TC0300001200.mm.1	-0.474533333	0.049766667	0.8164	0.5243	1.290933333	0.766633333	7.939758333	13.24578352	0.000616221	0.052617935	---	"Non-coding transcript identified by Luo, et al.|Non-coding transcript identified by NONCODE: Linc"
TC0600002351.mm.1	-0.8362	0.055166667	-0.661166667	0.891366667	0.175033333	-0.716333333	6.429216667	13.23555319	0.0006182	0.052617935	Ppm1k	protein phosphatase 1K (PP2C domain containing)
TC0800002875.mm.1	0.699166667	-0.035933333	0.387666667	-0.7351	-0.3115	0.4236	11.29624167	13.24199059	0.000616954	0.052617935	Gm10260	predicted gene 10260
TC0900000316.mm.1	0.308933333	0.036566667	0.571033333	-0.272366667	0.2621	0.534466667	4.300233333	13.23707104	0.000617906	0.052617935	---	Non-coding transcript identified by NONCODE: Sense No Exonic
TC1600001417.mm.1	-0.554866667	-0.0043	-0.774933333	0.550566667	-0.220066667	-0.770633333	6.401525	13.24880575	0.000615638	0.052617935	---	Non-coding transcript identified by NONCODE: Sense No Exonic
TC0300002724.mm.1	0.2081	0.003666667	0.409933333	-0.204433333	0.201833333	0.406266667	7.398908333	13.20928859	0.000623314	0.052667015	Gstm2	"glutathione S-transferase, mu 2"
TC0400002257.mm.1	0.470933333	0.213866667	0.428733333	-0.257066667	-0.0422	0.214866667	9.168583333	13.22623009	0.00062001	0.052667015	Gm11849	predicted gene 11849
TC0500002480.mm.1	0.2191	0.2038	-0.4188	-0.0153	-0.6379	-0.6226	6.092875	13.21081762	0.000623015	0.052667015	Tlr1	toll-like receptor 1
TC0700000064.mm.1	0.667866667	0.037633333	0.3287	-0.630233333	-0.339166667	0.291066667	8.11885	13.20655951	0.000623849	0.052667015	RP23-103E11.2	---
TC1800000646.mm.1	0.3669	0.159133333	0.322666667	-0.207766667	-0.044233333	0.163533333	7.436391667	13.21351013	0.000622489	0.052667015	Apcdd1	adenomatosis polyposis coli down-regulated 1
TC0200000477.mm.1	-0.4689	-0.047	-0.036333333	0.4219	0.432566667	0.010666667	8.478558333	13.19983279	0.000625168	0.052676979	Rxra	retinoid X receptor alpha
TC0300000265.mm.1	0.2412	0.088066667	0.791166667	-0.153133333	0.549966667	0.7031	5.520691667	13.18319331	0.000628445	0.052676979	---	"Non-coding transcript identified by Luo, et al.|Non-coding transcript identified by NONCODE: Linc"
TC0400001725.mm.1	0.699233333	-0.036733333	0.261866667	-0.735966667	-0.437366667	0.2986	11.30370833	13.17588865	0.000629891	0.052676979	Rpl38-ps1	"ribosomal protein L38, pseudogene 1"
TC0700002282.mm.1	-0.125933333	-0.142566667	-0.696566667	-0.016633333	-0.570633333	-0.554	6.746833333	13.17287044	0.000630489	0.052676979	Gm20411	predicted gene 20411
TC0800002073.mm.1	0.503733333	0.037133333	0.002266667	-0.4666	-0.501466667	-0.034866667	5.33355	13.17573027	0.000629922	0.052676979	---	Non-coding transcript identified by NONCODE: Sense No Exonic
TC0X00001897.mm.1	0.2803	0.288833333	0.502966667	0.008533333	0.222666667	0.214133333	4.884675	13.18410688	0.000628265	0.052676979	---	"Non-coding transcript identified by Luo, et al.|Non-coding transcript identified by NONCODE: Linc"
TC0X00002227.mm.1	0.477866667	0.035133333	0.489133333	-0.442733333	0.011266667	0.454	11.49153333	13.19272924	0.000626564	0.052676979	Gm14586	predicted gene 14586
TC1200001368.mm.1	-0.9532	-0.096866667	-0.2166	0.856333333	0.7366	-0.119733333	7.6528	13.17829521	0.000629414	0.052676979	---	"Non-coding transcript identified by NONCODE: Linc|Non-coding transcript identified by Luo, et al."
TC0100000555.mm.1	1.2144	0.161166667	0.3556	-1.053233333	-0.8588	0.194433333	4.804008333	13.15788536	0.000633469	0.052804611	---	Non-coding transcript identified by NONCODE: Sense No Exonic
TC0100002313.mm.1	0.5324	-0.0223	0.155333333	-0.5547	-0.377066667	0.177633333	10.83884167	13.137881	0.000637474	0.053016855	Gm3940	predicted gene 3940
TC0X00001405.mm.1	0.492166667	-0.007966667	0.1673	-0.500133333	-0.324866667	0.175266667	8.272791667	13.13996995	0.000637055	0.053016855	Gm15031	predicted gene 15031
TC0200005343.mm.1	0.4754	-0.068066667	0.374533333	-0.543466667	-0.100866667	0.4426	11.2329	13.096901	0.000645773	0.053645627	Rps8-ps2	"ribosomal protein S8, pseudogene 2"
TC0600001894.mm.1	1.0964	0.165833333	0.6697	-0.930566667	-0.4267	0.503866667	4.97835	13.0701256	0.000651264	0.053792531	---	Non-coding transcript identified by NONCODE: Linc
TC0800001432.mm.1	-1.4142	-0.119566667	-0.916166667	1.294633333	0.498033333	-0.7966	8.03855	13.07029169	0.00065123	0.053792531	Crispld2	cysteine-rich secretory protein LCCL domain containing 2
TC1200000665.mm.1	-0.8554	0.0944	-0.328466667	0.9498	0.526933333	-0.422866667	7.988466667	13.06376825	0.000652576	0.053792531	---	Non-coding transcript identified by NONCODE: Sense No Exonic|Non-coding transcript identified by NONCODE: Sense No Exonic|Non-coding transcript identified by NONCODE: Sense No Exonic
TC1300000154.mm.1	0.2004	0.190233333	-0.3027	-0.010166667	-0.5031	-0.492933333	5.62665	13.06902602	0.00065149	0.053792531	---	Non-coding transcript identified by NONCODE: Sense No Exonic
TC1300000459.mm.1	-1.017533333	-0.210666667	0.152266667	0.806866667	1.1698	0.362933333	8.96365	13.07109357	0.000651064	0.053792531	Gm6245	predicted gene 6245
TC1400002180.mm.1	0.4982	0.047333333	0.624733333	-0.450866667	0.126533333	0.5774	6.938466667	13.06306312	0.000652721	0.053792531	Tnfrsf19	"tumor necrosis factor receptor superfamily, member 19"
TC1800000610.mm.1	-0.2826	-0.4235	-1.2961	-0.1409	-1.0135	-0.8726	7.488016667	13.07452308	0.000650358	0.053792531	Iigp1	interferon inducible GTPase 1
TC0900002281.mm.1	0.353466667	0.035366667	0.313466667	-0.3181	-0.04	0.2781	8.047825	13.0435753	0.000656763	0.054064352	Sik2	salt inducible kinase 2
TC0900001208.mm.1	0.152166667	0.197566667	0.620266667	0.0454	0.4681	0.4227	7.537833333	13.03587901	0.000658368	0.054135125	Gk5	glycerol kinase 5 (putative)
TC0100001664.mm.1	1.007633333	0.232	-0.079866667	-0.775633333	-1.0875	-0.311866667	5.197491667	13.02834532	0.000659943	0.054203323	Gm25993	"predicted gene, 25993"
TC1800001010.mm.1	0.620333333	0.1939	-0.144966667	-0.426433333	-0.7653	-0.338866667	13.17591667	13.02124616	0.000661431	0.05426425	Gm24924	"predicted gene, 24924"
TC0100003313.mm.1	0.031666667	-0.063533333	-0.449733333	-0.0952	-0.4814	-0.3862	7.660333333	13.0085875	0.000664095	0.054282165	Tor1aip1	torsin A interacting protein 1
TC0300000007.mm.1	0.3404	-0.065233333	0.014433333	-0.405633333	-0.325966667	0.079666667	10.22776667	13.00473018	0.000664909	0.054282165	Rps24-ps2	"ribosomal protein S24, pseudogene 2"
TC1200000596.mm.1	0.625633333	-0.215733333	0.461666667	-0.841366667	-0.163966667	0.6774	8.197641667	13.01555294	0.000662628	0.054282165	Frmd6	FERM domain containing 6
TC1200001552.mm.1	-0.201833333	-0.322	-1.6025	-0.120166667	-1.400666667	-1.2805	6.784483333	13.00248579	0.000665384	0.054282165	Rsad2	radical S-adenosyl methionine domain containing 2
TC0600002424.mm.1	0.506566667	0.0277	0.148	-0.478866667	-0.358566667	0.1203	7.983233333	12.99762557	0.000666412	0.054305119	Gm4761	predicted gene 4761
TC0600002796.mm.1	0.250966667	-0.066033333	0.4289	-0.317	0.177933333	0.494933333	8.331175	12.98658655	0.000668755	0.054414684	Eogt	EGF domain-specific O-linked N-acetylglucosamine (GlcNAc) transferase
TC0100002531.mm.1	0.2659	-0.012533333	0.302	-0.278433333	0.0361	0.314533333	10.02509167	12.96947344	0.000672407	0.054573239	Gm8840	predicted gene 8840
TC0200005301.mm.1	-0.396966667	-0.011633333	0.314	0.385333333	0.710966667	0.325633333	5.694483333	12.94470286	0.000677734	0.054892962	Vamp7-ps	"vesicle-associated membrane protein 7, pseudogene"
TC0800000043.mm.1	0.361466667	-0.0293	0.254266667	-0.390766667	-0.1072	0.283566667	11.72979167	12.94274529	0.000678157	0.054892962	Rpl21-ps14	"ribosomal protein L21, pseudogene 14"
TC0200001212.mm.1	0.215833333	0.0437	-0.251533333	-0.172133333	-0.467366667	-0.295233333	7.695833333	12.93600218	0.000679617	0.054937384	Gm13691	predicted gene 13691
TC0400002920.mm.1	0.369266667	-0.026233333	0.468433333	-0.3955	0.099166667	0.494666667	6.563366667	12.93323389	0.000680217	0.054937384	Gm11765	predicted gene 11765
TC0100000157.mm.1	0.0495	-0.136833333	0.7057	-0.186333333	0.6562	0.842533333	5.733541667	12.90909534	0.00068548	0.054950876	Gm7784	predicted gene 7784
TC0200000130.mm.1	-0.6479	-0.003766667	-0.117466667	0.644133333	0.530433333	-0.1137	5.08025	12.9251611	0.000681972	0.054950876	Gm22775	"predicted gene, 22775"
TC0200004621.mm.1	0.361633333	-0.0511	0.090433333	-0.412733333	-0.2712	0.141533333	11.23775833	12.90761056	0.000685805	0.054950876	Gm14044	predicted gene 14044
TC0600001237.mm.1	0.4812	0.027433333	0.387566667	-0.453766667	-0.093633333	0.360133333	10.25165	12.89846013	0.000687814	0.054950876	Gm6134	predicted pseudogene 6134
TC0700002268.mm.1	-0.165166667	-0.179866667	-0.8794	-0.0147	-0.714233333	-0.699533333	6.258341667	12.89443103	0.0006887	0.054950876	Gm20505	predicted gene 20505
TC0700002290.mm.1	-0.165166667	-0.179866667	-0.8794	-0.0147	-0.714233333	-0.699533333	6.258341667	12.89443103	0.0006887	0.054950876	Gm20435	predicted gene 20435
TC0800001508.mm.1	0.3067	0.000933333	0.139866667	-0.305766667	-0.166833333	0.138933333	9.577191667	12.91122456	0.000685014	0.054950876	Rpl13	ribosomal protein L13
TC0800002037.mm.1	0.393766667	-0.506566667	0.3633	-0.900333333	-0.030466667	0.869866667	5.825141667	12.92342376	0.00068235	0.054950876	---	"Non-coding transcript identified by Luo, et al.|Non-coding transcript identified by NONCODE: Linc|Non-coding transcript identified by Luo, et al.|Non-coding transcript identified by NONCODE: Linc"
TC0900002627.mm.1	0.2181	-0.171533333	-0.3447	-0.389633333	-0.5628	-0.173166667	6.512266667	12.92002115	0.000683092	0.054950876	---	Non-coding transcript identified by NONCODE: Sense No Exonic
TC1700001096.mm.1	0.127033333	0.007366667	0.4961	-0.119666667	0.369066667	0.488733333	7.969341667	12.89420774	0.000688749	0.054950876	Lama1	"laminin, alpha 1"
TC1900001376.mm.1	0.6112	-0.1146	0.841766667	-0.7258	0.230566667	0.956366667	6.859441667	12.89803002	0.000687908	0.054950876	---	Non-coding transcript identified by NONCODE: Sense No Exonic
TC0500003218.mm.1	0.2779	-0.142433333	0.162933333	-0.420333333	-0.114966667	0.305366667	9.508066667	12.88703583	0.000690331	0.054960335	Gm10064	predicted gene 10064
TC0100002752.mm.1	0.389366667	-0.0291	0.3407	-0.418466667	-0.048666667	0.3698	10.800925	12.8404869	0.000700702	0.054994008	Gm6136	predicted pseudogene 6136
TC0200000626.mm.1	-0.7066	-0.012866667	-0.3416	0.693733333	0.365	-0.328733333	6.300633333	12.84269319	0.000700207	0.054994008	D730039F16Rik	RIKEN cDNA D730039F16 gene
TC0200003429.mm.1	0.6338	0.0809	0.090833333	-0.5529	-0.542966667	0.009933333	6.701683333	12.87963396	0.000691968	0.054994008	---	Non-coding transcript identified by NONCODE: Sense No Exonic
TC0400000858.mm.1	-0.6879	-0.066266667	-0.3191	0.621633333	0.3688	-0.252833333	3.55025	12.8517962	0.000698166	0.054994008	---	Non-coding transcript identified by NONCODE: Linc
TC0500000800.mm.1	-1.406733333	0.019666667	-0.3714	1.4264	1.035333333	-0.391066667	4.30525	12.83762396	0.000701346	0.054994008	Odam	"odontogenic, ameloblast asssociated"
TC0600002384.mm.1	0.677533333	-0.208466667	0.748733333	-0.886	0.0712	0.9572	7.431416667	12.84342902	0.000700041	0.054994008	---	Non-coding transcript identified by NONCODE: Linc
TC0800001611.mm.1	0.391166667	0.043066667	0.289833333	-0.3481	-0.101333333	0.246766667	12.91491667	12.84108388	0.000700568	0.054994008	Gm10186	predicted gene 10186
TC0900001714.mm.1	0.341566667	0.191666667	-0.206966667	-0.1499	-0.548533333	-0.398633333	2.734166667	12.84379195	0.00069996	0.054994008	Gm23097	"predicted gene, 23097"
TC0X00002301.mm.1	0.697666667	-0.133533333	0.813733333	-0.8312	0.116066667	0.947266667	4.698533333	12.863626	0.000695524	0.054994008	---	Non-coding transcript identified by NONCODE: Linc
TC1200001369.mm.1	-0.781666667	-0.157033333	0.078433333	0.624633333	0.8601	0.235466667	8.8272	12.84859074	0.000698883	0.054994008	Ubxn2a	UBX domain protein 2A
TC1200001859.mm.1	0.405566667	0.0485	0.302566667	-0.357066667	-0.103	0.254066667	10.45470833	12.86033962	0.000696257	0.054994008	Rps29	ribosomal protein S29
TC1700002261.mm.1	0.0472	-0.0062	-0.5697	-0.0534	-0.6169	-0.5635	5.045408333	12.86565652	0.000695072	0.054994008	---	Non-coding transcript identified by NONCODE: Sense No Exonic
TC1900000941.mm.1	-0.2595	-0.029266667	0.206133333	0.230233333	0.465633333	0.2354	8.752558333	12.85458289	0.000697542	0.054994008	Dpp3	dipeptidylpeptidase 3
TC0100001458.mm.1	0.4936	-0.0764	0.116366667	-0.57	-0.377233333	0.192766667	10.217875	12.82184783	0.000704907	0.055154209	RP24-188H2.2	---
TC1900000326.mm.1	0.5551	0.168866667	-0.172066667	-0.386233333	-0.727166667	-0.340933333	13.42415833	12.82228399	0.000704808	0.055154209	Gm23238	"predicted gene, 23238"
TC1100002139.mm.1	0.8452	0.029366667	0.541033333	-0.815833333	-0.304166667	0.511666667	5.815933333	12.80214472	0.000709384	0.055325845	---	Non-coding transcript identified by NONCODE: Sense No Exonic|Non-coding transcript identified by NONCODE: Sense No Exonic
TC0500001414.mm.1	0.4472	-0.1095	0.133733333	-0.5567	-0.313466667	0.243233333	6.932075	12.79155273	0.000711804	0.055437041	Gm23458	"predicted gene, 23458"
TC1200000450.mm.1	0.6676	0.214666667	-0.163533333	-0.452933333	-0.831133333	-0.3782	13.02285	12.78923761	0.000712335	0.055437041	Gm22513	"predicted gene, 22513"
TC0100003311.mm.1	0.263666667	-0.248966667	0.045466667	-0.512633333	-0.2182	0.294433333	6.793791667	12.77985542	0.000714489	0.055531652	---	Non-coding transcript identified by NONCODE: Sense No Exonic
TC0300000161.mm.1	0.0572	-0.157	-0.518033333	-0.2142	-0.575233333	-0.361033333	6.447658333	12.7642728	0.000718084	0.055531652	Tnfsf10	"tumor necrosis factor (ligand) superfamily, member 10"
TC0400003079.mm.1	0.138166667	-0.3711	-1.051733333	-0.509266667	-1.1899	-0.680633333	7.6204	12.76075671	0.000718898	0.055531652	Jun	Jun oncogene
TC0600002064.mm.1	0.487933333	0.0923	-0.0558	-0.395633333	-0.543733333	-0.1481	5.969058333	12.76219317	0.000718566	0.055531652	---	Non-coding transcript identified by NONCODE: Sense No Exonic|Non-coding transcript identified by NONCODE: Sense No Exonic
TC0100001781.mm.1	1.294966667	0.327366667	-1.230833333	-0.9676	-2.5258	-1.5582	7.178658333	12.74975831	0.000721452	0.055610724	Snora36b	"small nucleolar RNA, H/ACA box 36B"
TC0700004142.mm.1	0.947966667	0.022533333	0.965133333	-0.925433333	0.017166667	0.9426	6.863158333	12.75171916	0.000720996	0.055610724	Calca	"calcitonin/calcitonin-related polypeptide, alpha"
TC0600001785.mm.1	0.2022	-0.137866667	-0.620833333	-0.340066667	-0.823033333	-0.482966667	5.678591667	12.73687069	0.000724458	0.055724256	Gm20559	"predicted gene, 20559"
TC0700001312.mm.1	0.3717	-0.0059	-0.036866667	-0.3776	-0.408566667	-0.030966667	8.016333333	12.73839814	0.000724101	0.055724256	---	"Non-coding transcript identified by Luo, et al.|Non-coding transcript identified by NONCODE: Linc"
TC0200001838.mm.1	0.720533333	-0.211666667	-0.048633333	-0.9322	-0.769166667	0.163033333	12.029475	12.71482953	0.000729634	0.055826984	B2m	beta-2 microglobulin
TC0400003451.mm.1	-0.121	-0.023433333	0.305166667	0.097566667	0.426166667	0.3286	8.01505	12.72694932	0.000726783	0.055826984	Zmpste24	"zinc metallopeptidase, STE24"
TC1600000618.mm.1	0.528033333	-0.030733333	0.302	-0.558766667	-0.226033333	0.332733333	7.779441667	12.7151069	0.000729569	0.055826984	Zbtb20	zinc finger and BTB domain containing 20
TC1600000880.mm.1	0.6042	0.054533333	-0.010966667	-0.549666667	-0.615166667	-0.0655	5.861658333	12.72385663	0.000727509	0.055826984	---	"Non-coding transcript identified by Luo, et al.|Non-coding transcript identified by NONCODE: Linc|Non-coding transcript identified by NONCODE: Linc|Non-coding transcript identified by Luo, et al.|Non-coding transcript identified by NONCODE: Linc"
TC1700002751.mm.1	0.707266667	0.054	-0.730533333	-0.653266667	-1.4378	-0.784533333	9.735183333	12.7213085	0.000728108	0.055826984	Gm25935	"predicted gene, 25935"
TC0800001245.mm.1	-0.3787	-0.151366667	-0.153766667	0.227333333	0.224933333	-0.0024	7.409791667	12.71106505	0.000730522	0.05583618	Slc7a6	"solute carrier family 7 (cationic amino acid transporter, y+ system), member 6"
TC0500003356.mm.1	-0.278766667	0.240633333	0.829933333	0.5194	1.1087	0.5893	6.983316667	12.70497504	0.000731962	0.055887465	---	Non-coding transcript identified by NONCODE: Sense No Exonic
TC1200002598.mm.1	-0.0031	-0.499566667	-1.139533333	-0.496466667	-1.136433333	-0.639966667	10.27928333	12.69457198	0.00073443	0.055958296	Ighv1-2	immunoglobulin heavy variable 1-2
TC1400000752.mm.1	0.330466667	-0.0322	-0.4898	-0.362666667	-0.820266667	-0.4576	6.70865	12.69544359	0.000734222	0.055958296	Gm24705	"predicted gene, 24705"
TC0700003485.mm.1	-0.398833333	0.047233333	-0.278066667	0.446066667	0.120766667	-0.3253	6.722516667	12.68439895	0.000736852	0.056084073	Mctp2	"multiple C2 domains, transmembrane 2"
TC0400000604.mm.1	0.558966667	0.008066667	0.329766667	-0.5509	-0.2292	0.3217	5.0436	12.66571611	0.000741325	0.056170942	---	Non-coding transcript identified by NONCODE: Sense No Exonic
TC1100001673.mm.1	0.4606	-0.007266667	0.0566	-0.467866667	-0.404	0.063866667	8.816816667	12.67029054	0.000740227	0.056170942	Rpl27-ps2	"ribosomal protein L27, pseudogene 2"
TC1300001213.mm.1	0.734866667	-0.520466667	0.831866667	-1.255333333	0.097	1.352333333	5.2114	12.67454807	0.000739207	0.056170942	---	Non-coding transcript identified by NONCODE: Sense No Exonic
TC1400000231.mm.1	0.378266667	-0.009066667	0.044466667	-0.387333333	-0.3338	0.053533333	7.983016667	12.66350389	0.000741857	0.056170942	Rps24	ribosomal protein S24
TC0600002420.mm.1	0.603333333	0.0527	0.2393	-0.550633333	-0.364033333	0.1866	11.3598	12.65701632	0.000743419	0.056172201	Gm9794	predicted pseudogene 9794
TC1100000733.mm.1	0.453133333	0.014066667	-0.1991	-0.439066667	-0.652233333	-0.213166667	5.111308333	12.65884696	0.000742978	0.056172201	---	Non-coding transcript identified by NONCODE: Sense No Exonic
TC0100001480.mm.1	-0.298433333	0.078433333	0.1682	0.376866667	0.466633333	0.089766667	5.201283333	12.63731098	0.000748188	0.05624972	---	"Non-coding transcript identified by NONCODE: Linc|Non-coding transcript identified by Luo, et al."
TC0100003102.mm.1	-0.097166667	-0.086066667	-0.590566667	0.0111	-0.4934	-0.5045	8.126916667	12.63405702	0.000748979	0.05624972	Btg2	"B cell translocation gene 2, anti-proliferative"
TC0700004269.mm.1	0.388833333	0.015466667	0.324466667	-0.373366667	-0.064366667	0.309	12.463075	12.63563041	0.000748597	0.05624972	Gm10155	predicted gene 10155
TC0700004571.mm.1	0.5671	0.251633333	0.8138	-0.315466667	0.2467	0.562166667	7.327166667	12.63360868	0.000749088	0.05624972	Igf2	insulin-like growth factor 2
TC0900000324.mm.1	0.643633333	0.201666667	0.694266667	-0.441966667	0.050633333	0.4926	5.816975	12.64658902	0.000745938	0.05624972	---	Non-coding transcript identified by NONCODE: Sense No Exonic
TC1100001931.mm.1	0.566733333	0.069833333	0.313766667	-0.4969	-0.252966667	0.243933333	9.340416667	12.64171917	0.000747118	0.05624972	Rps11-ps2	"ribosomal protein S11, pseudogene 2"
TC0100001683.mm.1	0.263066667	0.262066667	-0.3891	-0.001	-0.652166667	-0.651166667	5.627858333	12.61269788	0.000754196	0.056256394	---	Non-coding transcript identified by NONCODE: Sense No Exonic
TC0100002472.mm.1	0.5838	-0.126766667	0.2543	-0.710566667	-0.3295	0.381066667	11.45506667	12.61732987	0.000753061	0.056256394	Rpl10a-ps1	"ribosomal protein L10A, pseudogene 1"
TC0200003369.mm.1	0.253033333	-0.113233333	0.196566667	-0.366266667	-0.056466667	0.3098	8.926275	12.57956563	0.000762374	0.056256394	Gm13445	predicted gene 13445
TC0200003528.mm.1	0.318766667	-0.089233333	-0.504466667	-0.408	-0.823233333	-0.415233333	7.208166667	12.59823776	0.000757752	0.056256394	Nmi	N-myc (and STAT) interactor
TC0300002449.mm.1	0.5402	-0.081466667	0.317933333	-0.621666667	-0.222266667	0.3994	11.7937	12.55626316	0.000768188	0.056256394	Rpl31-ps11	"ribosomal protein L31, pseudogene 11"
TC0400002887.mm.1	-0.284533333	0.243233333	-0.019266667	0.527766667	0.265266667	-0.2625	3.458141667	12.55939943	0.000767402	0.056256394	---	Non-coding transcript identified by NONCODE: Sense No Exonic
TC0500002592.mm.1	0.44	0.164766667	0.2737	-0.275233333	-0.1663	0.108933333	5.958483333	12.57102829	0.000764498	0.056256394	Ociad2	OCIA domain containing 2
TC0500003175.mm.1	-0.1864	-0.564633333	-2.255866667	-0.378233333	-2.069466667	-1.691233333	7.071925	12.56062293	0.000767096	0.056256394	Oas2	2-5 oligoadenylate synthetase 2
TC0700004076.mm.1	0.434	-0.286366667	0.3258	-0.720366667	-0.1082	0.612166667	7.799575	12.5967106	0.000758129	0.056256394	St5	suppression of tumorigenicity 5
TC0700004565.mm.1	-0.454833333	-0.138566667	-0.133166667	0.316266667	0.321666667	0.0054	8.592675	12.57589643	0.000763286	0.056256394	Ifitm10	interferon induced transmembrane protein 10
TC0800002008.mm.1	-0.353066667	-0.0456	0.1576	0.307466667	0.510666667	0.2032	8.4114	12.58494633	0.000761038	0.056256394	Ubxn8	UBX domain protein 8
TC0X00001327.mm.1	0.751766667	-0.061133333	0.326333333	-0.8129	-0.425433333	0.387466667	10.07479167	12.61895571	0.000752663	0.056256394	Gm7973	predicted gene 7973
TC0X00001603.mm.1	0.1494	-0.2654	0.1888	-0.4148	0.0394	0.4542	7.077466667	12.58147561	0.000761899	0.056256394	Gm8659	predicted gene 8659
TC1000001919.mm.1	0.4614	0.163733333	0.886	-0.297666667	0.4246	0.722266667	7.919016667	12.60221031	0.000756773	0.056256394	Lama2	"laminin, alpha 2"
TC1000003050.mm.1	0.0161	0.1057	0.464366667	0.0896	0.448266667	0.358666667	8.403125	12.60917688	0.00075506	0.056256394	Xpot	"exportin, tRNA (nuclear export receptor for tRNAs)"
TC1100003235.mm.1	-1.071833333	-0.075166667	0.010966667	0.996666667	1.0828	0.086133333	5.495575	12.56122044	0.000766947	0.056256394	---	Non-coding transcript identified by NONCODE: Sense No Exonic
TC1100003665.mm.1	0.434	-0.070066667	0.2952	-0.504066667	-0.1388	0.365266667	7.66585	12.57279319	0.000764058	0.056256394	Stac2	SH3 and cysteine rich domain 2
TC1100003709.mm.1	0.606166667	-0.0026	0.630033333	-0.608766667	0.023866667	0.632633333	6.248933333	12.57637835	0.000763166	0.056256394	Krt23	keratin 23
TC1200000303.mm.1	-0.460533333	-0.127266667	-0.287533333	0.333266667	0.173	-0.160266667	8.069033333	12.61768812	0.000752973	0.056256394	Snx13	sorting nexin 13
TC1200001753.mm.1	0.5669	0.171666667	-0.1807	-0.395233333	-0.7476	-0.352366667	13.42686667	12.56103818	0.000766992	0.056256394	Gm24305	"predicted gene, 24305"
TC1300001225.mm.1	0.9495	-0.1028	0.6569	-1.0523	-0.2926	0.7597	5.804833333	12.58163246	0.00076186	0.056256394	---	Non-coding transcript identified by NONCODE: Sense No Exonic
TC1400000642.mm.1	0.6119	0.022533333	0.298833333	-0.589366667	-0.313066667	0.2763	9.965116667	12.55891184	0.000767525	0.056256394	Rps19-ps2	"ribosomal protein S19, pseudogene 2"
TC1400000672.mm.1	0.6119	0.022533333	0.298833333	-0.589366667	-0.313066667	0.2763	9.965116667	12.55891184	0.000767525	0.056256394	Rps19-ps1	"ribosomal protein S19, pseudogene 1"
TC1400001500.mm.1	0.2254	-0.0589	0.3559	-0.2843	0.1305	0.4148	8.1872	12.578212	0.00076271	0.056256394	Rpl15	ribosomal protein L15
TC1900000385.mm.1	0.4046	-0.176566667	0.218166667	-0.581166667	-0.186433333	0.394733333	6.77385	12.55491627	0.000768526	0.056256394	---	"Non-coding transcript identified by Luo, et al.|Non-coding transcript identified by NONCODE: Linc"
TC0200003157.mm.1	0.249033333	-0.1148	0.094166667	-0.363833333	-0.154866667	0.208966667	7.685666667	12.51724909	0.000778041	0.056509574	Traf2	TNF receptor-associated factor 2
TC0300000936.mm.1	0.844633333	0.258466667	-0.2034	-0.586166667	-1.048033333	-0.461866667	12.47094167	12.51138027	0.000779536	0.056509574	Gm24830	"predicted gene, 24830"
TC0300000942.mm.1	0.844633333	0.258466667	-0.2034	-0.586166667	-1.048033333	-0.461866667	12.47094167	12.51138027	0.000779536	0.056509574	Gm26232	"predicted gene, 26232"
TC0300002517.mm.1	0.844633333	0.258466667	-0.2034	-0.586166667	-1.048033333	-0.461866667	12.47094167	12.51138027	0.000779536	0.056509574	Rnu1b6	U1b6 small nuclear RNA
TC0400001541.mm.1	0.1321	-0.1641	0.487633333	-0.2962	0.355533333	0.651733333	7.675358333	12.49834668	0.000782868	0.056509574	Pef1	penta-EF hand domain containing 1
TC0600002721.mm.1	0.3552	-0.04	0.280566667	-0.3952	-0.074633333	0.320566667	11.483625	12.50956761	0.000779998	0.056509574	Rpl21-ps12	"ribosomal protein L21, pseudogene 12"
TC0900002096.mm.1	0.921833333	0.231666667	0.6283	-0.690166667	-0.293533333	0.396633333	4.163716667	12.534239	0.000773732	0.056509574	---	Non-coding transcript identified by NONCODE: Sense No Exonic
TC0X00000856.mm.1	0.3858	-0.013766667	0.324066667	-0.399566667	-0.061733333	0.337833333	11.46384167	12.49984104	0.000782486	0.056509574	Gm8880	predicted gene 8880
TC0X00001855.mm.1	0.7936	0.1038	0.114333333	-0.6898	-0.679266667	0.010533333	10.60703333	12.51222099	0.000779322	0.056509574	Rpl30-ps11	"ribosomal protein L30, pseudogene 11"
TC1200002488.mm.1	-0.052733333	-0.330733333	-0.705233333	-0.278	-0.6525	-0.3745	6.417075	12.52126096	0.000777021	0.056509574	Ighv1-79	Ighv1-79 immunoglobulin heavy variable 1-79
TC1200002600.mm.1	-0.043	-0.5078	-1.083766667	-0.4648	-1.040766667	-0.575966667	4.783141667	12.50662596	0.00078075	0.056509574	Ighv1-4	immunoglobulin heavy variable 1-4
TC0400000960.mm.1	-0.0128	0.097566667	-0.3096	0.110366667	-0.2968	-0.407166667	5.222841667	12.49173363	0.000784566	0.056575907	Gm25004	"predicted gene, 25004"
TC0200000032.mm.1	0.650733333	-0.0108	0.287833333	-0.661533333	-0.3629	0.298633333	10.27159167	12.48632778	0.000785956	0.056620021	Gm13196	predicted gene 13196
TC0100003046.mm.1	-1.578666667	-0.023166667	-0.496866667	1.5555	1.0818	-0.4737	6.380475	12.47760043	0.000788208	0.056696319	Gm15848	predicted gene 15848
TC0400002315.mm.1	0.232833333	-0.117166667	0.639233333	-0.35	0.4064	0.7564	6.223675	12.46527511	0.0007914	0.056696319	Fhl5	four and a half LIM domains 5
TC0400002755.mm.1	0.331566667	0.100866667	0.384233333	-0.2307	0.052666667	0.283366667	6.6517	12.46893938	0.00079045	0.056696319	Susd1	sushi domain containing 1
TC1200000914.mm.1	-0.4465	-0.040866667	0.0045	0.405633333	0.451	0.045366667	3.11305	12.46142348	0.000792401	0.056696319	---	Non-coding transcript identified by NONCODE: Sense No Exonic
TC1300002390.mm.1	-0.5898	-0.020433333	-0.078833333	0.569366667	0.510966667	-0.0584	2.839666667	12.4611373	0.000792476	0.056696319	Gm26120	"predicted gene, 26120"
TC1500002299.mm.1	0.4661	-0.105333333	0.423333333	-0.571433333	-0.042766667	0.528666667	10.29904167	12.4664943	0.000791084	0.056696319	Atp5g2	"ATP synthase, H+ transporting, mitochondrial F0 complex, subunit C2 (subunit 9)"
TC0700001506.mm.1	-1.5109	-0.1581	-0.6383	1.3528	0.8726	-0.4802	8.091958333	12.4563816	0.000793713	0.056729048	---	"PREDICTED:  predicted gene, 19831, transcript variant 3 (Gm19831), miscRNA.|PREDICTED:  predicted gene, 19831, transcript variant 4 (Gm19831), miscRNA.|PREDICTED:  predicted gene, 19831, transcript variant 2 (Gm19831), miscRNA.|PREDICTED:  predicted gene, 19831 (Gm19831), miscRNA.|PREDICTED:  predicted gene, 19831 (Gm19831), miscRNA.|PREDICTED:  predicted gene, 19831, transcript variant 1 (Gm19831), miscRNA.|PREDICTED:  predicted gene, 19831 (Gm19831), miscRNA.|PREDICTED:  predicted gene, 19831 (Gm19831), miscRNA."
TC0X00002542.mm.1	-0.168233333	-0.198466667	-0.835266667	-0.030233333	-0.667033333	-0.6368	6.048791667	12.45073758	0.000795186	0.056741942	Gm14738	predicted gene 14738
TC0X00003417.mm.1	0.2665	-0.213733333	0.213666667	-0.480233333	-0.052833333	0.4274	6.645191667	12.44970554	0.000795455	0.056741942	Srpx	sushi-repeat-containing protein
TC1800001140.mm.1	0.3313	-0.058	0.721733333	-0.3893	0.390433333	0.779733333	6.483941667	12.44507493	0.000796666	0.05677259	---	Non-coding transcript identified by NONCODE: Sense No Exonic
TC0100002511.mm.1	0.620533333	0.004233333	0.642233333	-0.6163	0.0217	0.638	3.823716667	12.43357963	0.000799681	0.056855182	---	Non-coding transcript identified by NONCODE: Sense No Exonic
TC0300002105.mm.1	0.460033333	0.269533333	-0.274166667	-0.1905	-0.7342	-0.5437	8.916083333	12.42577399	0.000801736	0.056855182	Gm26442	"predicted gene, 26442"
TC0700004574.mm.1	0.399766667	-0.029766667	0.181733333	-0.429533333	-0.218033333	0.2115	9.336533333	12.42679607	0.000801466	0.056855182	Gm7290	predicted pseudogene 7290
TC1200002537.mm.1	-0.107133333	-0.381666667	-0.997966667	-0.274533333	-0.890833333	-0.6163	7.737491667	12.42637168	0.000801578	0.056855182	Igha	Igha immunoglobulin heavy constant alpha
TC1400002607.mm.1	0.234133333	0.200133333	-0.324566667	-0.034	-0.5587	-0.5247	2.616975	12.42628137	0.000801602	0.056855182	---	"Non-coding transcript identified by Luo, et al.|Non-coding transcript identified by NONCODE: Linc"
TC1200001168.mm.1	-0.6369	-0.009433333	-0.1012	0.627466667	0.5357	-0.091766667	4.346616667	12.41503194	0.000804574	0.056948439	Mir299	microRNA 299
TC1500001491.mm.1	0.790766667	-0.1469	0.4484	-0.937666667	-0.342366667	0.5953	10.12233333	12.4148667	0.000804618	0.056948439	Trps1	trichorhinophalangeal syndrome I (human)
TC0100000150.mm.1	-0.426	-0.1226	-0.243833333	0.3034	0.182166667	-0.121233333	3.173775	12.39900257	0.000808831	0.05707993	---	Non-coding transcript identified by NONCODE: Linc
TC0100002256.mm.1	-0.1176	-0.057366667	0.2919	0.060233333	0.4095	0.349266667	3.325233333	12.4038295	0.000807546	0.05707993	---	"Non-coding transcript identified by Luo, et al.|Non-coding transcript identified by NONCODE: Linc"
TC0900000751.mm.1	-0.5664	-0.232066667	-0.501066667	0.334333333	0.065333333	-0.269	9.288516667	12.39465016	0.000809992	0.057099667	Pkm	"pyruvate kinase, muscle"
TC1100003120.mm.1	0.1662	-0.3073	-0.2607	-0.4735	-0.4269	0.0466	4.08005	12.39206545	0.000810682	0.057099667	Gm22297	"predicted gene, 22297"
TC0200000616.mm.1	0.679133333	0.029566667	0.271966667	-0.649566667	-0.407166667	0.2424	11.41986667	12.38180869	0.000813428	0.057126985	Gm13408	predicted gene 13408
TC0700001677.mm.1	0.361566667	-0.096633333	0.0058	-0.4582	-0.355766667	0.102433333	11.85165	12.38221496	0.000813319	0.057126985	AC102758.1	N/A
TC1600000562.mm.1	0.331766667	0.0035	0.288533333	-0.328266667	-0.043233333	0.285033333	6.40695	12.38190015	0.000813403	0.057126985	Gm15803	predicted gene 15803
TC0X00002845.mm.1	0.248533333	-0.003	0.4308	-0.251533333	0.182266667	0.4338	6.854216667	12.36794833	0.000817155	0.057152759	Itm2a	integral membrane protein 2A
TC1200002638.mm.1	-0.3036	-0.495066667	-1.069866667	-0.191466667	-0.766266667	-0.5748	6.338366667	12.37038914	0.000816498	0.057152759	Ighv1-61	immunoglobulin heavy variable 1-61
TC1300000425.mm.1	0.104133333	0.075333333	-0.634	-0.0288	-0.738133333	-0.709333333	7.5252	12.36292195	0.000818512	0.057152759	Ly86	lymphocyte antigen 86
TC1400002139.mm.1	0.1423	-0.055533333	1.187033333	-0.197833333	1.044733333	1.242566667	9.96845	12.36393707	0.000818238	0.057152759	Gjb2	"gap junction protein, beta 2"
TC1600000353.mm.1	0.3708	-0.003466667	0.669533333	-0.374266667	0.298733333	0.673	9.265516667	12.37459664	0.000815365	0.057152759	Lpp	LIM domain containing preferred translocation partner in lipoma
TC1700001244.mm.1	0.384766667	0.245133333	-0.042733333	-0.139633333	-0.4275	-0.287866667	5.362141667	12.37430349	0.000815444	0.057152759	---	Non-coding transcript identified by NONCODE: Sense No Exonic
TC0200005181.mm.1	-0.0421	-0.1088	-0.680933333	-0.0667	-0.638833333	-0.572133333	8.096991667	12.34712682	0.000822794	0.057341532	Znfx1	"zinc finger, NFX1-type containing 1"
TC1100000341.mm.1	0.422166667	-0.031466667	0.2768	-0.453633333	-0.145366667	0.308266667	7.515891667	12.33039871	0.000827357	0.057549187	Sh3pxd2b	SH3 and PX domains 2B
TC0200003661.mm.1	-0.322966667	0.1151	-0.030866667	0.438066667	0.2921	-0.145966667	3.616783333	12.32623426	0.000828497	0.057573433	Gm13593	predicted gene 13593
TC1500000056.mm.1	-0.368233333	0.272066667	-0.096266667	0.6403	0.271966667	-0.368333333	4.972841667	12.32144939	0.00082981	0.05760959	---	Non-coding transcript identified by NONCODE: Linc
TC0100002210.mm.1	0.0296	-0.0912	-0.665733333	-0.1208	-0.695333333	-0.574533333	7.234133333	12.30800999	0.000833511	0.057756184	Mitd1	"MIT, microtubule interacting and transport, domain containing 1"
TC0300000903.mm.1	0.473733333	0.073733333	-0.376233333	-0.4	-0.849966667	-0.449966667	8.735791667	12.30939614	0.000833128	0.057756184	Ctss	cathepsin S
TC1000002775.mm.1	-0.227766667	-0.022033333	0.253666667	0.205733333	0.481433333	0.2757	7.8445	12.29768338	0.000836368	0.057775722	Tmtc3	transmembrane and tetratricopeptide repeat containing 3
TC1300002033.mm.1	0.4835	0.086466667	0.181133333	-0.397033333	-0.302366667	0.094666667	10.46439167	12.30049528	0.000835589	0.057775722	Gm2830	predicted gene 2830
TC1400000074.mm.1	0.857866667	-0.019	1.030133333	-0.876866667	0.172266667	1.049133333	5.963983333	12.29550359	0.000836972	0.057775722	---	"Non-coding transcript identified by Luo, et al.|Non-coding transcript identified by NONCODE: Linc"
TSUnmapped00000172.mm.1	0.846733333	0.2678	-0.195133333	-0.578933333	-1.041866667	-0.462933333	12.46598333	12.30141079	0.000835335	0.057775722	Rnu1b6	U1b6 small nuclear RNA
TC0800001694.mm.1	0.2831	-0.082833333	0.6288	-0.365933333	0.3457	0.711633333	10.34176667	12.29182535	0.000837993	0.057791337	Irs2	insulin receptor substrate 2
TC1500000446.mm.1	1.214033333	-0.2087	1.1462	-1.422733333	-0.067833333	1.3549	7.221983333	12.26819232	0.00084459	0.05819108	---	"Non-coding transcript identified by NONCODE: Linc|Non-coding transcript identified by Luo, et al."
TC1000001756.mm.1	0.5975	0.224733333	-0.058866667	-0.372766667	-0.656366667	-0.2836	5.598191667	12.25685952	0.000847776	0.058355228	---	Non-coding transcript identified by NONCODE: Sense No Exonic
TC1100003469.mm.1	0.0919	-0.098933333	-0.237366667	-0.190833333	-0.329266667	-0.138433333	6.973233333	12.25373231	0.000848657	0.058360636	Smg8	"smg-8 homolog, nonsense mediated mRNA decay factor (C. elegans)"
TC0700001265.mm.1	0.563	0.270133333	0.635266667	-0.292866667	0.072266667	0.365133333	8.201366667	12.24638822	0.000850732	0.058447988	---	Non-coding transcript identified by NONCODE: Linc
TC0500001027.mm.1	0.741733333	0.2561	0.095066667	-0.485633333	-0.646666667	-0.161033333	6.093275	12.23438822	0.000854134	0.058626327	---	Non-coding transcript identified by NONCODE: Sense No Exonic
TC0200000811.mm.1	0.320866667	-0.0183	0.322366667	-0.339166667	0.0015	0.340666667	5.7238	12.22967435	0.000855475	0.058662971	Gm13498	"heat shock protein 90 alpha (cytosolic), class B member 1 pseudogene"
TC0200003806.mm.1	0.429466667	-0.201066667	0.180833333	-0.630533333	-0.248633333	0.3819	6.745991667	12.21689547	0.000859122	0.058665002	Fkbp7	FK506 binding protein 7
TC0200005292.mm.1	0.091833333	-0.097966667	-0.509333333	-0.1898	-0.601166667	-0.411366667	6.491033333	12.22075087	0.00085802	0.058665002	---	Non-coding transcript identified by NONCODE: Sense No Exonic
TC0400000491.mm.1	0.4583	0.008033333	0.372866667	-0.450266667	-0.085433333	0.364833333	12.16826667	12.21639045	0.000859267	0.058665002	Gm12411	predicted gene 12411
TC0400003294.mm.1	0.434466667	0.021233333	0.433666667	-0.413233333	-0.0008	0.412433333	10.207925	12.22169409	0.000857751	0.058665002	RP23-219O14.2	---
TC1400000379.mm.1	0.199366667	0.120833333	-0.250133333	-0.078533333	-0.4495	-0.370966667	8.983483333	12.21543749	0.00085954	0.058665002	---	Non-coding transcript identified by NONCODE: Linc
TC0300000292.mm.1	0.560866667	-0.0434	0.3525	-0.604266667	-0.208366667	0.3959	10.623275	12.21118561	0.000860758	0.058693054	Rpl31-ps15	"ribosomal protein L31, pseudogene 15"
TC1700000772.mm.1	-0.351333333	-0.022233333	-0.2458	0.3291	0.105533333	-0.223566667	3.539808333	12.2003882	0.000863862	0.058849464	Olfr107	olfactory receptor 107
TC1000002920.mm.1	0.324233333	-0.008766667	0.433733333	-0.333	0.1095	0.4425	10.50186667	12.19055803	0.000866699	0.058987444	Cct2	"chaperonin containing Tcp1, subunit 2 (beta)"
TC0600003398.mm.1	-0.1993	-0.181866667	0.422366667	0.017433333	0.621666667	0.604233333	6.035866667	12.18467834	0.000868401	0.059048003	---	Non-coding transcript identified by NONCODE: Sense No Exonic
TC0100000666.mm.1	0.367866667	0.078733333	0.4673	-0.289133333	0.099433333	0.388566667	5.164958333	12.15401743	0.000877341	0.059488982	Gm15180	predicted gene 15180
TC0600001813.mm.1	0.2569	-0.0877	0.3877	-0.3446	0.1308	0.4754	7.138275	12.15062873	0.000878336	0.059500931	Slc25a13	"solute carrier family 25 (mitochondrial carrier, adenine nucleotide translocator), member 13"
TC0X00002146.mm.1	0.3474	-0.100233333	0.192633333	-0.447633333	-0.154766667	0.292866667	10.37761667	12.14562568	0.000879807	0.059545098	Gm4987	predicted gene 4987
TC0100001891.mm.1	-0.570566667	-0.056533333	-0.7187	0.514033333	-0.148133333	-0.662166667	5.42525	12.13958491	0.000881588	0.05955468	---	Non-coding transcript identified by NONCODE: Sense No Exonic
TC1000002801.mm.1	0.076766667	0.103566667	-0.2563	0.0268	-0.333066667	-0.359866667	7.166691667	12.14011572	0.000881431	0.05955468	Gm15666	predicted gene 15666
TC0100001370.mm.1	0.098366667	-0.1747	-0.353533333	-0.273066667	-0.4519	-0.178833333	6.760866667	12.11842639	0.000887857	0.059561196	Ncf2	neutrophil cytosolic factor 2
TC0100001633.mm.1	0.6111	-0.081466667	-1.063066667	-0.692566667	-1.674166667	-0.9816	5.813425	12.12831988	0.000884919	0.059561196	---	Non-coding transcript identified by NONCODE: Sense No Exonic
TC0800001464.mm.1	0.4176	0.0661	0.220366667	-0.3515	-0.197233333	0.154266667	11.58911667	12.11598213	0.000888584	0.059561196	Gm17786	"predicted gene, 17786"
TC0900000793.mm.1	-0.2883	0.0633	0.330166667	0.3516	0.618466667	0.266866667	8.500941667	12.11769432	0.000888075	0.059561196	Cln6	"ceroid-lipofuscinosis, neuronal 6"
TC1200000138.mm.1	0.633366667	-0.013733333	0.591133333	-0.6471	-0.042233333	0.604866667	11.36304167	12.11908132	0.000887662	0.059561196	---	"non-coding RNA, oocyte_clustered_small_RNA13058, complete sequence."
TC1400002141.mm.1	0.5395	-0.043	1.835233333	-0.5825	1.295733333	1.878233333	8.131633333	12.11438976	0.000889059	0.059561196	Gjb6	"gap junction protein, beta 6"
TC1700000536.mm.1	0.4923	0.1572	0.279666667	-0.3351	-0.212633333	0.122466667	5.542141667	12.11730488	0.00088819	0.059561196	---	Non-coding transcript identified by NONCODE: Sense No Exonic
TC1700000773.mm.1	-0.486833333	-0.013133333	-0.151833333	0.4737	0.335	-0.1387	4.05575	12.13314615	0.00088349	0.059561196	Olfr108	olfactory receptor 108
TC1700001385.mm.1	-1.0042	-0.090433333	-0.1657	0.913766667	0.8385	-0.075266667	7.958516667	12.13126678	0.000884046	0.059561196	Gm2808	predicted gene 2808
TC1500000052.mm.1	0.343266667	-0.098	0.059	-0.441266667	-0.284266667	0.157	12.41706667	12.10924856	0.000890592	0.059609006	AC123611.1	N/A
TC0300000465.mm.1	0.430633333	-0.0591	0.3081	-0.489733333	-0.122533333	0.3672	10.31599167	12.09661849	0.000894374	0.059642407	Gm10071	predicted gene 10071
TC0400002529.mm.1	0.449566667	-0.1502	0.219066667	-0.599766667	-0.2305	0.369266667	8.781558333	12.09686599	0.000894299	0.059642407	Tpm2	"tropomyosin 2, beta"
TC0900000902.mm.1	0.9171	0.100366667	0.296433333	-0.816733333	-0.620666667	0.196066667	5.423725	12.10032138	0.000893263	0.059642407	---	Non-coding transcript identified by NONCODE: Sense No Exonic
TC1200002115.mm.1	-0.149433333	0.044733333	0.288533333	0.194166667	0.437966667	0.2438	7.061408333	12.09958178	0.000893485	0.059642407	Pomt2	protein-O-mannosyltransferase 2
TC0400000750.mm.1	0.318866667	0.0312	-0.1682	-0.287666667	-0.487066667	-0.1994	7.459466667	12.08837956	0.00089685	0.059658668	Gm11221	predicted gene 11221
TC0800000019.mm.1	0.766766667	-0.166433333	0.3084	-0.9332	-0.458366667	0.474833333	10.42268333	12.08489471	0.0008979	0.059658668	Retn	resistin
TC1900001265.mm.1	0.004966667	-0.0364	-0.4606	-0.041366667	-0.465566667	-0.4242	7.836641667	12.08752528	0.000897108	0.059658668	Smc5	structural maintenance of chromosomes 5
TC0700002057.mm.1	-0.373	-0.043933333	0.189733333	0.329066667	0.562733333	0.233666667	9.083866667	12.08051442	0.000899222	0.059691938	Ap2a2	"adaptor-related protein complex 2, alpha 2 subunit"
TC1300002198.mm.1	-0.486933333	-0.2233	-0.339133333	0.263633333	0.1478	-0.115833333	6.588441667	12.07684596	0.000900331	0.059711017	Cdc14b	CDC14 cell division cycle 14B
TC0X00000199.mm.1	0.4854	-0.0612	0.2008	-0.5466	-0.2846	0.262	9.63295	12.06919773	0.000902648	0.059712612	Rpl36-ps10	"ribosomal protein L36, pseudogene 10"
TC1100002897.mm.1	0.3533	0.0404	0.3117	-0.3129	-0.0416	0.2713	7.31275	12.06863281	0.00090282	0.059712612	Shmt1	serine hydroxymethyltransferase 1 (soluble)
TC0100000501.mm.1	0.6473	-0.046066667	0.2548	-0.693366667	-0.3925	0.300866667	5.994991667	12.06444664	0.000904091	0.05972008	---	Non-coding transcript identified by NONCODE: Sense No Exonic
TC0300003162.mm.1	-0.273233333	0.1151	-0.034433333	0.388333333	0.2388	-0.149533333	5.916208333	12.04903534	0.000908791	0.05972008	---	"Non-coding transcript identified by NONCODE: Sense No Exonic| adult male testis cDNA, RIKEN full-length enriched library, clone:1700015C17 product:unclassifiable, full insert sequence."
TC0500001349.mm.1	-0.041533333	-0.275066667	-1.131466667	-0.233533333	-1.089933333	-0.8564	7.336783333	12.05339089	0.00090746	0.05972008	Oas1b	2-5 oligoadenylate synthetase 1B
TC0700002298.mm.1	0.5105	0.0559	-0.050366667	-0.4546	-0.560866667	-0.106266667	5.811725	12.04468458	0.000910123	0.05972008	---	"Non-coding transcript identified by Luo, et al.|Non-coding transcript identified by NONCODE: Linc|Non-coding transcript identified by Luo, et al.|Non-coding transcript identified by NONCODE: Linc| 10, 11 days embryo whole body cDNA, RIKEN full-length enriched library, clone:2810047C21 product:weakly similar to MSZF87 (FRAGMENT) [], full insert sequence.| 10, 11 days embryo whole body cDNA, RIKEN full-length enriched library, clone:2810047C21 product:weakly similar to MSZF87 (FRAGMENT) [], full insert sequence."
TC0700002368.mm.1	0.446733333	-0.101466667	0.363233333	-0.5482	-0.0835	0.4647	11.21880833	12.0512736	0.000908106	0.05972008	Gm10712	predicted gene 10712
TC1000001381.mm.1	0.309133333	-0.226966667	0.136733333	-0.5361	-0.1724	0.3637	8.965875	12.05493122	0.000906989	0.05972008	---	"non-coding RNA, oocyte_clustered_small_RNA6304, complete sequence."
TC1000002977.mm.1	0.309133333	-0.226966667	0.136733333	-0.5361	-0.1724	0.3637	8.965875	12.05493122	0.000906989	0.05972008	---	"non-coding RNA, oocyte_clustered_small_RNA6304, complete sequence."
TC0100000352.mm.1	0.476466667	-0.0699	0.1575	-0.546366667	-0.318966667	0.2274	8.472183333	12.03749943	0.000912327	0.05979733	Rpl23a-ps1	"ribosomal protein 23A, pseudogene 1"
TC0400002986.mm.1	0.4344	0.025766667	0.322166667	-0.408633333	-0.112233333	0.2964	9.62415	12.0213526	0.000917305	0.060019043	Rps6	ribosomal protein S6
TC1700002468.mm.1	0.3145	0.033233333	-0.060466667	-0.281266667	-0.374966667	-0.0937	6.107283333	12.02116987	0.000917361	0.060019043	---	"PREDICTED:  uncharacterized LOC100861864 (LOC100861864), miscRNA."
TC1400000567.mm.1	0.213033333	0.1688	-0.649433333	-0.044233333	-0.862466667	-0.818233333	10.26843333	12.01445267	0.000919442	0.060101054	---	cDNA clone IMAGE:40090112.
TC0100000594.mm.1	0.376066667	-0.004233333	0.298966667	-0.3803	-0.0771	0.3032	11.10163333	11.98839059	0.000927566	0.060520735	Gm5528	predicted gene 5528
TC0500001860.mm.1	0.608533333	0.089933333	0.288966667	-0.5186	-0.319566667	0.199033333	7.113175	11.99106924	0.000926727	0.060520735	Fry	furry homolog (Drosophila)
TC0600002385.mm.1	0.293466667	-0.0758	0.474633333	-0.369266667	0.181166667	0.550433333	6.871225	11.98340855	0.000929129	0.060520735	Gprin3	GPRIN family member 3
TC0700004400.mm.1	0.174833333	-0.096666667	-0.313333333	-0.2715	-0.488166667	-0.216666667	4.651391667	11.98072469	0.000929972	0.060520735	---	Non-coding transcript identified by NONCODE: Sense No Exonic
TC0800002412.mm.1	0.482866667	-0.093833333	0.266933333	-0.5767	-0.215933333	0.360766667	11.519175	11.97468229	0.000931874	0.060520735	Rpl18a	ribosomal protein L18A
TC1100001559.mm.1	0.512	-0.005966667	0.368433333	-0.517966667	-0.143566667	0.3744	8.49795	11.97701049	0.00093114	0.060520735	Gm11604	predicted gene 11604
TC0300000682.mm.1	-0.0251	0.206066667	-0.405033333	0.231166667	-0.379933333	-0.6111	5.157016667	11.96802182	0.000933975	0.060529667	---	Non-coding transcript identified by NONCODE: Sense No Exonic
TC0500000289.mm.1	0.184466667	0.0653	0.4699	-0.119166667	0.285433333	0.4046	7.468416667	11.96427847	0.000935159	0.060529667	Ept1	ethanolaminephosphotransferase 1 (CDP-ethanolamine-specific)
TC1000002187.mm.1	0.475266667	-0.078933333	0.4015	-0.5542	-0.073766667	0.480433333	11.66740833	11.96564906	0.000934725	0.060529667	Rps8-ps1	"ribosomal protein S8, pseudogene 1"
TC1800000596.mm.1	-0.5465	-0.186366667	-0.3819	0.360133333	0.1646	-0.195533333	2.953725	11.94628952	0.000940871	0.060845232	---	Non-coding transcript identified by NONCODE: Sense No Exonic
TSUnmapped00000171.mm.1	0.8254	0.221133333	-0.236666667	-0.604266667	-1.062066667	-0.4578	12.44903333	11.9350045	0.000944476	0.060969855	Rnu1b2	U1b2 small nuclear RNA
TSUnmapped00000185.mm.1	0.8254	0.221133333	-0.236666667	-0.604266667	-1.062066667	-0.4578	12.44903333	11.9350045	0.000944476	0.060969855	Rnu1b1	U1b1 small nuclear RNA
TC1300002491.mm.1	0.647066667	-0.026066667	0.382866667	-0.673133333	-0.2642	0.408933333	11.8396	11.92956321	0.00094622	0.06097413	Gm17352	"predicted gene, 17352"
TC1900001128.mm.1	0.304533333	-0.067233333	-1.348166667	-0.371766667	-1.6527	-1.280933333	6.41555	11.93108121	0.000945733	0.06097413	Ms4a1	"membrane-spanning 4-domains, subfamily A, member 1"
TC1900001087.mm.1	0.2219	-0.062566667	0.5541	-0.284466667	0.3322	0.616666667	8.519641667	11.92115627	0.000948922	0.061094077	---	Non-coding transcript identified by NONCODE: Linc|Non-coding transcript identified by NONCODE: Linc
TC0600002882.mm.1	0.458566667	-0.0984	0.174633333	-0.556966667	-0.283933333	0.273033333	10.0196	11.91245316	0.000951728	0.061220555	Gm4604	predicted gene 4604
TC0200002046.mm.1	0.477766667	0.165066667	-0.2314	-0.3127	-0.709166667	-0.396466667	11.225975	11.90033463	0.000955653	0.061364395	Gm25704	"predicted gene, 25704"
TC1200001568.mm.1	0.567866667	0.032133333	0.202266667	-0.535733333	-0.3656	0.170133333	11.73226667	11.89690915	0.000956766	0.061381627	Rps7	ribosomal protein S7
TC0700004569.mm.1	0.1799	-0.067633333	0.368466667	-0.247533333	0.188566667	0.4361	7.198916667	11.88924421	0.000959261	0.061487464	H19	H19 fetal liver mRNA
TC0900001930.mm.1	-0.4548	-0.033666667	-0.051166667	0.421133333	0.403633333	-0.0175	5.431308333	11.8865687	0.000960134	0.061489194	---	"Non-coding transcript identified by NONCODE: Linc|Non-coding transcript identified by Luo, et al."
TC0600001918.mm.1	0.788033333	0.127666667	0.663566667	-0.660366667	-0.124466667	0.5359	6.380616667	11.882986	0.000961305	0.061509955	---	"Non-coding transcript identified by Luo, et al.|Non-coding transcript identified by NONCODE: Linc| adult male aorta and vein cDNA, RIKEN full-length enriched library, clone:A530057B15 product:unclassifiable, full insert sequence."
TC0500002719.mm.1	1.001166667	0.249166667	0.536433333	-0.752	-0.464733333	0.287266667	6.151008333	11.86365224	0.00096765	0.061536767	Adamts3	"a disintegrin-like and metallopeptidase (reprolysin type) with thrombospondin type 1 motif, 3"
TC0600001035.mm.1	0.244066667	-0.203266667	0.709566667	-0.447333333	0.4655	0.912833333	9.201875	11.8679847	0.000966224	0.061536767	Mgll	monoglyceride lipase
TC0600001223.mm.1	-0.169133333	0.303733333	0.269233333	0.472866667	0.438366667	-0.0345	3.729241667	11.86594902	0.000966893	0.061536767	Gm24005	"predicted gene, 24005"
TC1400000361.mm.1	0.2726	0.026533333	-0.377833333	-0.246066667	-0.650433333	-0.404366667	2.881041667	11.87669895	0.000963363	0.061536767	Gm26228	"predicted gene, 26228"
TC1400002870.mm.1	-0.090366667	-0.036333333	-0.482233333	0.054033333	-0.391866667	-0.4459	6.617966667	11.87357227	0.000964388	0.061536767	Phf11c	PHD finger protein 11C
TC1800001331.mm.1	-0.111033333	-0.077333333	-0.582433333	0.0337	-0.4714	-0.5051	2.701266667	11.87255033	0.000964723	0.061536767	Gm22259	"predicted gene, 22259"
TC0200002075.mm.1	0.342366667	0.0715	0.2985	-0.270866667	-0.043866667	0.227	5.865808333	11.85839356	0.000969384	0.061593179	Ankrd5	---
TC0200001525.mm.1	0.535166667	0.0714	-0.561066667	-0.463766667	-1.096233333	-0.632466667	10.053825	11.84582	0.000973546	0.061602419	Gm23731	"predicted gene, 23731"
TC0700001879.mm.1	0.1666	0.055066667	0.395333333	-0.111533333	0.228733333	0.340266667	7.78385	11.85281352	0.000971229	0.061602419	Tgfb1i1	transforming growth factor beta 1 induced transcript 1
TC1000000189.mm.1	0.367966667	-0.1797	0.232233333	-0.547666667	-0.135733333	0.411933333	8.683175	11.84260258	0.000974615	0.061602419	---	"non-coding RNA, oocyte_clustered_small_RNA918, complete sequence."
TC1000001875.mm.1	0.367966667	-0.1797	0.232233333	-0.547666667	-0.135733333	0.411933333	8.683175	11.84260258	0.000974615	0.061602419	---	"non-coding RNA, oocyte_clustered_small_RNA918, complete sequence."
TC1200002639.mm.1	0.012166667	-0.332333333	-0.686666667	-0.3445	-0.698833333	-0.354333333	7.911441667	11.84984404	0.000972212	0.061602419	Ighv1-62-1	Ighv1-62-1 immunoglobulin heavy variable 1-62-1
TC1600001664.mm.1	0.814733333	-0.082766667	-0.143	-0.8975	-0.957733333	-0.060233333	5.402358333	11.84938284	0.000972365	0.061602419	---	Non-coding transcript identified by NONCODE: Linc
TC0500000750.mm.1	0.636966667	0.237433333	0.6126	-0.399533333	-0.024366667	0.375166667	6.49455	11.83028875	0.000978716	0.061613423	Lphn3	latrophilin 3
TC0800002490.mm.1	0.454933333	0.083966667	-0.460733333	-0.370966667	-0.915666667	-0.5447	7.284091667	11.83465079	0.000977261	0.061613423	Gm22509	"predicted gene, 22509"
TC1100002179.mm.1	0.388333333	0.013433333	0.3076	-0.3749	-0.080733333	0.294166667	11.466825	11.83344509	0.000977663	0.061613423	Gm11975	predicted gene 11975
TC1100002643.mm.1	0.093166667	-0.138533333	-0.700866667	-0.2317	-0.794033333	-0.562333333	6.630558333	11.83307683	0.000977786	0.061613423	Gm12185	predicted gene 12185
TC1600001247.mm.1	0.373933333	-0.169533333	0.2876	-0.543466667	-0.086333333	0.457133333	9.913066667	11.81433565	0.000984061	0.061876664	Myh11	"myosin, heavy polypeptide 11, smooth muscle"
TC1400002521.mm.1	0.617333333	0.017033333	0.2862	-0.6003	-0.331133333	0.269166667	11.50519167	11.80931243	0.000985751	0.061929359	Gm10119	predicted gene 10119
TC1000000968.mm.1	-0.8071	-0.121633333	0.288666667	0.685466667	1.095766667	0.4103	8.05055	11.80628569	0.000986771	0.061939904	---	"non-coding RNA, oocyte_clustered_small_RNA1997, complete sequence."
TC0500002725.mm.1	0.450966667	0.3833	-0.2016	-0.067666667	-0.652566667	-0.5849	6.404733333	11.78900699	0.000992618	0.062143427	---	Non-coding transcript identified by NONCODE: Sense No Exonic|Non-coding transcript identified by NONCODE: Sense No Exonic
TC0600002289.mm.1	0.457466667	-0.066733333	0.059166667	-0.5242	-0.3983	0.1259	10.272325	11.78858561	0.000992761	0.062143427	Gm8129	predicted pseudogene 8129
TC0600002310.mm.1	0.5976	-0.1785	0.352233333	-0.7761	-0.245366667	0.530733333	11.3239	11.78409304	0.000994288	0.062143427	Gm15526	predicted gene 15526
TC1500000284.mm.1	0.465933333	-0.131266667	0.183266667	-0.5972	-0.282666667	0.314533333	9.393883333	11.79231703	0.000991495	0.062143427	Rps19-ps5	"ribosomal protein S19, pseudogene 5"
TC1700001478.mm.1	0.320433333	-0.030133333	0.286333333	-0.350566667	-0.0341	0.316466667	11.740975	11.78486268	0.000994026	0.062143427	Gm3355	predicted gene 3355
TC1600001479.mm.1	-0.002533333	-0.284733333	-1.938733333	-0.2822	-1.9362	-1.654	7.985533333	11.77177266	0.00099849	0.062352465	Apod	apolipoprotein D
TC1200002664.mm.1	-0.3197	-0.725633333	-1.275633333	-0.405933333	-0.955933333	-0.55	7.154275	11.76926088	0.00099935	0.06235256	Ighv1-85	immunoglobulin heavy variable 1-85
TC1400002024.mm.1	0.0843	-0.142966667	-0.546766667	-0.227266667	-0.631066667	-0.4038	6.206791667	11.76589983	0.001000501	0.062370853	---	Non-coding transcript identified by NONCODE: Sense No Exonic|Non-coding transcript identified by NONCODE: Sense No Exonic|Non-coding transcript identified by NONCODE: Sense No Exonic
TC1100002925.mm.1	0.016766667	-0.069966667	-0.3341	-0.086733333	-0.350866667	-0.264133333	7.493058333	11.75120002	0.001005555	0.0625761	Akap10	A kinase (PRKA) anchor protein 10
TC1300001017.mm.1	0.347933333	0.015133333	0.2217	-0.3328	-0.126233333	0.206566667	11.78820833	11.74881884	0.001006376	0.0625761	Rps23	ribosomal protein S23
TC1400001896.mm.1	0.648866667	-0.051066667	0.714366667	-0.699933333	0.0655	0.765433333	7.658225	11.7494644	0.001006153	0.0625761	Txndc16	thioredoxin domain containing 16
TC0900000313.mm.1	0.2275	0.0742	0.324133333	-0.1533	0.096633333	0.249933333	6.583575	11.74093858	0.0010091	0.062584879	Kirrel3	kin of IRRE like 3 (Drosophila)
TC1000000800.mm.1	-0.513233333	-0.2031	-0.242066667	0.310133333	0.271166667	-0.038966667	4.2193	11.74158331	0.001008877	0.062584879	Olfr1351	olfactory receptor 1351
TC1700002780.mm.1	0.093066667	-0.2843	-0.608166667	-0.377366667	-0.701233333	-0.323866667	6.903516667	11.74301025	0.001008383	0.062584879	H2-DMb1	"histocompatibility 2, class II, locus Mb1"
TC0900001465.mm.1	0.3542	-0.051333333	-0.406266667	-0.405533333	-0.760466667	-0.354933333	5.313516667	11.72983163	0.001012955	0.062605849	---	Non-coding transcript identified by NONCODE: Sense No Exonic
TC1000001302.mm.1	0.276	-0.169933333	0.294333333	-0.445933333	0.018333333	0.464266667	4.808533333	11.72992041	0.001012924	0.062605849	---	"Non-coding transcript identified by NONCODE: Linc|Non-coding transcript identified by Luo, et al.|Non-coding transcript identified by NONCODE: Linc|Non-coding transcript identified by Luo, et al.|Non-coding transcript identified by NONCODE: Linc|Non-coding transcript identified by Luo, et al.|Non-coding transcript identified by NONCODE: Linc|Non-coding transcript identified by Luo, et al.|Non-coding transcript identified by NONCODE: Linc|Non-coding transcript identified by Luo, et al.|Non-coding transcript identified by NONCODE: Linc|Non-coding transcript identified by Luo, et al.|Non-coding transcript identified by NONCODE: Linc|Non-coding transcript identified by Luo, et al.|Non-coding transcript identified by NONCODE: Linc|Non-coding transcript identified by Luo, et al.|Non-coding transcript identified by NONCODE: Linc|Non-coding transcript identified by Luo, et al.|Non-coding transcript identified by NONCODE: Linc|Non-coding transcript identified by Luo, et al.|Non-coding transcript identified by NONCODE: Linc|Non-coding transcript identified by Luo, et al.|Non-coding transcript identified by NONCODE: Linc|Non-coding transcript identified by Luo, et al.|Non-coding transcript identified by NONCODE: Linc|Non-coding transcript identified by Luo, et al.|Non-coding transcript identified by NONCODE: Linc|Non-coding transcript identified by NONCODE: Linc|Non-coding transcript identified by Luo, et al.|Non-coding transcript identified by NONCODE: Linc|Non-coding transcript identified by Luo, et al.|Non-coding transcript identified by NONCODE: Linc|Non-coding transcript identified by Luo, et al.|Non-coding transcript identified by NONCODE: Linc|Non-coding transcript identified by Luo, et al.|Non-coding transcript identified by NONCODE: Linc|Non-coding transcript identified by Luo, et al.|Non-coding transcript identified by NONCODE: Linc|Non-coding transcript identified by Luo, et al.|Non-coding transcript identified by NONCODE: Linc|Non-coding transcript identified by Luo, et al.|Non-coding transcript identified by NONCODE: Linc|Non-coding transcript identified by Luo, et al.|Non-coding transcript identified by NONCODE: Linc|Non-coding transcript identified by Luo, et al.|Non-coding transcript identified by NONCODE: Linc|Non-coding transcript identified by Luo, et al.|Non-coding transcript identified by NONCODE: Linc|Non-coding transcript identified by Luo, et al.|Non-coding transcript identified by NONCODE: Linc|Non-coding transcript identified by Luo, et al.|Non-coding transcript identified by NONCODE: Linc|Non-coding transcript identified by Luo, et al.|Non-coding transcript identified by NONCODE: Linc|Non-coding transcript identified by Luo, et al.|Non-coding transcript identified by NONCODE: Linc|Non-coding transcript identified by Luo, et al.|Non-coding transcript identified by NONCODE: Linc|Non-coding transcript identified by Luo, et al.|Non-coding transcript identified by NONCODE: Linc|Non-coding transcript identified by Luo, et al.|Non-coding transcript identified by NONCODE: Linc|Non-coding transcript identified by Luo, et al.|Non-coding transcript identified by NONCODE: Linc|Non-coding transcript identified by NONCODE: Linc|Non-coding transcript identified by NONCODE: Linc|Non-coding transcript identified by NONCODE: Linc|Non-coding transcript identified by NONCODE: Linc|Non-coding transcript identified by Luo, et al.|Non-coding transcript identified by NONCODE: Linc|Non-coding transcript identified by Luo, et al.|Non-coding transcript identified by NONCODE: Linc|Non-coding transcript identified by Luo, et al.|Non-coding transcript identified by NONCODE: Linc|Non-coding transcript identified by Luo, et al.|Non-coding transcript identified by NONCODE: Linc|Non-coding transcript identified by NONCODE: Linc"
TC1100000679.mm.1	-0.323533333	0.284166667	0.0098	0.6077	0.333333333	-0.274366667	5.469458333	11.72543253	0.001014486	0.062605849	Gm12246	predicted gene 12246
TC1700002258.mm.1	0.1187	-0.384366667	-0.6144	-0.503066667	-0.7331	-0.230033333	5.34725	11.72956918	0.001013046	0.062605849	---	Non-coding transcript identified by NONCODE: Sense No Exonic
TC1800000972.mm.1	0.490266667	0.199833333	-0.138333333	-0.290433333	-0.6286	-0.338166667	8.648491667	11.72508846	0.001014606	0.062605849	Gm26244	"predicted gene, 26244"
TC0200003033.mm.1	-0.5262	-0.032466667	-0.214566667	0.493733333	0.311633333	-0.1821	8.290908333	11.71921933	0.001016654	0.062624435	Dnajc1	"DnaJ (Hsp40) homolog, subfamily C, member 1"
TC0400003982.mm.1	1.347866667	0.202433333	0.289566667	-1.145433333	-1.0583	0.087133333	8.108066667	11.71640326	0.001017638	0.062624435	Gm13160	predicted gene 13160
TC0400004026.mm.1	0.4137	0.056166667	-0.218033333	-0.357533333	-0.631733333	-0.2742	8.798175	11.70807366	0.001020556	0.062624435	Tardbp	TAR DNA binding protein
TC1200000456.mm.1	-0.2089	0.111833333	0.5991	0.320733333	0.808	0.487266667	5.747858333	11.71407634	0.001018452	0.062624435	---	"Non-coding transcript identified by Luo, et al.|Non-coding transcript identified by NONCODE: Linc"
TC1500001145.mm.1	-0.1292	-0.1231	0.264733333	0.0061	0.393933333	0.387833333	9.406558333	11.70828046	0.001020484	0.062624435	AW549877	expressed sequence AW549877
TC0100000772.mm.1	0.329933333	0.0535	-0.6163	-0.276433333	-0.946233333	-0.6698	5.248116667	11.70169103	0.001022799	0.062632863	---	Non-coding transcript identified by NONCODE: Sense No Exonic|Non-coding transcript identified by NONCODE: Sense No Exonic
TC0X00002819.mm.1	0.524533333	0.003033333	0.504266667	-0.5215	-0.020266667	0.501233333	12.47884167	11.70284364	0.001022393	0.062632863	Gm7117	predicted pseudogene 7117
TC0X00002168.mm.1	-0.304466667	0.001733333	-0.038133333	0.3062	0.266333333	-0.039866667	3.197316667	11.69802223	0.001024091	0.062659178	Gm595	predicted gene 595
TC0700002245.mm.1	-0.163266667	-0.214533333	-0.8927	-0.051266667	-0.729433333	-0.678166667	6.236991667	11.6886161	0.001027411	0.062809483	Gm20504	predicted gene 20504
TC0100001464.mm.1	0.944166667	0.1986	0.196533333	-0.745566667	-0.747633333	-0.002066667	8.092841667	11.67764901	0.001031299	0.062878203	Mir5117	microRNA 5117
TC0200003128.mm.1	0.4344	0.042166667	0.457266667	-0.392233333	0.022866667	0.4151	5.256308333	11.68113082	0.001030063	0.062878203	---	"Non-coding transcript identified by NONCODE: Linc|Non-coding transcript identified by Luo, et al.|Non-coding transcript identified by NONCODE: Linc|Non-coding transcript identified by Luo, et al.|Non-coding transcript identified by NONCODE: Linc|Non-coding transcript identified by Luo, et al.|Non-coding transcript identified by NONCODE: Linc|Non-coding transcript identified by Luo, et al."
TC0400003188.mm.1	-0.5039	0.117566667	-0.389966667	0.621466667	0.113933333	-0.507533333	6.364875	11.67315013	0.001032899	0.062878203	---	Non-coding transcript identified by NONCODE: Sense No Exonic|Non-coding transcript identified by NONCODE: Sense No Exonic
TC0500003352.mm.1	-0.171433333	0.173266667	0.5433	0.3447	0.714733333	0.370033333	6.397816667	11.6772412	0.001031444	0.062878203	---	Non-coding transcript identified by NONCODE: Sense No Exonic
TC0X00001047.mm.1	-0.092	-0.062533333	0.6911	0.029466667	0.7831	0.753633333	8.148991667	11.66840219	0.001034591	0.062878203	Uprt	uracil phosphoribosyltransferase (FUR1) homolog (S. cerevisiae)
TC1100000361.mm.1	0.282133333	0.037166667	0.401133333	-0.244966667	0.119	0.363966667	7.384025	11.65965905	0.001037714	0.06296462	Kcnmb1	"potassium large conductance calcium-activated channel, subfamily M, beta member 1"
TC1200000464.mm.1	0.197033333	-0.0511	0.454833333	-0.248133333	0.2578	0.505933333	7.388908333	11.64989604	0.001041216	0.063122511	1110008L16Rik	RIKEN cDNA 1110008L16 gene
TC1200002580.mm.1	-0.3903	-0.6853	-0.9528	-0.295	-0.5625	-0.2675	5.805766667	11.64602224	0.001042609	0.063154295	Ighv14-2	immunoglobulin heavy variable 14-2
TC0200001261.mm.1	0.380966667	0.443166667	0.4935	0.0622	0.112533333	0.050333333	3.778358333	11.63438578	0.001046807	0.063227104	Olfr1030	olfactory receptor 1030
TC1000002476.mm.1	0.3348	0.003066667	-0.420266667	-0.331733333	-0.755066667	-0.423333333	7.830433333	11.63172808	0.001047769	0.063227104	Gm25794	"predicted gene, 25794"
TC1200000576.mm.1	0.301733333	-0.146866667	0.1566	-0.4486	-0.145133333	0.303466667	6.772066667	11.63702641	0.001045853	0.063227104	Atp5s	"ATP synthase, H+ transporting, mitochondrial F0 complex, subunit s"
TC1900000333.mm.1	0.769466667	0.263433333	0.647866667	-0.506033333	-0.1216	0.384433333	5.444741667	11.63064702	0.00104816	0.063227104	E030003E18Rik	RIKEN cDNA E030003E18 gene
TC1900000742.mm.1	0.538233333	0.007466667	0.4032	-0.530766667	-0.135033333	0.395733333	9.438841667	11.63772994	0.001045598	0.063227104	Rpl31-ps18	"ribosomal protein L31, pseudogene 18"
TC1200002553.mm.1	-0.251433333	-0.150533333	-0.724033333	0.1009	-0.4726	-0.5735	8.770133333	11.62048585	0.001051848	0.063396954	---	"monoclonal antibody CP882.2 heavy chain VDJ region mRNA, partial cds."
TC0500000498.mm.1	-0.542833333	-0.0972	-0.132	0.445633333	0.410833333	-0.0348	3.075275	11.61712097	0.001053073	0.063418179	---	Non-coding transcript identified by NONCODE: Linc
TC0700002417.mm.1	0.402766667	0.116433333	0.7892	-0.286333333	0.386433333	0.672766667	8.875333333	11.60324311	0.001058141	0.06361801	Ehd2	EH-domain containing 2
TC1100001634.mm.1	-0.655366667	-0.061933333	-0.001166667	0.593433333	0.6542	0.060766667	8.82355	11.59825738	0.001059969	0.063675247	Atp6v0a1	"ATPase, H+ transporting, lysosomal V0 subunit A1"
TC0700002828.mm.1	0.3307	-0.1219	0.464233333	-0.4526	0.133533333	0.586133333	9.945908333	11.59230624	0.001062156	0.063703527	Gpi1	glucose phosphate isomerase 1
TC0700003201.mm.1	-0.2998	-0.1276	-0.534733333	0.1722	-0.234933333	-0.407133333	2.6011	11.59220655	0.001062193	0.063703527	Gm23254	"predicted gene, 23254"
TC0700001551.mm.1	0.0472	-0.2197	0.381533333	-0.2669	0.334333333	0.601233333	6.391341667	11.58551666	0.001064658	0.063798713	Cnga4	cyclic nucleotide gated channel alpha 4
TC0600000533.mm.1	0.193133333	-0.066	-0.441466667	-0.259133333	-0.6346	-0.375466667	6.258083333	11.57985749	0.001066748	0.063871321	---	"Non-coding transcript identified by NONCODE: Linc|Non-coding transcript identified by Luo, et al.|Non-coding transcript identified by NONCODE: Linc|Non-coding transcript identified by Luo, et al.|Non-coding transcript identified by NONCODE: Linc|Non-coding transcript identified by Luo, et al.|Non-coding transcript identified by NONCODE: Linc|Non-coding transcript identified by Luo, et al.|Non-coding transcript identified by NONCODE: Linc|Non-coding transcript identified by Luo, et al.|Non-coding transcript identified by NONCODE: Linc|Non-coding transcript identified by Luo, et al.|Non-coding transcript identified by NONCODE: Linc|Non-coding transcript identified by Luo, et al.|Non-coding transcript identified by NONCODE: Linc|Non-coding transcript identified by Luo, et al.|Non-coding transcript identified by NONCODE: Linc|Non-coding transcript identified by Luo, et al.|Non-coding transcript identified by NONCODE: Linc|Non-coding transcript identified by Luo, et al.|Non-coding transcript identified by NONCODE: Linc|Non-coding transcript identified by Luo, et al.|Non-coding transcript identified by NONCODE: Linc|Non-coding transcript identified by Luo, et al.|Non-coding transcript identified by NONCODE: Linc|Non-coding transcript identified by Luo, et al."
TC0600000289.mm.1	-0.344066667	-0.080866667	-0.361166667	0.2632	-0.0171	-0.2803	6.451158333	11.57573663	0.001068273	0.063909998	2210408F21Rik	RIKEN cDNA 2210408F21 gene
TC1300001410.mm.1	-0.075866667	-0.1076	-0.3415	-0.031733333	-0.265633333	-0.2339	7.183241667	11.55977659	0.001074205	0.064181555	Wdr37	WD repeat domain 37
TC1700000501.mm.1	0.379766667	-0.010033333	0.258	-0.3898	-0.121766667	0.268033333	12.32233333	11.55877497	0.001074578	0.064181555	RP23-73B23.5	---
TC1700000819.mm.1	-0.2022	0.174166667	0.6012	0.376366667	0.8034	0.427033333	8.581541667	11.53285363	0.001084299	0.064499473	Mut	methylmalonyl-Coenzyme A mutase
TC0200001763.mm.1	0.488633333	-0.0228	0.3519	-0.511433333	-0.136733333	0.3747	9.208533333	11.52836308	0.001085994	0.064502098	Gm14138	predicted gene 14138
TC0400003999.mm.1	0.508733333	0.006433333	0.2644	-0.5023	-0.244333333	0.257966667	9.001108333	11.52407561	0.001087615	0.064502098	Rps19-ps3	"ribosomal protein S19, pseudogene 3"
TC1500000079.mm.1	-0.576433333	-0.003333333	-0.7025	0.5731	-0.126066667	-0.699166667	7.5353	11.52588429	0.001086931	0.064502098	---	Non-coding transcript identified by NONCODE: Sense No Exonic
TC0300001670.mm.1	0.315166667	0.009333333	0.484466667	-0.305833333	0.1693	0.475133333	9.301925	11.51348629	0.001091631	0.064520949	---	"PREDICTED:  uncharacterized LOC100862241, transcript variant 2 (LOC100862241), miscRNA.|PREDICTED:  uncharacterized LOC100862241, transcript variant 1 (LOC100862241), miscRNA."
TC0400002653.mm.1	0.716266667	0.232366667	-0.191433333	-0.4839	-0.9077	-0.4238	12.67003333	11.5130401	0.0010918	0.064520949	Gm22042	"predicted gene, 22042"
TC1200002633.mm.1	-0.162866667	-0.387833333	-0.738966667	-0.224966667	-0.5761	-0.351133333	8.771183333	11.51535475	0.001090921	0.064520949	Ighv1-56	immunoglobulin heavy variable 1-56
TC1500000059.mm.1	-0.366733333	-0.080633333	0.024233333	0.2861	0.390966667	0.104866667	3.849916667	11.51548172	0.001090872	0.064520949	---	"Non-coding transcript identified by NONCODE: Linc| 16 days neonate thymus cDNA, RIKEN full-length enriched library, clone:A130094K19 product:inferred: putative {}, full insert sequence."
TC1100002337.mm.1	0.452366667	0.0445	0.470866667	-0.407866667	0.0185	0.426366667	5.932666667	11.51008077	0.001092926	0.064534999	---	Non-coding transcript identified by NONCODE: Sense No Exonic
TC0700001913.mm.1	0.4258	-0.0328	0.2561	-0.4586	-0.1697	0.2889	7.723958333	11.50171912	0.001096113	0.064580173	Htra1	HtrA serine peptidase 1
TC0700004155.mm.1	0.4214	0.072466667	0.286733333	-0.348933333	-0.134666667	0.214266667	9.074116667	11.50465032	0.001094995	0.064580173	Rps13	ribosomal protein S13
TC0400002852.mm.1	0.692533333	-0.056566667	0.365666667	-0.7491	-0.326866667	0.422233333	11.39579167	11.49855976	0.001097321	0.064584659	Rps18-ps1	"ribosomal protein S18, pseudogene 1"
TC0600003268.mm.1	0.031333333	0.0265	0.332066667	-0.004833333	0.300733333	0.305566667	9.969058333	11.48936242	0.001100844	0.064612767	Ybx3	Y box protein 3
TC0800000564.mm.1	0.4872	0.105	0.450233333	-0.3822	-0.036966667	0.345233333	7.208225	11.48577832	0.001102221	0.064612767	Dctd	dCMP deaminase
TC1300000687.mm.1	-1.051566667	-0.068566667	-0.188266667	0.983	0.8633	-0.1197	6.803133333	11.48715004	0.001101694	0.064612767	Slc25a48	"solute carrier family 25, member 48"
TC1600002162.mm.1	-0.075166667	0.044366667	-0.3125	0.119533333	-0.237333333	-0.356866667	6.857191667	11.485722	0.001102243	0.064612767	A630089N07Rik	RIKEN cDNA A630089N07 gene
TC0500003193.mm.1	-0.2362	0.085733333	0.520166667	0.321933333	0.756366667	0.434433333	9.673641667	11.48155644	0.001103846	0.064654577	Aldh2	"aldehyde dehydrogenase 2, mitochondrial"
TC0200003003.mm.1	0.160966667	-0.124266667	-0.142066667	-0.285233333	-0.303033333	-0.0178	8.036408333	11.47393602	0.001106785	0.064734999	Gm13316	predicted gene 13316
TC1200001361.mm.1	0.498466667	-0.045966667	0.331466667	-0.544433333	-0.167	0.377433333	11.43354167	11.47107558	0.00110789	0.064734999	Gm17541	"predicted gene, 17541"
TC1500001127.mm.1	0.981633333	0.1018	-0.018066667	-0.879833333	-0.9997	-0.119866667	9.819291667	11.47207666	0.001107503	0.064734999	Hnrnpa1	heterogeneous nuclear ribonucleoprotein A1
TC0200005275.mm.1	0.4091	0.041766667	0.3528	-0.367333333	-0.0563	0.311033333	11.93455	11.46726393	0.001109366	0.06476914	Gm14303	predicted gene 14303
TC1000001473.mm.1	0.6344	0.232466667	0.189333333	-0.401933333	-0.445066667	-0.043133333	5.08435	11.46194894	0.001111427	0.064837399	---	Non-coding transcript identified by NONCODE: Sense No Exonic
TC0100003450.mm.1	-0.215733333	-0.2581	-0.591866667	-0.042366667	-0.376133333	-0.333766667	7.454491667	11.44808876	0.001116823	0.064839687	---	Non-coding transcript identified by NONCODE: Sense No Exonic
TC0200001666.mm.1	0.1173	-0.0524	-0.365333333	-0.1697	-0.482633333	-0.312933333	6.760775	11.45331993	0.001114783	0.064839687	---	Non-coding transcript identified by NONCODE: Sense No Exonic
TC1100003555.mm.1	0.410733333	-0.3591	0.589066667	-0.769833333	0.178333333	0.948166667	6.230258333	11.45305565	0.001114886	0.064839687	---	Non-coding transcript identified by NONCODE: Linc|Non-coding transcript identified by NONCODE: Linc|Non-coding transcript identified by NONCODE: Linc
TC1500000224.mm.1	0.7279	0.038333333	0.112633333	-0.689566667	-0.615266667	0.0743	4.25905	11.44762313	0.001117005	0.064839687	---	Non-coding transcript identified by NONCODE: Sense No Exonic
TC1500001890.mm.1	0.3151	0.026833333	0.083866667	-0.288266667	-0.231233333	0.057033333	7.41215	11.45432681	0.001114391	0.064839687	Cbx7	chromobox 7
TC1800000109.mm.1	0.394433333	-0.045166667	0.3039	-0.4396	-0.090533333	0.349066667	10.30330833	11.44877324	0.001116556	0.064839687	Gm5687	predicted gene 5687
TC0200002747.mm.1	0.485166667	-0.0471	0.391866667	-0.532266667	-0.0933	0.438966667	11.23368333	11.43378196	0.001122426	0.06485445	Gm14414	predicted gene 14414
TC0800001600.mm.1	0.199966667	-0.153266667	-0.466533333	-0.353233333	-0.6665	-0.313266667	6.514958333	11.43700725	0.00112116	0.06485445	---	Non-coding transcript identified by NONCODE: Sense No Exonic
TC0X00000153.mm.1	0.224733333	-0.1078	-0.164166667	-0.332533333	-0.3889	-0.056366667	8.849708333	11.44261922	0.001118961	0.06485445	Gm16265	predicted gene 16265
TC0X00000907.mm.1	0.458033333	0.327733333	-0.284433333	-0.1303	-0.742466667	-0.612166667	8.4381	11.43998751	0.001119992	0.06485445	---	"Non-coding transcript identified by NONCODE: Linc|Non-coding transcript identified by Luo, et al."
TC1900000012.mm.1	0.1912	0.0083	-0.398233333	-0.1829	-0.589433333	-0.406533333	4.45765	11.43392162	0.001122371	0.06485445	Gm23940	"predicted gene, 23940"
TC1200002476.mm.1	-0.186966667	-0.349766667	-0.473366667	-0.1628	-0.2864	-0.1236	5.620725	11.42404675	0.001126257	0.064985228	Ighv8-2	Ighv8-2 immunoglobulin heavy variable V8-2
TC1400002197.mm.1	0.136666667	-0.051166667	-0.710933333	-0.187833333	-0.8476	-0.659766667	6.427325	11.42348915	0.001126477	0.064985228	Mir15a	microRNA 15a
TC1600002047.mm.1	0.314233333	-0.063266667	0.782033333	-0.3775	0.4678	0.8453	9.134883333	11.41523892	0.001129737	0.065121606	---	"Non-coding transcript identified by Luo, et al.|Non-coding transcript identified by NONCODE: Linc"
TC0500003380.mm.1	0.387333333	0.059666667	0.019333333	-0.327666667	-0.368	-0.040333333	5.495783333	11.41032204	0.001131685	0.065147764	---	Non-coding transcript identified by NONCODE: Sense No Exonic
TC1800000720.mm.1	-0.570033333	-0.012633333	-0.373933333	0.5574	0.1961	-0.3613	5.775216667	11.40957031	0.001131984	0.065147764	---	Non-coding transcript identified by NONCODE: Sense No Exonic
TC0700003212.mm.1	-0.322233333	-0.061766667	-0.5963	0.260466667	-0.274066667	-0.534533333	2.816908333	11.40652147	0.001133194	0.065165827	Gm22255	"predicted gene, 22255"
TC0300000996.mm.1	-0.085133333	-0.120033333	0.393633333	-0.0349	0.478766667	0.513666667	7.648716667	11.38484708	0.001141843	0.065301624	Gm12464	predicted gene 12464
TC0700001766.mm.1	0.258333333	-0.027233333	-0.109666667	-0.285566667	-0.368	-0.082433333	8.665841667	11.39040992	0.001139616	0.065301624	Rbbp6	retinoblastoma binding protein 6
TC0800002182.mm.1	-0.218233333	0.1083	-0.2532	0.326533333	-0.034966667	-0.3615	5.21295	11.38484408	0.001141844	0.065301624	---	"Non-coding transcript identified by Luo, et al.|Non-coding transcript identified by NONCODE: Linc"
TC1100002614.mm.1	0.4393	0.0231	0.310366667	-0.4162	-0.128933333	0.287266667	6.158475	11.39762477	0.001136735	0.065301624	Sgcd	"sarcoglycan, delta (dystrophin-associated glycoprotein)"
TC1200000096.mm.1	0.277666667	-0.075133333	0.4071	-0.3528	0.129433333	0.482233333	12.44589167	11.39417279	0.001138112	0.065301624	Gm4294	predicted gene 4294
TC1200000251.mm.1	-0.4419	-0.1141	0.0462	0.3278	0.4881	0.1603	3.024583333	11.38733558	0.001140846	0.065301624	---	Non-coding transcript identified by NONCODE: Sense No Exonic
TC0X00002266.mm.1	-0.562333333	0.0201	0.542766667	0.582433333	1.1051	0.522666667	8.262966667	11.37836972	0.001144443	0.065398786	Mmgt1	membrane magnesium transporter 1
TC0200003405.mm.1	0.024433333	0.095866667	-0.333733333	0.071433333	-0.358166667	-0.4296	4.269391667	11.36391583	0.00115027	0.0655257	Mir5128	microRNA 5128
TC0300001622.mm.1	0.414533333	0.0269	0.309633333	-0.387633333	-0.1049	0.282733333	10.83703333	11.36933296	0.001148082	0.0655257	Gm15466	predicted gene 15466
TC0X00002643.mm.1	0.2964	0.3368	0.747666667	0.0404	0.451266667	0.410866667	9.663616667	11.36686239	0.001149079	0.0655257	Eif2s3x	"eukaryotic translation initiation factor 2, subunit 3, structural gene X-linked"
TC1900000088.mm.1	0.218166667	-0.326633333	-0.332966667	-0.5448	-0.551133333	-0.006333333	7.448525	11.36109115	0.001151412	0.065539438	---	"Non-coding transcript identified by Luo, et al.|Non-coding transcript identified by NONCODE: Linc|Non-coding transcript identified by Luo, et al.|Non-coding transcript identified by NONCODE: Linc|Non-coding transcript identified by Luo, et al.|Non-coding transcript identified by NONCODE: Linc| cDNA, clone:Y0G0115I04, strand:plus, reference:ENSEMBL:Mouse-Transcript-ENST:ENSMUST00000018274, based on BLAT search."
TC0100000610.mm.1	0.5026	0.0035	0.2758	-0.4991	-0.2268	0.2723	7.757891667	11.35643917	0.001153297	0.065595369	Igfbp2	insulin-like growth factor binding protein 2
TC1400000512.mm.1	0.354233333	-0.349633333	-0.395866667	-0.703866667	-0.7501	-0.046233333	6.277083333	11.35168361	0.001155228	0.065653813	---	Non-coding transcript identified by NONCODE: Sense No Exonic|Non-coding transcript identified by NONCODE: Sense No Exonic
TC0100002920.mm.1	0.888166667	-0.110266667	0.466	-0.998433333	-0.422166667	0.576266667	5.246525	11.3448212	0.001158021	0.065690985	---	"Non-coding transcript identified by Luo, et al.|Non-coding transcript identified by NONCODE: Linc"
TC1400000114.mm.1	-0.245033333	0.149833333	0.161533333	0.394866667	0.406566667	0.0117	4.804616667	11.34120227	0.001159497	0.065690985	---	Non-coding transcript identified by NONCODE: Linc
TC1500001498.mm.1	0.936666667	-0.184	0.313733333	-1.120666667	-0.622933333	0.497733333	9.8157	11.34334607	0.001158623	0.065690985	---	Non-coding transcript identified by NONCODE: Sense No Exonic
TC0100001459.mm.1	0.207266667	-0.069166667	-0.145966667	-0.276433333	-0.353233333	-0.0768	9.220233333	11.32403396	0.00116653	0.065733801	Rc3h1	RING CCCH (C3H) domains 1
TC0200000619.mm.1	0.221733333	0.107233333	-0.190066667	-0.1145	-0.4118	-0.2973	9.090075	11.31331153	0.001170948	0.065733801	---	Non-coding transcript identified by NONCODE: Linc
TC0200004104.mm.1	0.3657	-0.047366667	0.3553	-0.413066667	-0.0104	0.402666667	8.836358333	11.32422977	0.00116645	0.065733801	RP23-147D3.8	---
TC0300000203.mm.1	-0.398233333	-0.093866667	-0.075466667	0.304366667	0.322766667	0.0184	9.221558333	11.29985499	0.001176521	0.065733801	Sec62	SEC62 homolog (S. cerevisiae)
TC0300002655.mm.1	0.221733333	0.107233333	-0.190066667	-0.1145	-0.4118	-0.2973	9.090075	11.31331153	0.001170948	0.065733801	---	Non-coding transcript identified by NONCODE: Linc
TC0400000455.mm.1	0.352333333	-0.157566667	0.3081	-0.5099	-0.044233333	0.465666667	6.922283333	11.31165101	0.001171634	0.065733801	Reck	reversion-inducing-cysteine-rich protein with kazal motifs
TC0600001362.mm.1	0.221733333	0.107233333	-0.190066667	-0.1145	-0.4118	-0.2973	9.090075	11.31331153	0.001170948	0.065733801	---	Non-coding transcript identified by NONCODE: Antisense
TC0700003777.mm.1	0.161733333	-0.266833333	-0.424	-0.428566667	-0.585733333	-0.157166667	4.941341667	11.32188407	0.001167415	0.065733801	---	Non-coding transcript identified by NONCODE: Sense No Exonic
TC0700004003.mm.1	-0.101466667	-0.2408	-1.2693	-0.139333333	-1.167833333	-1.0285	6.552758333	11.31058111	0.001172077	0.065733801	RP23-142E18.4	N/A
TC0800001644.mm.1	-0.5351	-0.185166667	0.017566667	0.349933333	0.552666667	0.202733333	4.483941667	11.30652071	0.001173757	0.065733801	n-R5s94	nuclear encoded rRNA 5S 94
TC1000001559.mm.1	-0.0953	0.031366667	0.419033333	0.126666667	0.514333333	0.387666667	6.124691667	11.30334291	0.001175074	0.065733801	Gm6283	predicted gene 6283
TC1000003015.mm.1	-0.285966667	0.0099	-0.0212	0.295866667	0.264766667	-0.0311	5.71995	11.29937042	0.001176722	0.065733801	---	Non-coding transcript identified by NONCODE: Antisense
TC1200000494.mm.1	0.221733333	0.107233333	-0.190066667	-0.1145	-0.4118	-0.2973	9.090075	11.31331153	0.001170948	0.065733801	---	Non-coding transcript identified by NONCODE: Linc
TC1500000222.mm.1	0.184033333	0.018733333	0.413466667	-0.1653	0.229433333	0.394733333	7.341041667	11.31807944	0.001168981	0.065733801	Cpq	carboxypeptidase Q
TC1600001268.mm.1	0.470233333	-0.036533333	0.3061	-0.506766667	-0.164133333	0.342633333	9.38495	11.33530823	0.001161906	0.065733801	Rpl31-ps12	"ribosomal protein L31, pseudogene 1 2"
TC1700000192.mm.1	0.411633333	-0.218166667	-0.170633333	-0.6298	-0.582266667	0.047533333	5.679758333	11.29765513	0.001177435	0.065733801	---	Non-coding transcript identified by NONCODE: Linc
TC1800001172.mm.1	0.221733333	0.107233333	-0.190066667	-0.1145	-0.4118	-0.2973	9.090075	11.31331153	0.001170948	0.065733801	---	Non-coding transcript identified by NONCODE: Sense No Exonic
TC1900000617.mm.1	-0.1678	-0.0275	-0.438833333	0.1403	-0.271033333	-0.411333333	7.1452	11.29837744	0.001177135	0.065733801	R3hcc1l	R3H domain and coiled-coil containing 1 like
TC0100003747.mm.1	0.340433333	-0.0198	0.5128	-0.360233333	0.172366667	0.5326	7.768075	11.29372503	0.00117907	0.065774561	Iars2	"isoleucine-tRNA synthetase 2, mitochondrial"
TC0700001354.mm.1	0.519533333	-0.1058	0.4039	-0.625333333	-0.115633333	0.5097	8.107325	11.29011883	0.001180573	0.06580788	Ints4	integrator complex subunit 4
TC0600003378.mm.1	-0.329166667	-0.181933333	0.0317	0.147233333	0.360866667	0.213633333	6.30535	11.28160917	0.001184128	0.065955453	Kcnj8	"potassium inwardly-rectifying channel, subfamily J, member 8"
TC0700004288.mm.1	-0.9569	-0.296066667	-0.4903	0.660833333	0.4666	-0.194233333	8.92895	11.27722843	0.001185963	0.066007077	Nupr1	nuclear protein transcription regulator 1
TC0300001979.mm.1	-0.379533333	0.0396	0.263466667	0.419133333	0.643	0.223866667	7.870216667	11.26806463	0.001189812	0.066060992	Cog6	component of oligomeric golgi complex 6
TC0300002768.mm.1	0.4897	0.079966667	0.6491	-0.409733333	0.1594	0.569133333	5.168541667	11.2703438	0.001188853	0.066060992	---	Non-coding transcript identified by NONCODE: Sense No Exonic
TC0X00002287.mm.1	0.273766667	-0.020466667	0.294933333	-0.294233333	0.021166667	0.3154	8.847841667	11.2641151	0.001191475	0.066060992	Gm14650	predicted gene 14650
TC1100002755.mm.1	-0.0887	0.091566667	-0.2412	0.180266667	-0.1525	-0.332766667	7.261716667	11.26691195	0.001190297	0.066060992	Pdlim4	PDZ and LIM domain 4
TC1500001897.mm.1	0.4654	-0.025	-0.6109	-0.4904	-1.0763	-0.5859	9.391091667	11.26556728	0.001190863	0.066060992	Snord83b	"small nucleolar RNA, C/D box 83B"
TC0700000561.mm.1	0.142166667	-0.210666667	-0.421733333	-0.352833333	-0.5639	-0.211066667	7.184325	11.26158983	0.00119254	0.06606965	Tyrobp	TYRO protein tyrosine kinase binding protein
TC0900001605.mm.1	0.411266667	-0.066	0.314	-0.477266667	-0.097266667	0.38	11.12065	11.25884561	0.001193699	0.066083478	Rpl14	ribosomal protein L14
TC0100000486.mm.1	0.522333333	-0.016	0.317633333	-0.538333333	-0.2047	0.333633333	12.395375	11.24001414	0.001201687	0.06619506	Rpl18-ps1	"ribosomal protein L18, pseudogene 1"
TC0100001019.mm.1	-0.1878	-0.037933333	-0.5657	0.149866667	-0.3779	-0.527766667	6.260091667	11.24472764	0.001199682	0.06619506	---	Non-coding transcript identified by NONCODE: Sense No Exonic
TC0800000320.mm.1	0.363366667	0.068766667	0.2361	-0.2946	-0.127266667	0.167333333	12.72254167	11.24925338	0.00119776	0.06619506	Gm10689	predicted gene 10689
TC1100003920.mm.1	0.188466667	0.016966667	-0.803466667	-0.1715	-0.991933333	-0.820433333	6.975241667	11.23906867	0.001202089	0.06619506	Cd79b	CD79B antigen
TC1400002320.mm.1	0.262833333	-0.947266667	-0.6551	-1.2101	-0.917933333	0.292166667	6.145183333	11.24295836	0.001200434	0.06619506	RP23-103I12.3	N/A
TC1900001248.mm.1	0.2663	0.0849	0.362433333	-0.1814	0.096133333	0.277533333	5.285225	11.24099625	0.001201269	0.06619506	Tmc1	transmembrane channel-like gene family 1
TC0600001207.mm.1	-0.647033333	-0.043333333	0.054933333	0.6037	0.701966667	0.098266667	8.667991667	11.23632158	0.00120326	0.066209382	Edem1	"ER degradation enhancer, mannosidase alpha-like 1"
TC1100000382.mm.1	0.523966667	0.176966667	0.091366667	-0.347	-0.4326	-0.0856	6.531425	11.23385445	0.001204313	0.066217184	---	"Non-coding transcript identified by Luo, et al.|Non-coding transcript identified by NONCODE: Linc"
TC0100001381.mm.1	2.204233333	-0.377	3.0903	-2.581233333	0.886066667	3.4673	9.151416667	11.21949075	0.001210464	0.066338489	Rgs16	regulator of G-protein signaling 16
TC0200003132.mm.1	-0.3391	-0.0955	-0.143033333	0.2436	0.196066667	-0.047533333	6.900541667	11.22406577	0.001208501	0.066338489	Tor4a	"torsin family 4, member A"
TC0500003370.mm.1	0.557533333	-0.011533333	0.5466	-0.569066667	-0.010933333	0.558133333	7.071816667	11.21805131	0.001211083	0.066338489	---	Non-coding transcript identified by NONCODE: Sense No Exonic
TC1400000566.mm.1	0.3405	-0.0122	0.347066667	-0.3527	0.006566667	0.359266667	9.812091667	11.22397918	0.001208538	0.066338489	Gm10916	predicted gene 10916
TC1500000439.mm.1	-0.1333	0.0813	-0.371033333	0.2146	-0.237733333	-0.452333333	7.288825	11.21954862	0.001210439	0.066338489	Trib1	tribbles homolog 1 (Drosophila)
TC0800001302.mm.1	-0.2616	-0.270333333	-1.020366667	-0.008733333	-0.758766667	-0.750033333	10.65694167	11.20852446	0.001215185	0.066413077	Snord71	"small nucleolar RNA, C/D box 71"
TC1900000500.mm.1	0.270566667	-0.1578	-0.706733333	-0.428366667	-0.9773	-0.548933333	5.960391667	11.20915745	0.001214912	0.066413077	Ifit2	interferon-induced protein with tetratricopeptide repeats 2
TC0500002895.mm.1	-0.019633333	-0.493933333	-0.940566667	-0.4743	-0.920933333	-0.446633333	7.808	11.19358702	0.001221651	0.06666584	Gbp10	guanylate-binding protein 10
TC0500003355.mm.1	-0.2067	0.256	0.650033333	0.4627	0.856733333	0.394033333	6.911466667	11.19149134	0.001222562	0.06666584	---	Non-coding transcript identified by NONCODE: Sense No Exonic
TC1200000014.mm.1	0.758966667	0.123933333	1.0647	-0.635033333	0.305733333	0.940766667	5.997466667	11.19209083	0.001222301	0.06666584	---	Non-coding transcript identified by NONCODE: Sense No Exonic
TC0X00003270.mm.1	0.293166667	-0.0689	0.9077	-0.362066667	0.614533333	0.9766	10.02130833	11.18884978	0.00122371	0.066678457	Pdha1	pyruvate dehydrogenase E1 alpha 1
TC1900000916.mm.1	-0.383766667	0.0165	-0.1807	0.400266667	0.203066667	-0.1972	8.698758333	11.18555736	0.001225144	0.066706563	Adrbk1	"adrenergic receptor kinase, beta 1"
TC0200001629.mm.1	0.5156	-0.187766667	0.3943	-0.703366667	-0.1213	0.582066667	6.037966667	11.16975095	0.001232054	0.06674173	Gm13936	predicted gene 13936
TC0200003125.mm.1	0.342766667	-0.0304	-0.558733333	-0.373166667	-0.9015	-0.528333333	6.718158333	11.17128862	0.00123138	0.06674173	Gm25518	"predicted gene, 25518"
TC0200004619.mm.1	0.1958	-0.0525	0.4868	-0.2483	0.291	0.5393	10.23370833	11.17595235	0.001229337	0.06674173	Idh3b	isocitrate dehydrogenase 3 (NAD+) beta
TC0400000919.mm.1	0.009533333	0.347266667	0.14	0.337733333	0.130466667	-0.207266667	4.390266667	11.1723586	0.001230911	0.06674173	Gm12629	predicted gene 12629
TC0700002136.mm.1	0.431466667	-0.111966667	-0.041866667	-0.543433333	-0.473333333	0.0701	9.015625	11.17409059	0.001230152	0.06674173	---	"PREDICTED:  uncharacterized LOC100861805 (LOC100861805), miscRNA."
TC1400000568.mm.1	0.0831	-0.066333333	-0.448066667	-0.149433333	-0.531166667	-0.381733333	8.353191667	11.16937849	0.001232217	0.06674173	---	cDNA clone IMAGE:40090112.
TC1200002625.mm.1	-0.723966667	-0.768066667	-1.583233333	-0.0441	-0.859266667	-0.815166667	7.14435	11.16533964	0.00123399	0.06678801	Ighv1-43	immunoglobulin heavy variable V1-43
TC0100003701.mm.1	0.562333333	0.260233333	0.432433333	-0.3021	-0.1299	0.1722	5.918116667	11.15467812	0.001238686	0.066794681	---	Non-coding transcript identified by NONCODE: Sense No Exonic
TC0200005030.mm.1	0.857166667	-0.003133333	0.7095	-0.8603	-0.147666667	0.712633333	8.520116667	11.14376585	0.001243514	0.066794681	Tgm2	"transglutaminase 2, C polypeptide"
TC0300000941.mm.1	0.891966667	0.2689	-0.237166667	-0.623066667	-1.129133333	-0.506066667	10.797675	11.15068962	0.001240448	0.066794681	Gm24136	"predicted gene, 24136"
TC0400000341.mm.1	-0.115633333	-0.076366667	0.4463	0.039266667	0.561933333	0.522666667	8.963725	11.15062592	0.001240476	0.066794681	Aco1	aconitase 1
TC0400003721.mm.1	0.562033333	0.197866667	0.323133333	-0.364166667	-0.2389	0.125266667	7.913641667	11.14914203	0.001241133	0.066794681	Hmgn2	high mobility group nucleosomal binding domain 2
TC0800002513.mm.1	0.3483	-0.042333333	0.2471	-0.390633333	-0.1012	0.289433333	12.17333333	11.14327809	0.00124373	0.066794681	Gm8054	predicted pseudogene 8054
TC1000001119.mm.1	0.386233333	-0.022666667	-0.064433333	-0.4089	-0.450666667	-0.041766667	9.758883333	11.14619552	0.001242437	0.066794681	Gm22582	"predicted gene, 22582"
TC1100003982.mm.1	0.520766667	0.0348	-0.6339	-0.485966667	-1.154666667	-0.6687	8.684883333	11.16281802	0.001235099	0.066794681	Gm24149	"predicted gene, 24149"
TC1300000958.mm.1	-0.029233333	-0.452233333	-0.874466667	-0.423	-0.845233333	-0.422233333	8.255083333	11.15878731	0.001236874	0.066794681	Arrdc3	arrestin domain containing 3
TC1900001370.mm.1	0.929633333	-0.1506	0.563366667	-1.080233333	-0.366266667	0.713966667	6.2181	11.14925459	0.001241083	0.066794681	---	Non-coding transcript identified by NONCODE: Sense No Exonic
TC1100003116.mm.1	0.435833333	0.011366667	0.1244	-0.424466667	-0.311433333	0.113033333	8.833966667	11.13980263	0.001245273	0.066801767	Gm12322	predicted gene 12322
TC0200002785.mm.1	0.284833333	-0.014033333	0.2179	-0.298866667	-0.066933333	0.231933333	8.730525	11.13586226	0.001247025	0.066842291	Rps21	ribosomal protein S21
TC0700003160.mm.1	-0.391333333	-0.258333333	-0.716166667	0.133	-0.324833333	-0.457833333	2.553791667	11.12984203	0.001249707	0.066842291	Gm24799	"predicted gene, 24799"
TC1200001485.mm.1	1.107566667	-0.408	-0.010766667	-1.515566667	-1.118333333	0.397233333	6.7392	11.13166005	0.001248896	0.066842291	Zfp125	zinc finger protein 125
TC1200002653.mm.1	-0.0054	-0.579233333	-1.1771	-0.573833333	-1.1717	-0.597866667	6.459633333	11.13334094	0.001248147	0.066842291	Gm16710	"predicted gene, 16710"
TC1400002384.mm.1	-0.231133333	-0.344466667	-1.660666667	-0.113333333	-1.429533333	-1.3162	5.852866667	11.12041487	0.00125392	0.067018343	Mir687	microRNA 687
TC1100002137.mm.1	0.768433333	0.061533333	0.623	-0.7069	-0.145433333	0.561466667	6.072725	11.11060249	0.001258324	0.067105675	---	Non-coding transcript identified by NONCODE: Sense No Exonic
TC1600001854.mm.1	-0.3144	-0.055366667	-0.331133333	0.259033333	-0.016733333	-0.275766667	4.083291667	11.11070686	0.001258277	0.067105675	---	Non-coding transcript identified by NONCODE: Sense No Exonic
TC1700002706.mm.1	0.138266667	-0.065	-0.587833333	-0.203266667	-0.7261	-0.522833333	5.427441667	11.11219746	0.001257607	0.067105675	---	Non-coding transcript identified by NONCODE: Sense No Exonic
TC0700001804.mm.1	0.177233333	0.002166667	0.279033333	-0.175066667	0.1018	0.276866667	7.706391667	11.08654213	0.001269199	0.067180708	Tufm	"Tu translation elongation factor, mitochondrial"
TC0700003751.mm.1	0.152766667	-0.0396	-0.381033333	-0.192366667	-0.5338	-0.341433333	2.206833333	11.08591398	0.001269485	0.067180708	Gm25684	"predicted gene, 25684"
TC0X00002121.mm.1	0.3954	-0.130833333	0.029966667	-0.526233333	-0.365433333	0.1608	4.226633333	11.08500626	0.001269897	0.067180708	Gm14578	predicted gene 14578
TC0X00002267.mm.1	0.2226	0.127133333	0.330566667	-0.095466667	0.107966667	0.203433333	5.131758333	11.09612769	0.001264853	0.067180708	Mtap7d3	MAP7 domain containing 3
TC1200002604.mm.1	-0.321933333	-0.324066667	-0.931033333	-0.002133333	-0.6091	-0.606966667	5.876925	11.08527177	0.001269777	0.067180708	Ighv1-7	immunoglobulin heavy variable V1-7
TC1300002760.mm.1	0.5471	0.007066667	0.139533333	-0.540033333	-0.407566667	0.132466667	11.22910833	11.08722462	0.001268889	0.067180708	Gm20900	"predicted gene, 20900"
TC1400000093.mm.1	0.314133333	-0.060266667	0.236433333	-0.3744	-0.0777	0.2967	11.77765833	11.08746847	0.001268779	0.067180708	Rpl21-ps4	"ribosomal protein L21, pseudogene 4"
TC1500001919.mm.1	-0.976266667	-0.068366667	0.1469	0.9079	1.123166667	0.215266667	9.218133333	11.10151431	0.001262419	0.067180708	Slc25a17	"solute carrier family 25 (mitochondrial carrier, peroxisomal membrane protein), member 17"
TC1800001053.mm.1	0.319166667	-0.0749	0.069066667	-0.394066667	-0.2501	0.143966667	9.0538	11.08802103	0.001268528	0.067180708	Gm6378	predicted pseudogene 6378
TC1800001582.mm.1	-0.406033333	0.051566667	-0.122433333	0.4576	0.2836	-0.174	4.790358333	11.09114327	0.001267111	0.067180708	---	Non-coding transcript identified by NONCODE: Linc
TC1500000428.mm.1	0.4911	0.091	0.419466667	-0.4001	-0.071633333	0.328466667	8.675208333	11.07509296	0.001274413	0.067272743	Gm5045	predicted gene 5045
TC1800001126.mm.1	-0.518233333	-0.441233333	-0.365066667	0.077	0.153166667	0.076166667	3.1874	11.07705278	0.001273519	0.067272743	---	"Non-coding transcript identified by NONCODE: Linc|Non-coding transcript identified by Luo, et al."
TC0300002916.mm.1	-0.499933333	0.014333333	0.292733333	0.514266667	0.792666667	0.2784	8.859416667	11.07073358	0.001276406	0.06729446	Ap1ar	adaptor-related protein complex 1 associated regulatory protein
TC0400003686.mm.1	0.425833333	0.086966667	-0.356866667	-0.338866667	-0.7827	-0.443833333	5.088416667	11.07014123	0.001276676	0.06729446	---	Non-coding transcript identified by NONCODE: Sense No Exonic
TC1300002566.mm.1	0.738033333	-0.404266667	0.8592	-1.1423	0.121166667	1.263466667	7.798391667	11.0648202	0.001279114	0.067374062	---	Non-coding transcript identified by NONCODE: Sense No Exonic
TC0500003020.mm.1	-0.429533333	-0.062433333	-0.211566667	0.3671	0.217966667	-0.149133333	6.375916667	11.05732826	0.001282554	0.067485825	---	Non-coding transcript identified by NONCODE: Sense No Exonic
TC0800000216.mm.1	0.323566667	-0.056433333	0.2494	-0.38	-0.074166667	0.305833333	10.84793333	11.05414243	0.001284021	0.067485825	Gm6689	predicted gene 6689
TC0900000007.mm.1	0.0397	0.2478	1.121566667	0.2081	1.081866667	0.873766667	8.7968	11.05458179	0.001283818	0.067485825	Gm17535	"predicted gene, 17535"
TC1900000661.mm.1	0.1666	-0.048266667	0.2525	-0.214866667	0.0859	0.300766667	6.573458333	11.05014866	0.001285862	0.06753376	Peo1	progressive external ophthalmoplegia 1 (human)
TC0600000709.mm.1	0.4718	-0.023833333	0.125833333	-0.495633333	-0.345966667	0.149666667	7.95685	11.03765429	0.001291642	0.067675826	Gm20673	predicted gene 20673
TC1100001988.mm.1	0.467166667	-0.0799	0.3449	-0.547066667	-0.122266667	0.4248	7.043125	11.03360043	0.001293524	0.067675826	C1qtnf1	C1q and tumor necrosis factor related protein 1
TC1100002300.mm.1	0.345433333	-0.0981	0.363033333	-0.443533333	0.0176	0.461133333	8.385875	11.03224687	0.001294153	0.067675826	Rpl12-ps2	ribosomal proteimn L12-ps2
TC1500001585.mm.1	-0.671866667	-0.293166667	-0.4762	0.3787	0.195666667	-0.183033333	8.637175	11.03376338	0.001293448	0.067675826	Mtss1	metastasis suppressor 1
TC0300001409.mm.1	0.528333333	0.025966667	0.2101	-0.502366667	-0.318233333	0.184133333	7.3271	11.02907875	0.001295627	0.067704194	Adh1	alcohol dehydrogenase 1 (class I)
TC0700000839.mm.1	0.418633333	-0.038166667	0.4214	-0.4568	0.002766667	0.459566667	11.8037	11.02225622	0.001298808	0.067737207	Rpl14-ps1	"ribosomal protein L14, pseudogene 1"
TC1600000634.mm.1	0.468433333	-0.158066667	0.0969	-0.6265	-0.371533333	0.254966667	7.19075	11.01903666	0.001300312	0.067737207	---	Non-coding transcript identified by NONCODE: Sense No Exonic|Non-coding transcript identified by NONCODE: Sense No Exonic
TC1900001195.mm.1	-0.428266667	-0.291	-1.3463	0.137266667	-0.918033333	-1.0553	9.121725	11.01774053	0.001300918	0.067737207	Rnu6	U6 small nuclear RNA
TC0200002751.mm.1	0.354933333	0.030433333	0.2209	-0.3245	-0.134033333	0.190466667	9.5798	10.99783133	0.001310271	0.067959075	Gm14322	predicted gene 14322
TC0300002632.mm.1	-0.578666667	0.168866667	-0.239966667	0.747533333	0.3387	-0.408833333	5.550175	10.99673436	0.001310789	0.067959075	---	Non-coding transcript identified by NONCODE: Sense No Exonic
TC0700002093.mm.1	-0.3695	-0.1236	0.021466667	0.2459	0.390966667	0.145066667	5.280508333	10.99973413	0.001309374	0.067959075	---	Non-coding transcript identified by NONCODE: Linc|Non-coding transcript identified by NONCODE: Linc
TC0800000562.mm.1	-0.226966667	-0.2	-0.5018	0.026966667	-0.274833333	-0.3018	4.337791667	11.00607277	0.00130639	0.067959075	n-R5s97	nuclear encoded rRNA 5S 97
TC0800001436.mm.1	-0.6138	-0.029933333	-0.149133333	0.583866667	0.464666667	-0.1192	7.68555	10.99962762	0.001309424	0.067959075	6430548M08Rik	RIKEN cDNA 6430548M08 gene
TC0X00000929.mm.1	0.344866667	0.0312	0.2913	-0.313666667	-0.053566667	0.2601	6.643425	10.99787401	0.001310251	0.067959075	Ar	androgen receptor
TC0X00002599.mm.1	-0.347066667	0.024833333	0.081466667	0.3719	0.428533333	0.056633333	3.241225	10.99211186	0.001312973	0.068023787	Gm649	predicted gene 649
TC0400002199.mm.1	-0.114733333	0.1794	0.236366667	0.294133333	0.3511	0.056966667	5.013575	10.97553875	0.001320839	0.068333895	---	"Non-coding transcript identified by NONCODE: Linc|Non-coding transcript identified by Luo, et al."
TC0700000501.mm.1	-0.4263	-0.123	-0.457	0.3033	-0.0307	-0.334	7.044208333	10.97718058	0.001320057	0.068333895	Gmfg	"glia maturation factor, gamma"
TC1300001204.mm.1	-0.639966667	-0.1966	0.4613	0.443366667	1.101266667	0.6579	8.21755	10.96276661	0.001326939	0.068600648	Elovl7	"ELOVL family member 7, elongation of long chain fatty acids (yeast)"
TC1400001671.mm.1	0.106333333	0.3481	0.2689	0.241766667	0.162566667	-0.0792	7.190266667	10.95773753	0.00132935	0.068676449	Stab1	stabilin 1
TC1100000230.mm.1	0.4591	0.1097	-0.310666667	-0.3494	-0.769766667	-0.420366667	8.036266667	10.95160997	0.001332294	0.06877969	Gm24917	"predicted gene, 24917"
TC1100004275.mm.1	0.046066667	0.018966667	-0.315533333	-0.0271	-0.3616	-0.3345	8.316458333	10.94428742	0.001335823	0.068861507	Msl1	male-specific lethal 1 homolog (Drosophila)
TC1900001071.mm.1	0.2559	-0.121133333	0.036466667	-0.377033333	-0.219433333	0.1576	7.950591667	10.94242811	0.001336721	0.068861507	Ttc9c	tetratricopeptide repeat domain 9C
TC0700004520.mm.1	0.7747	0.207366667	0.7141	-0.567333333	-0.0606	0.506733333	5.866691667	10.9388545	0.001338449	0.068901677	Ano9	anoctamin 9
TC0800001783.mm.1	0.483633333	0.2504	-0.365533333	-0.233233333	-0.849166667	-0.615933333	4.400741667	10.93248615	0.001341534	0.068965527	---	Non-coding transcript identified by NONCODE: Sense No Exonic
TC1100003271.mm.1	0.151566667	-0.238733333	-0.090466667	-0.3903	-0.242033333	0.148266667	6.757108333	10.93237784	0.001341587	0.068965527	Gm12733	predicted gene 12733
TC0X00002398.mm.1	0.2681	-0.036933333	0.457133333	-0.305033333	0.189033333	0.494066667	8.734858333	10.92635866	0.001344511	0.069066996	Rplp1-ps1	"ribosomal protein, large, P1, pseudogene 1"
TC0100000790.mm.1	0.5368	-0.025733333	0.333333333	-0.562533333	-0.203466667	0.359066667	11.73576667	10.92285407	0.001346217	0.069105794	Ptma	prothymosin alpha
TC0500001029.mm.1	0.490066667	0.189133333	-0.105666667	-0.300933333	-0.595733333	-0.2948	6.07355	10.91905804	0.001348068	0.069133314	D930016D06Rik	RIKEN cDNA D930016D06 gene
TC0600001808.mm.1	0.6099	0.019066667	0.3962	-0.590833333	-0.2137	0.377133333	7.495575	10.91130256	0.001351858	0.069248666	Pon2	paraoxonase 2
TC0200000573.mm.1	0.4268	-0.027733333	0.175733333	-0.454533333	-0.251066667	0.203466667	10.1177	10.90096574	0.00135693	0.069278841	Gm13611	predicted gene 13611
TC0200001671.mm.1	0.171266667	0.169733333	-0.461133333	-0.001533333	-0.6324	-0.630866667	6.498733333	10.90039083	0.001357213	0.069278841	---	Non-coding transcript identified by NONCODE: Sense No Exonic
TC0300002263.mm.1	0.5965	0.0647	0.249766667	-0.5318	-0.346733333	0.185066667	11.216925	10.90602817	0.001354443	0.069278841	Rps3a1	ribosomal protein S3A1
TC1500000174.mm.1	0.3201	-0.018266667	0.149766667	-0.338366667	-0.170333333	0.168033333	11.57013333	10.90723755	0.00135385	0.069278841	Gm6576	predicted gene 6576
TC1500001107.mm.1	0.5864	-0.059766667	0.328233333	-0.646166667	-0.258166667	0.388	11.30908333	10.90231317	0.001356267	0.069278841	Rpl39-ps	"ribosomal protein L39, pseudogene"
TC0100000712.mm.1	0.631033333	0.0125	0.1371	-0.618533333	-0.493933333	0.1246	7.502275	10.87418862	0.001370173	0.069307698	---	Non-coding transcript identified by NONCODE: Linc|Non-coding transcript identified by NONCODE: Linc
TC0700004553.mm.1	-0.070733333	-0.228866667	-0.638666667	-0.158133333	-0.567933333	-0.4098	7.629666667	10.88120761	0.001366687	0.069307698	Dusp8	dual specificity phosphatase 8
TC0800001967.mm.1	0.419933333	-0.133133333	0.204566667	-0.553066667	-0.215366667	0.3377	3.771258333	10.87848114	0.00136804	0.069307698	---	Non-coding transcript identified by NONCODE: Sense No Exonic
TC0900000522.mm.1	-0.444166667	0.148166667	-0.130333333	0.592333333	0.313833333	-0.2785	5.746383333	10.894798	0.001359967	0.069307698	---	Non-coding transcript identified by NONCODE: Linc
TC0900001099.mm.1	0.506733333	0.1121	0.2482	-0.394633333	-0.258533333	0.1361	7.342708333	10.87856146	0.001368	0.069307698	Sh3bgrl2	SH3 domain binding glutamic acid-rich protein like 2
TC0900002342.mm.1	0.467233333	-0.079533333	-0.1503	-0.546766667	-0.617533333	-0.070766667	4.750083333	10.88364961	0.001365477	0.069307698	---	Non-coding transcript identified by NONCODE: Sense No Exonic
TC0X00002583.mm.1	-0.540033333	-0.177766667	-0.0441	0.362266667	0.495933333	0.133666667	2.892375	10.89722028	0.001358773	0.069307698	---	Non-coding transcript identified by NONCODE: Sense No Exonic
TC0Y00000327.mm.1	-0.42	-0.123966667	-0.0098	0.296033333	0.4102	0.114166667	4.399608333	10.88972231	0.001362472	0.069307698	Gm21801	"predicted gene, 21801"
TC0Y00000328.mm.1	-0.42	-0.123966667	-0.0098	0.296033333	0.4102	0.114166667	4.399608333	10.88972231	0.001362472	0.069307698	Gm21914	"predicted gene, 21914"
TC1200002234.mm.1	0.394266667	0.0196	-0.622233333	-0.374666667	-1.0165	-0.641833333	10.64585833	10.8855625	0.001364529	0.069307698	Gm25801	"predicted gene, 25801"
TC1800001266.mm.1	0.2365	-0.0401	-0.1739	-0.2766	-0.4104	-0.1338	7.470475	10.87935061	0.001367608	0.069307698	Gm22264	"predicted gene, 22264"
TC1800001678.mm.1	0.3208	0.138066667	-0.2542	-0.182733333	-0.575	-0.392266667	5.2043	10.87438994	0.001370073	0.069307698	Gm25060	"predicted gene, 25060"
TC1900000229.mm.1	0.934766667	0.109333333	-0.1839	-0.825433333	-1.118666667	-0.293233333	11.25298333	10.87770254	0.001368427	0.069307698	Gm25443	"predicted gene, 25443"
TC1100001442.mm.1	-0.457933333	-0.0104	0.099466667	0.447533333	0.5574	0.109866667	9.913216667	10.87111291	0.001371704	0.069336888	Lrrc59	leucine rich repeat containing 59
TC1500001895.mm.1	-0.294	0.0073	0.128666667	0.3013	0.422666667	0.121366667	5.578475	10.86342934	0.001375538	0.069460096	---	"Non-coding transcript identified by Luo, et al.|Non-coding transcript identified by NONCODE: Linc"
TC0400003353.mm.1	0.407666667	-0.073366667	0.173233333	-0.481033333	-0.234433333	0.2466	9.626616667	10.85899135	0.001377758	0.069497887	Rpl36-ps8	"ribosomal protein L36, pseudogene 8"
TC0100000519.mm.1	0.490133333	-0.0517	0.3615	-0.541833333	-0.128633333	0.4132	10.61281667	10.8545894	0.001379964	0.069560898	Eef1b2	eukaryotic translation elongation factor 1 beta 2
TC1200000500.mm.1	0.457033333	0.040333333	-0.279	-0.4167	-0.736033333	-0.319333333	8.936575	10.85163252	0.001381448	0.069576879	Pnn	pinin
TC1400002757.mm.1	0.371833333	-0.027033333	0.528666667	-0.398866667	0.156833333	0.5557	7.7593	10.85014544	0.001382195	0.069576879	Tmtc4	transmembrane and tetratricopeptide repeat containing 4
TC0400000158.mm.1	-0.538533333	-0.146466667	-0.304566667	0.392066667	0.233966667	-0.1581	2.748091667	10.84725111	0.001383651	0.069601951	Gm25971	"predicted gene, 25971"
TC0900000896.mm.1	0.453066667	0.0524	0.1663	-0.400666667	-0.286766667	0.1139	5.141625	10.8423999	0.001386095	0.069628512	---	Non-coding transcript identified by NONCODE: Sense No Exonic
TC1200000445.mm.1	0.4	0.126733333	-0.125033333	-0.273266667	-0.525033333	-0.251766667	9.580175	10.84330433	0.001385639	0.069628512	Gm22220	"predicted gene, 22220"
TC0600001799.mm.1	0.131133333	0.1837	0.769666667	0.052566667	0.638533333	0.585966667	6.552408333	10.83589094	0.001389382	0.069697296	---	"PREDICTED:  uncharacterized LOC100862129 (LOC100862129), miscRNA."
TC0800002949.mm.1	0.336266667	-0.238666667	0.3541	-0.574933333	0.017833333	0.592766667	7.808041667	10.83716145	0.001388739	0.069697296	Wdr59	WD repeat domain 59
TC0200004684.mm.1	0.6259	-0.170333333	0.638933333	-0.796233333	0.013033333	0.809266667	6.654375	10.80875028	0.001403188	0.070198642	Fermt1	fermitin family homolog 1 (Drosophila)
TC0900002011.mm.1	0.377933333	-0.101333333	0.1102	-0.479266667	-0.267733333	0.211533333	9.3859	10.80299463	0.001406136	0.070198642	RP23-456L15.2	---
TC1000000090.mm.1	0.5622	0.2763	-0.382833333	-0.2859	-0.945033333	-0.659133333	8.089216667	10.8043865	0.001405422	0.070198642	Gm23680	"predicted gene, 23680"
TC1600001642.mm.1	1.241533333	0.0554	0.600966667	-1.186133333	-0.640566667	0.545566667	7.295658333	10.80760528	0.001403774	0.070198642	Sidt1	"SID1 transmembrane family, member 1"
TC1700001578.mm.1	0.2153	-0.1912	-0.340666667	-0.4065	-0.555966667	-0.149466667	6.631041667	10.80400022	0.00140562	0.070198642	Zfp945	zinc finger protein 945
TC1900001464.mm.1	0.375433333	-0.1676	0.1538	-0.543033333	-0.221633333	0.3214	7.951158333	10.8070969	0.001404034	0.070198642	Rbp4	"retinol binding protein 4, plasma"
TC0100000375.mm.1	-0.029066667	-0.305433333	-0.828666667	-0.276366667	-0.7996	-0.523233333	9.210758333	10.78025132	0.001417859	0.070371614	Stat1	signal transducer and activator of transcription 1
TC0100003628.mm.1	0.366766667	-0.306066667	-0.650833333	-0.672833333	-1.0176	-0.344766667	4.873066667	10.77374482	0.001421235	0.070371614	---	Non-coding transcript identified by NONCODE: Sense No Exonic
TC0200005463.mm.1	-0.443266667	-0.0372	-0.003933333	0.406066667	0.439333333	0.033266667	8.480033333	10.78948858	0.001413084	0.070371614	Npdc1	"neural proliferation, differentiation and control 1"
TC0500000123.mm.1	0.608533333	0.066133333	0.469433333	-0.5424	-0.1391	0.4033	5.153241667	10.77902353	0.001418496	0.070371614	---	Non-coding transcript identified by NONCODE: Sense No Exonic
TC0500000554.mm.1	0.343366667	-0.052166667	-0.030533333	-0.395533333	-0.3739	0.021633333	8.215866667	10.77468696	0.001420745	0.070371614	Gm15975	predicted gene 15975
TC0800002899.mm.1	0.242666667	-0.118533333	-0.2413	-0.3612	-0.483966667	-0.122766667	7.257858333	10.78276428	0.001416558	0.070371614	Gm1943	WD repeat domain 70 pseudogene
TC0900001890.mm.1	-0.389566667	-0.046	-0.222366667	0.343566667	0.1672	-0.176366667	7.174683333	10.77650131	0.001419804	0.070371614	Rgl3	ral guanine nucleotide dissociation stimulator-like 3
TC0900001900.mm.1	0.135066667	-0.213633333	0.0665	-0.3487	-0.068566667	0.280133333	8.82995	10.78398641	0.001415926	0.070371614	Acp5	"acid phosphatase 5, tartrate resistant"
TC1000002325.mm.1	0.1199	-0.379033333	-0.8519	-0.498933333	-0.9718	-0.472866667	5.553325	10.79166326	0.001411963	0.070371614	---	Non-coding transcript identified by NONCODE: Sense No Exonic
TC1300000516.mm.1	0.569	-0.110033333	0.371033333	-0.679033333	-0.197966667	0.481066667	5.8139	10.7852171	0.00141529	0.070371614	---	Non-coding transcript identified by NONCODE: Sense No Exonic
TC1300002567.mm.1	0.8687	-0.3089	0.681133333	-1.1776	-0.187566667	0.990033333	8.488433333	10.7719128	0.001422187	0.070371614	---	Non-coding transcript identified by NONCODE: Sense No Exonic
TC1400000823.mm.1	0.5293	0.034466667	0.457266667	-0.494833333	-0.072033333	0.4228	12.50800833	10.7824838	0.001416704	0.070371614	Gm20430	predicted gene 20430
TC0500003105.mm.1	0.668233333	-0.053433333	0.423333333	-0.721666667	-0.2449	0.476766667	11.5887	10.76807471	0.001424184	0.070415431	Gm13841	predicted gene 13841
TC1100000681.mm.1	-0.084866667	-0.3639	-1.512933333	-0.279033333	-1.428066667	-1.149033333	6.160991667	10.76648904	0.00142501	0.070415431	Gm12250	predicted gene 12250
TC0100003281.mm.1	0.598466667	-0.0564	0.975433333	-0.654866667	0.376966667	1.031833333	5.266158333	10.75886102	0.001428991	0.070518154	C230024C17Rik	RIKEN cDNA C230024C17 gene
TC0900001325.mm.1	0.292833333	-0.062466667	-0.011433333	-0.3553	-0.304266667	0.051033333	6.694333333	10.75878911	0.001429029	0.070518154	Aste1	asteroid homolog 1 (Drosophila)
TC0X00002413.mm.1	-0.416533333	-0.024033333	0.1652	0.3925	0.581733333	0.189233333	4.303541667	10.75118548	0.001433011	0.070666679	Gm14736	predicted gene 14736
TC1500001493.mm.1	1.216933333	-0.0388	0.459866667	-1.255733333	-0.757066667	0.498666667	10.13146667	10.74680692	0.00143531	0.070732065	---	Non-coding transcript identified by NONCODE: Sense No Exonic
TC0700002190.mm.1	0.1454	0.006666667	-0.434533333	-0.138733333	-0.579933333	-0.4412	5.79545	10.74423975	0.00143666	0.070750624	Gm23942	"predicted gene, 23942"
TC0200004177.mm.1	-0.398433333	-0.2239	-0.068933333	0.174533333	0.3295	0.154966667	8.032616667	10.73217096	0.001443026	0.070824238	Ttc17	tetratricopeptide repeat domain 17
TC0900003124.mm.1	-2.557566667	-0.213733333	-1.497233333	2.343833333	1.060333333	-1.2835	7.125466667	10.73842625	0.001439722	0.070824238	---	"PREDICTED:  predicted gene, 20317 (Gm20317), miscRNA."
TC0X00001574.mm.1	0.212866667	-0.066266667	-0.3803	-0.279133333	-0.593166667	-0.314033333	4.041491667	10.73252088	0.001442841	0.070824238	Gm24268	"predicted gene, 24268"
TC0X00002799.mm.1	0.343833333	0.052666667	-0.1416	-0.291166667	-0.485433333	-0.194266667	8.160608333	10.73488854	0.00144159	0.070824238	RP23-202N14.2	---
TC1900001680.mm.1	0.6057	-0.0865	0.473133333	-0.6922	-0.132566667	0.559633333	9.073983333	10.73560884	0.001441209	0.070824238	Gm16298	predicted gene 16298
TC0200000129.mm.1	-0.657233333	-0.197766667	-0.144666667	0.459466667	0.512566667	0.0531	4.18895	10.72656829	0.001445993	0.070826385	Gm25680	"predicted gene, 25680"
TC0200000147.mm.1	-0.657233333	-0.197766667	-0.144666667	0.459466667	0.512566667	0.0531	4.18895	10.72656829	0.001445993	0.070826385	Gm22635	"predicted gene, 22635"
TC1900000465.mm.1	-0.274533333	-0.0299	0.133766667	0.244633333	0.4083	0.163666667	7.8116	10.72727089	0.001445621	0.070826385	Minpp1	multiple inositol polyphosphate histidine phosphatase 1
TC0800002369.mm.1	0.120266667	-0.041666667	-0.2252	-0.161933333	-0.345466667	-0.183533333	7.432416667	10.72106855	0.001448913	0.070921591	Zfp869	zinc finger protein 869
TC1400002426.mm.1	-0.318666667	0.094	-0.0921	0.412666667	0.226566667	-0.1861	5.340791667	10.71771945	0.001450694	0.070960993	---	Non-coding transcript identified by NONCODE: Antisense|Non-coding transcript identified by NONCODE: Antisense
TC0X00003133.mm.1	0.201166667	-0.066533333	0.4516	-0.2677	0.250433333	0.518133333	6.867175	10.7117836	0.001453857	0.071067905	Amot	angiomotin
TC0500002065.mm.1	0.405566667	-0.002833333	0.055833333	-0.4084	-0.349733333	0.058666667	8.524858333	10.7073021	0.001456251	0.071089301	Tomm7	translocase of outer mitochondrial membrane 7 homolog (yeast)
TC1600000097.mm.1	0.0296	-0.0289	-0.484633333	-0.0585	-0.514233333	-0.455733333	8.67305	10.70802339	0.001455865	0.071089301	1810013L24Rik	RIKEN cDNA 1810013L24 gene
TC1100000941.mm.1	0.2854	0.486533333	0.506166667	0.201133333	0.220766667	0.019633333	7.088908333	10.70305948	0.001458521	0.071104629	Mgl2	macrophage galactose N-acetyl-galactosamine specific lectin 2
TC0300002289.mm.1	0.730766667	0.0776	0.1321	-0.653166667	-0.598666667	0.0545	10.33865	10.69943399	0.001460465	0.071107029	Gm6570	predicted gene 6570
TC0500003093.mm.1	-0.3977	-0.102733333	-0.001333333	0.294966667	0.396366667	0.1014	9.595875	10.69701974	0.001461761	0.071107029	Rnf10	ring finger protein 10
TC0X00002495.mm.1	-0.681566667	-0.095266667	-0.027766667	0.5863	0.6538	0.0675	4.22475	10.69385446	0.001463462	0.071107029	Gm26041	"predicted gene, 26041"
TC1400001155.mm.1	0.639633333	-0.0691	-0.006466667	-0.708733333	-0.6461	0.062633333	4.304083333	10.69551175	0.001462571	0.071107029	---	Non-coding transcript identified by NONCODE: Sense No Exonic
TC1500000792.mm.1	-0.342633333	0.0823	0.0588	0.424933333	0.401433333	-0.0235	5.840283333	10.6985493	0.00146094	0.071107029	---	Non-coding transcript identified by NONCODE: Linc
TC0200000587.mm.1	-0.266366667	0.054466667	-0.270566667	0.320833333	-0.0042	-0.325033333	6.80565	10.68157145	0.001470085	0.071136376	St6galnac4	"ST6 (alpha-N-acetyl-neuraminyl-2,3-beta-galactosyl-1,3)-N-acetylgalactosaminide alpha-2,6-sialyltransferase 4"
TC0500001853.mm.1	0.220066667	0.0365	0.748133333	-0.183566667	0.528066667	0.711633333	7.497558333	10.68887651	0.001466142	0.071136376	B3galtl	"beta 1,3-galactosyltransferase-like"
TC0700000022.mm.1	-0.145533333	0.071033333	-0.5522	0.216566667	-0.406666667	-0.623233333	4.902908333	10.67641977	0.001472874	0.071136376	Gm23741	"predicted gene, 23741"
TC0900001232.mm.1	1.318033333	-0.368166667	0.8456	-1.6862	-0.472433333	1.213766667	8.861766667	10.6851011	0.001468178	0.071136376	Rbp1	"retinol binding protein 1, cellular"
TC1100000373.mm.1	0.626633333	0.080233333	-0.3853	-0.5464	-1.011933333	-0.465533333	10.38620833	10.67913285	0.001471404	0.071136376	Gm25799	"predicted gene, 25799"
TC1100000446.mm.1	0.425266667	-0.102133333	-0.127366667	-0.5274	-0.552633333	-0.025233333	6.191658333	10.68008914	0.001470887	0.071136376	---	Non-coding transcript identified by NONCODE: Sense No Exonic
TC1100003655.mm.1	0.4649	0.083033333	0.178433333	-0.381866667	-0.286466667	0.0954	8.990208333	10.67924976	0.001471341	0.071136376	Rpl23	ribosomal protein L23
TC1200002651.mm.1	-0.640866667	-0.5078	-1.079066667	0.133066667	-0.4382	-0.571266667	6.211666667	10.69026685	0.001465393	0.071136376	Ighv8-13	immunoglobulin heavy variable 8-13
TC1500000586.mm.1	0.514333333	-0.0087	0.306333333	-0.523033333	-0.208	0.315033333	11.47714167	10.67806602	0.001471982	0.071136376	Rps6-ps1	"ribosomal protein S6, pseudogene 1"
TC0400003122.mm.1	0.534966667	0.0016	0.538233333	-0.533366667	0.003266667	0.536633333	6.871533333	10.6652331	0.00147895	0.071382438	Kank4	KN motif and ankyrin repeat domains 4
TC0400001477.mm.1	0.507333333	0.0296	-0.153833333	-0.477733333	-0.661166667	-0.183433333	9.100291667	10.64700138	0.001488918	0.071449642	Sfpq	splicing factor proline/glutamine rich (polypyrimidine tract binding protein associated)
TC0900000325.mm.1	0.466566667	0.360033333	0.4123	-0.106533333	-0.054266667	0.052266667	5.394441667	10.64382022	0.001490665	0.071449642	Gm23702	"predicted gene, 23702"
TC0X00002994.mm.1	0.051733333	-0.162733333	-0.693433333	-0.214466667	-0.745166667	-0.5307	5.498575	10.65878173	0.001482468	0.071449642	Btk	Bruton agammaglobulinemia tyrosine kinase
TC1100003442.mm.1	0.048266667	0.022066667	-0.522833333	-0.0262	-0.5711	-0.5449	5.828825	10.65274857	0.001485767	0.071449642	---	Non-coding transcript identified by NONCODE: Sense No Exonic
TC1500000237.mm.1	0.1781	0.0474	0.3957	-0.1307	0.2176	0.3483	7.252866667	10.65431507	0.00148491	0.071449642	Matn2	matrilin 2
TC1500001497.mm.1	0.930166667	-0.148466667	0.419833333	-1.078633333	-0.510333333	0.5683	9.68935	10.6427957	0.001491228	0.071449642	---	Non-coding transcript identified by NONCODE: Sense No Exonic
TC1600001316.mm.1	0.180266667	-0.1855	0.1733	-0.365766667	-0.006966667	0.3588	8.62425	10.65024532	0.001487139	0.071449642	Comt	catechol-O-methyltransferase
TC1600001379.mm.1	-0.446133333	0.061266667	-0.070133333	0.5074	0.376	-0.1314	7.176616667	10.6445063	0.001490288	0.071449642	Etv5	ets variant gene 5
TC1900001286.mm.1	0.622833333	-0.1819	0.387733333	-0.804733333	-0.2351	0.569633333	7.469766667	10.65485273	0.001484616	0.071449642	Pgm5	phosphoglucomutase 5
TC1100003682.mm.1	0.2365	0.0243	-0.861233333	-0.2122	-1.097733333	-0.885533333	5.443541667	10.63576179	0.001495102	0.071544436	---	Non-coding transcript identified by NONCODE: Sense No Exonic
TC0600002290.mm.1	0.532833333	-0.199866667	0.430533333	-0.7327	-0.1023	0.6304	7.634425	10.62221263	0.001502598	0.071855821	Gm15054	predicted gene 15054
TC0100001601.mm.1	0.0988	0.035533333	-0.956333333	-0.063266667	-1.055133333	-0.991866667	4.019	10.60431797	0.001512566	0.072152651	---	Non-coding transcript identified by NONCODE: Sense No Exonic
TC0300002840.mm.1	0.3463	-0.1563	0.901633333	-0.5026	0.555333333	1.057933333	8.306258333	10.60564802	0.001511823	0.072152651	Slc44a3	"solute carrier family 44, member 3"
TC0700003940.mm.1	0.273066667	-0.257133333	-1.0071	-0.5302	-1.280166667	-0.749966667	6.848558333	10.60394325	0.001512776	0.072152651	Trim12c	tripartite motif-containing 12C
TC1000001920.mm.1	-0.42	-0.554533333	-0.367433333	-0.134533333	0.052566667	0.1871	4.273358333	10.60601793	0.001511616	0.072152651	---	Non-coding transcript identified by NONCODE: Sense No Exonic
TC1800000226.mm.1	1.027133333	0.058633333	0.098533333	-0.9685	-0.9286	0.0399	10.17979167	10.60186816	0.001513937	0.072160683	Gm7729	predicted gene 7729
TC0700004361.mm.1	-0.3077	0.001033333	0.387366667	0.308733333	0.695066667	0.386333333	7.707991667	10.58699199	0.001522292	0.072511382	BC017158	cDNA sequence BC017158
TC0300001164.mm.1	0.356766667	0.035333333	-0.357666667	-0.321433333	-0.714433333	-0.393	3.924591667	10.58065169	0.00152587	0.072586663	Gm25681	"predicted gene, 25681"
TC0X00002842.mm.1	0.090833333	0.0342	0.368833333	-0.056633333	0.278	0.334633333	4.5121	10.58222147	0.001524983	0.072586663	Gm14834	predicted gene 14834
TC1100000981.mm.1	-0.133766667	0.129066667	0.3289	0.262833333	0.462666667	0.199833333	5.924716667	10.57872381	0.00152696	0.072590999	---	Non-coding transcript identified by NONCODE: Linc
TC0300000343.mm.1	0.637333333	0.301666667	-0.238433333	-0.335666667	-0.875766667	-0.5401	12.301025	10.57294038	0.001530234	0.072604231	Gm23511	"predicted gene, 23511"
TC1100002115.mm.1	0.1698	-0.0414	-0.577233333	-0.2112	-0.747033333	-0.535833333	6.043541667	10.5731166	0.001530135	0.072604231	---	Non-coding transcript identified by NONCODE: Sense No Exonic
TC1300000627.mm.1	0.2691	-0.0716	-0.375933333	-0.3407	-0.645033333	-0.304333333	5.316408333	10.57316947	0.001530105	0.072604231	---	Non-coding transcript identified by NONCODE: Sense No Exonic
TC0200001363.mm.1	0.346833333	0.0995	-0.318733333	-0.247333333	-0.665566667	-0.418233333	7.086933333	10.56673871	0.001533755	0.072682385	---	Non-coding transcript identified by NONCODE: Sense No Exonic
TC0700004201.mm.1	0.400233333	0.0982	-0.033066667	-0.302033333	-0.4333	-0.131266667	7.100358333	10.56124702	0.001536881	0.072682385	Cdr2	cerebellar degeneration-related 2
TC0800003075.mm.1	0.385366667	0.124366667	-0.541733333	-0.261	-0.9271	-0.6661	4.8861	10.56143968	0.001536771	0.072682385	Gm26497	"predicted gene, 26497"
TC1500000490.mm.1	-1.064833333	-0.267433333	-0.789	0.7974	0.275833333	-0.521566667	7.70615	10.56251552	0.001536159	0.072682385	Gm17035	predicted gene 17035
TC1500001056.mm.1	-0.496533333	-0.055166667	-0.173733333	0.441366667	0.3228	-0.118566667	6.041791667	10.56410072	0.001535256	0.072682385	Scn8a	"sodium channel, voltage-gated, type VIII, alpha"
TC1800000433.mm.1	0.514966667	-0.067	0.251	-0.581966667	-0.263966667	0.318	9.990558333	10.55777201	0.001538863	0.072728794	Rps19-ps4	"ribosomal protein S19, pseudogene 4"
TC0100001605.mm.1	0.023333333	0.008333333	0.512066667	-0.015	0.488733333	0.503733333	9.947766667	10.54200865	0.001547891	0.072842773	Copa	coatomer protein complex subunit alpha
TC0200001723.mm.1	0.599733333	0.257866667	-0.205866667	-0.341866667	-0.8056	-0.463733333	12.6144	10.54330378	0.001547147	0.072842773	Gm25189	"predicted gene, 25189"
TC0400001571.mm.1	0.0329	-0.0692	-0.507066667	-0.1021	-0.539966667	-0.437866667	6.406675	10.54249473	0.001547612	0.072842773	---	Non-coding transcript identified by NONCODE: Sense No Exonic
TC0400002434.mm.1	0.303933333	-0.332066667	-0.708333333	-0.636	-1.012266667	-0.376266667	7.729583333	10.55118984	0.001542625	0.072842773	Ddx58	DEAD (Asp-Glu-Ala-Asp) box polypeptide 58
TC0600001038.mm.1	0.265766667	-0.129833333	0.6224	-0.3956	0.356633333	0.752233333	6.701216667	10.54347959	0.001547046	0.072842773	---	Non-coding transcript identified by NONCODE: Sense No Exonic
TC0700003156.mm.1	-0.231666667	-0.1277	-0.5886	0.103966667	-0.356933333	-0.4609	2.627925	10.53535783	0.001551719	0.072842773	Gm24862	"predicted gene, 24862"
TC0700003214.mm.1	-0.231666667	-0.1277	-0.5886	0.103966667	-0.356933333	-0.4609	2.627925	10.53535783	0.001551719	0.072842773	Gm23310	"predicted gene, 23310"
TC0700003215.mm.1	-0.231666667	-0.1277	-0.5886	0.103966667	-0.356933333	-0.4609	2.627925	10.53535783	0.001551719	0.072842773	Gm25461	"predicted gene, 25461"
TC0900001434.mm.1	0.694566667	-0.045533333	0.351966667	-0.7401	-0.3426	0.3975	7.546816667	10.5366444	0.001550978	0.072842773	Plxnb1	plexin B1
TC0X00000701.mm.1	0.6757	0.0991	0.382466667	-0.5766	-0.293233333	0.283366667	9.820416667	10.54743128	0.001544779	0.072842773	Rpl3-ps2	"ribosomal protein L3, pseudogene 2"
TC0400000736.mm.1	0.347133333	-0.059	0.417666667	-0.406133333	0.070533333	0.476666667	6.224216667	10.52753889	0.001556234	0.072933298	Pappa	pregnancy-associated plasma protein A
TC1400001955.mm.1	0.496133333	0.188366667	-0.4145	-0.307766667	-0.910633333	-0.602866667	6.116366667	10.52801392	0.001555959	0.072933298	Gm23470	"predicted gene, 23470"
TC0500001995.mm.1	0.396566667	0.041033333	0.537466667	-0.355533333	0.1409	0.496433333	8.1216	10.52415392	0.001558193	0.072978069	Gnai1	"guanine nucleotide binding protein (G protein), alpha inhibiting 1"
TC0100001977.mm.1	0.755133333	-0.271533333	-0.213566667	-1.026666667	-0.9687	0.057966667	6.670225	10.51909988	0.001561124	0.073068256	---	Non-coding transcript identified by NONCODE: Sense No Exonic
TC1200000798.mm.1	1.165566667	-0.386333333	1.251166667	-1.5519	0.0856	1.6375	9.900066667	10.50219931	0.001570972	0.073320105	Acot1	acyl-CoA thioesterase 1
TC1600000180.mm.1	0.262866667	-0.028533333	-0.4395	-0.2914	-0.702366667	-0.410966667	12.431025	10.50453535	0.001569607	0.073320105	Gm23116	"predicted gene, 23116"
TC1700001596.mm.1	-0.735733333	-0.0334	-0.3432	0.702333333	0.392533333	-0.3098	6.499283333	10.50303218	0.001570485	0.073320105	Mmp25	matrix metallopeptidase 25
TC1800000024.mm.1	0.071566667	-0.180233333	0.4513	-0.2518	0.379733333	0.631533333	6.746075	10.50581195	0.001568861	0.073320105	---	Non-coding transcript identified by NONCODE: Sense No Exonic
TC0600001696.mm.1	-0.235	0.025566667	-0.4916	0.260566667	-0.2566	-0.517166667	7.796191667	10.49678444	0.001574143	0.073364191	Etnk1	ethanolamine kinase 1
TC0600003592.mm.1	-0.493633333	-0.7098	-1.472566667	-0.216166667	-0.978933333	-0.762766667	4.6792	10.49276593	0.001576501	0.073364191	Igkv6-20	immunoglobulin kappa variable 6-20
TC1100001102.mm.1	0.429366667	-0.0139	0.189433333	-0.443266667	-0.239933333	0.203333333	9.961141667	10.49099829	0.00157754	0.073364191	Rpl36-ps2	"ribosomal protein L36, pseudogene 2"
TC1900000800.mm.1	1.0104	-0.2851	0.362033333	-1.2955	-0.648366667	0.647133333	6.5811	10.49213975	0.001576869	0.073364191	Plekhs1	"pleckstrin homology domain containing, family S member 1"
TC0500003731.mm.1	-0.227433333	-0.310066667	-0.701233333	-0.082633333	-0.4738	-0.391166667	7.913716667	10.48891245	0.001578767	0.073374289	Gbp4	guanylate binding protein 4
TC0100002576.mm.1	0.391733333	0.1037	0.4904	-0.288033333	0.098666667	0.3867	9.314308333	10.48689219	0.001579956	0.073376931	Tns1	tensin 1
TC0400000834.mm.1	0.27	-0.0753	-0.291933333	-0.3453	-0.561933333	-0.216633333	8.123775	10.47529531	0.001586802	0.073376931	Snapc3	"small nuclear RNA activating complex, polypeptide 3"
TC0600001875.mm.1	0.078733333	0.065166667	-0.366333333	-0.013566667	-0.445066667	-0.4315	7.104908333	10.481311	0.001583246	0.073376931	B630005N14Rik	RIKEN cDNA B630005N14 gene
TC0900000046.mm.1	-0.782833333	-0.3325	-0.850433333	0.450333333	-0.0676	-0.517933333	5.679108333	10.47736216	0.001585579	0.073376931	Mmp12	matrix metallopeptidase 12
TC0900000541.mm.1	-0.273233333	0.0351	-0.552566667	0.308333333	-0.279333333	-0.587666667	7.327841667	10.47639889	0.001586149	0.073376931	Fxyd2	FXYD domain-containing ion transport regulator 2
TC0900000824.mm.1	-0.4851	-0.058166667	-0.303733333	0.426933333	0.181366667	-0.245566667	7.665083333	10.47385545	0.001587655	0.073376931	Dennd4a	DENN/MADD domain containing 4A
TC0900002212.mm.1	0.495833333	-0.167	0.3234	-0.662833333	-0.172433333	0.4904	9.459341667	10.47500835	0.001586972	0.073376931	Tagln	transgelin
TC0X00001285.mm.1	0.654566667	0.0804	0.669433333	-0.574166667	0.014866667	0.589033333	7.1374	10.47922145	0.00158448	0.073376931	Armcx4	"armadillo repeat containing, X-linked 4"
TC1200000215.mm.1	-0.097166667	0.088966667	0.390533333	0.186133333	0.4877	0.301566667	6.80895	10.47172275	0.001588918	0.073376931	---	"Non-coding transcript identified by NONCODE: Linc|Non-coding transcript identified by Luo, et al."
TC1200000688.mm.1	-0.757666667	0.020666667	-0.7566	0.778333333	0.001066667	-0.777266667	7.799966667	10.4733455	0.001587957	0.073376931	Fut8	fucosyltransferase 8
TC0900002799.mm.1	0.8237	-0.028333333	0.048066667	-0.852033333	-0.775633333	0.0764	7.573908333	10.4661018	0.001592255	0.073484316	Snhg5	small nucleolar RNA host gene 5
TC1700001532.mm.1	-0.597433333	-0.126566667	-0.516366667	0.470866667	0.081066667	-0.3898	2.747291667	10.46414591	0.001593417	0.073491322	Fpr-rs7	"formyl peptide receptor, related sequence 7"
TC0400001773.mm.1	-0.387433333	0.0554	-0.055466667	0.442833333	0.331966667	-0.110866667	8.056441667	10.45923385	0.001596342	0.073579534	Atp13a2	ATPase type 13A2
TC0X00002299.mm.1	0.4338	-0.333833333	0.348966667	-0.767633333	-0.084833333	0.6828	4.6412	10.45719584	0.001597558	0.07358889	---	Non-coding transcript identified by NONCODE: Linc
TC0200000325.mm.1	-0.381033333	-0.2069	-0.337	0.174133333	0.044033333	-0.1301	5.373666667	10.45351487	0.001599756	0.073643467	---	Non-coding transcript identified by NONCODE: Linc
TC1000000070.mm.1	0.687566667	0.304333333	-0.228333333	-0.383233333	-0.9159	-0.532666667	12.24040833	10.45138267	0.00160103	0.073655504	Gm25682	"predicted gene, 25682"
TC0700002857.mm.1	-0.467466667	0.020466667	0.0273	0.487933333	0.494766667	0.006833333	6.563858333	10.44725844	0.0016035	0.073684782	Dpy19l3	dpy-19-like 3 (C. elegans)
TC1300000406.mm.1	0.736733333	0.292133333	-0.262266667	-0.4446	-0.999	-0.5544	11.47885	10.44693372	0.001603694	0.073684782	Gm22126	"predicted gene, 22126"
TC0300002199.mm.1	0.206833333	-0.129933333	0.3066	-0.336766667	0.099766667	0.436533333	8.402525	10.42864075	0.001614702	0.074134351	Etfdh	"electron transferring flavoprotein, dehydrogenase"
TC0X00001013.mm.1	0.4999	0.0649	0.3196	-0.435	-0.1803	0.2547	8.910833333	10.42619786	0.001616179	0.074134351	Gm9143	predicted gene 9143
TC1500001868.mm.1	-0.423566667	-0.0927	0.0649	0.330866667	0.488466667	0.1576	7.652408333	10.42560421	0.001616538	0.074134351	Pla2g6	"phospholipase A2, group VI"
TC0X00002057.mm.1	0.497866667	-0.0316	0.247333333	-0.529466667	-0.250533333	0.278933333	9.9958	10.42386667	0.00161759	0.074135807	Rpl39	ribosomal protein L39
TC0200001715.mm.1	0.2547	-0.0713	0.0206	-0.326	-0.2341	0.0919	9.445066667	10.38401241	0.001641936	0.074333853	RP23-224B9.1	---
TC0200001947.mm.1	0.2622	0.074133333	0.378766667	-0.188066667	0.116566667	0.304633333	7.221991667	10.35711767	0.001658611	0.074333853	Polr1b	polymerase (RNA) I polypeptide B
TC0200003723.mm.1	-0.249	0.066466667	0.070233333	0.315466667	0.319233333	0.003766667	4.975675	10.39634655	0.001634356	0.074333853	---	Non-coding transcript identified by NONCODE: Antisense
TC0200003874.mm.1	-0.342133333	-0.020166667	0.104333333	0.321966667	0.446466667	0.1245	9.023758333	10.38372799	0.001642112	0.074333853	Zdhhc5	"zinc finger, DHHC domain containing 5"
TC0200003895.mm.1	-0.440566667	0.055533333	0.013666667	0.4961	0.454233333	-0.041866667	3.679441667	10.36426915	0.001654158	0.074333853	Olfr994	olfactory receptor 994
TC0200005281.mm.1	0.421733333	0.013633333	0.264566667	-0.4081	-0.157166667	0.250933333	6.97175	10.36268814	0.001655141	0.074333853	Bmp7	bone morphogenetic protein 7
TC0300002998.mm.1	0.157966667	-0.194933333	-1.211766667	-0.3529	-1.369733333	-1.016833333	6.50705	10.39441485	0.00163554	0.074333853	Bank1	B cell scaffold protein with ankyrin repeats 1
TC0400000135.mm.1	-0.413366667	-0.170866667	-0.0032	0.2425	0.410166667	0.167666667	6.572925	10.36636176	0.001652857	0.074333853	Gm11856	predicted gene 11856
TC0400002079.mm.1	0.035833333	-0.190566667	0.440266667	-0.2264	0.404433333	0.630833333	9.195716667	10.39935271	0.001632514	0.074333853	Nadk	NAD kinase
TC0400003664.mm.1	0.459533333	0.017233333	-0.1252	-0.4423	-0.584733333	-0.142433333	9.488575	10.40047738	0.001631826	0.074333853	Rnu11	U11 small nuclear RNA
TC0400003967.mm.1	0.3911	0.093466667	0.415	-0.297633333	0.0239	0.321533333	8.248475	10.38144524	0.001643519	0.074333853	RP23-285N14.4	---
TC0500000731.mm.1	0.478666667	0.039	0.262633333	-0.439666667	-0.216033333	0.223633333	6.001125	10.36836472	0.001651614	0.074333853	2310040G07Rik	RIKEN cDNA 2310040G07 gene
TC0500002568.mm.1	-0.4657	-0.211033333	-0.244333333	0.254666667	0.221366667	-0.0333	5.3482	10.37252669	0.001649033	0.074333853	---	Non-coding transcript identified by NONCODE: Antisense
TC0600000591.mm.1	-0.297433333	0.112766667	-0.018033333	0.4102	0.2794	-0.1308	8.032875	10.37592252	0.001646931	0.074333853	Mpp6	"membrane protein, palmitoylated 6 (MAGUK p55 subfamily member 6)"
TC0600000811.mm.1	0.154066667	-0.1894	-0.903433333	-0.343466667	-1.0575	-0.714033333	6.703558333	10.37176041	0.001649508	0.074333853	Igkj3	immunoglobulin kappa joining 3
TC0600000854.mm.1	0.193366667	-0.070566667	0.57	-0.263933333	0.376633333	0.640566667	7.7351	10.36780749	0.00165196	0.074333853	Retsat	"retinol saturase (all trans retinol 13,14 reductase)"
TC0600001969.mm.1	0.648366667	0.213233333	-0.317033333	-0.435133333	-0.9654	-0.530266667	6.771158333	10.38970643	0.001638432	0.074333853	Gm25589	"predicted gene, 25589"
TC0700002471.mm.1	-0.7024	0.024	0.195866667	0.7264	0.898266667	0.171866667	7.6435	10.36572188	0.001653255	0.074333853	Qpctl	glutaminyl-peptide cyclotransferase-like
TC0700002627.mm.1	-0.172866667	-0.072466667	0.210033333	0.1004	0.3829	0.2825	8.948158333	10.40057835	0.001631764	0.074333853	Gsk3a	glycogen synthase kinase 3 alpha
TC0700002749.mm.1	-0.884	-0.0054	-0.053366667	0.8786	0.830633333	-0.047966667	7.482958333	10.39822182	0.001633207	0.074333853	Wdr62	WD repeat domain 62
TC0700002779.mm.1	0.094166667	-0.042766667	-0.768666667	-0.136933333	-0.862833333	-0.7259	6.757016667	10.38674937	0.001640251	0.074333853	Cd22	CD22 antigen
TC0700003039.mm.1	-1.329066667	-0.097733333	-0.822966667	1.231333333	0.5061	-0.725233333	6.960141667	10.34851488	0.001663987	0.074333853	Saa3	serum amyloid A 3
TC0700003747.mm.1	0.515766667	0.003533333	0.2572	-0.512233333	-0.258566667	0.253666667	10.18620833	10.34565536	0.001665779	0.074333853	Gm15501	ribosomal protein S8 pseudogene
TC0700004005.mm.1	-0.2499	-0.2379	-1.218366667	0.012	-0.968466667	-0.980466667	6.546875	10.39501127	0.001635174	0.074333853	---	Non-coding transcript identified by NONCODE: Sense No Exonic
TC0X00000485.mm.1	0.488966667	-0.019266667	0.2684	-0.508233333	-0.220566667	0.287666667	7.168508333	10.36768528	0.001652035	0.074333853	Gm14593	predicted gene 14593
TC0X00001859.mm.1	-0.0733	-0.0238	0.493933333	0.0495	0.567233333	0.517733333	8.887125	10.40210707	0.001630829	0.074333853	Med14	mediator complex subunit 14
TC0X00002434.mm.1	0.310966667	-0.0778	0.534633333	-0.388766667	0.223666667	0.612433333	9.61995	10.3635298	0.001654618	0.074333853	Idh3g	"isocitrate dehydrogenase 3 (NAD+), gamma"
TC0X00003114.mm.1	0.302333333	0.1227	0.498133333	-0.179633333	0.1958	0.375433333	5.733041667	10.34548604	0.001665885	0.074333853	Capn6	calpain 6
TC1000001899.mm.1	-0.269233333	0.079866667	-0.1731	0.3491	0.096133333	-0.252966667	3.854583333	10.35050528	0.001662742	0.074333853	---	"Non-coding transcript identified by NONCODE: Linc|Non-coding transcript identified by Luo, et al."
TC1000002230.mm.1	0.149066667	0.0616	-0.479733333	-0.087466667	-0.6288	-0.541333333	5.380833333	10.35735518	0.001658463	0.074333853	---	Non-coding transcript identified by NONCODE: Sense No Exonic
TC1100000527.mm.1	-0.345766667	0.007866667	0.004133333	0.353633333	0.3499	-0.003733333	8.502275	10.34690833	0.001664994	0.074333853	Mapk9	mitogen-activated protein kinase 9
TC1200001324.mm.1	0.5029	-0.052266667	0.2385	-0.555166667	-0.2644	0.290766667	7.688983333	10.34987872	0.001663134	0.074333853	Cdca7l	cell division cycle associated 7 like
TC1200002624.mm.1	-0.5603	-0.940433333	-1.684266667	-0.380133333	-1.123966667	-0.743833333	6.86325	10.35374924	0.001660714	0.074333853	Ighv1-42	immunoglobulin heavy variable V1-42
TC1300000753.mm.1	-0.3231	-0.190466667	-0.406666667	0.132633333	-0.083566667	-0.2162	5.419258333	10.37392759	0.001648166	0.074333853	Gm25933	"predicted gene, 25933"
TC1400000076.mm.1	-0.459066667	-0.188533333	-0.3479	0.270533333	0.111166667	-0.159366667	8.690208333	10.36150638	0.001655877	0.074333853	Pxk	PX domain containing serine/threonine kinase
TC1400001327.mm.1	-0.2782	0.0464	0.345366667	0.3246	0.623566667	0.298966667	9.500975	10.37348838	0.001648438	0.074333853	Tm9sf2	transmembrane 9 superfamily member 2
TC1500000658.mm.1	0.9103	-0.0875	0.147333333	-0.9978	-0.762966667	0.234833333	8.991966667	10.3727982	0.001648865	0.074333853	Lgals1	"lectin, galactose binding, soluble 1"
TC1600000116.mm.1	0.0123	-0.056266667	-0.390866667	-0.068566667	-0.403166667	-0.3346	6.874575	10.35836807	0.001657832	0.074333853	Ciita	class II transactivator
TC1800000721.mm.1	-0.610266667	-0.314166667	-0.2551	0.2961	0.355166667	0.059066667	5.883983333	10.38174179	0.001643336	0.074333853	---	Non-coding transcript identified by NONCODE: Sense No Exonic
TC1900000634.mm.1	-0.447266667	0.011533333	0.233133333	0.4588	0.6804	0.2216	7.550216667	10.35122994	0.001662288	0.074333853	Entpd7	ectonucleoside triphosphate diphosphohydrolase 7
TSUnmapped00000088.mm.1	0.446233333	-0.0479	0.3817	-0.494133333	-0.064533333	0.4296	10.962925	10.3652404	0.001653554	0.074333853	Rpl14-ps1	"ribosomal protein L14, pseudogene 1 (Rpl14-ps1), non-coding RNA."
TC0600001390.mm.1	0.234333333	-0.116	0.1557	-0.350333333	-0.078633333	0.2717	11.11419167	10.33960851	0.001669575	0.074382164	RP23-180N22.3	---
TC0700004007.mm.1	0.019566667	-0.180733333	-0.974766667	-0.2003	-0.994333333	-0.794033333	5.209583333	10.33868295	0.001670157	0.074382164	Gm21884	"predicted gene, 21884"
TC1700000342.mm.1	0.537966667	0.139866667	0.1123	-0.3981	-0.425666667	-0.027566667	7.723466667	10.34136405	0.001668472	0.074382164	2610019E17Rik	RIKEN cDNA 2610019E17 gene
TC0100001302.mm.1	-0.440233333	-0.104966667	0.021766667	0.335266667	0.462	0.126733333	8.212758333	10.32905144	0.001676227	0.074394271	Zbtb41	zinc finger and BTB domain containing 41 homolog
TC0400001914.mm.1	0.480866667	0.0343	0.488066667	-0.446566667	0.0072	0.453766667	8.270425	10.33094931	0.001675029	0.074394271	Gm13137	predicted gene 13137
TC0X00002192.mm.1	0.453066667	0.105966667	0.631733333	-0.3471	0.178666667	0.525766667	6.544575	10.32869751	0.00167645	0.074394271	Mbnl3	muscleblind-like 3 (Drosophila)
TC1000000109.mm.1	0.560666667	0.011233333	0.1628	-0.549433333	-0.397866667	0.151566667	10.90909167	10.33004841	0.001675597	0.074394271	Gm10335	predicted gene 10335
TC1100003412.mm.1	0.566466667	-0.0836	0.351833333	-0.650066667	-0.214633333	0.435433333	5.820658333	10.32914254	0.001676169	0.074394271	---	Non-coding transcript identified by NONCODE: Sense No Exonic
TC0700004054.mm.1	0.3843	-0.051266667	0.514133333	-0.435566667	0.129833333	0.5654	4.618875	10.31855656	0.001682871	0.074542653	Olfr492	olfactory receptor 492
TC1100003779.mm.1	-0.1023	-0.166933333	-0.9227	-0.064633333	-0.8204	-0.755766667	6.99385	10.3215251	0.001680988	0.074542653	Dhx58	DEXH (Asp-Glu-X-His) box polypeptide 58
TC1200001643.mm.1	-0.666966667	0.164833333	-0.2747	0.8318	0.392266667	-0.439533333	7.990808333	10.31996428	0.001681978	0.074542653	Tspan13	tetraspanin 13
TC0100002488.mm.1	0.1505	-0.002033333	-0.416433333	-0.152533333	-0.566933333	-0.4144	6.631325	10.31635406	0.001684269	0.074559154	Kansl1l	KAT8 regulatory NSL complex subunit 1-like
TC0700000601.mm.1	-0.3183	-0.1847	0.3564	0.1336	0.6747	0.5411	6.500483333	10.31280415	0.001686525	0.074608477	Gm9149	predicted gene 9149
TC0700003732.mm.1	-0.247433333	0.163	-0.043433333	0.410433333	0.204	-0.206433333	3.0718	10.3110127	0.001687665	0.074608477	Gm22080	"predicted gene, 22080"
TC0700003996.mm.1	-0.074	-0.2664	-1.083866667	-0.1924	-1.009866667	-0.817466667	6.7668	10.30976164	0.001688462	0.074608477	Gm4070	predicted gene 4070
TC0100003613.mm.1	-0.349366667	0.048433333	-0.303233333	0.3978	0.046133333	-0.351666667	3.042308333	10.30761256	0.001689832	0.074623636	---	"Non-coding transcript identified by Luo, et al.|Non-coding transcript identified by NONCODE: Linc"
TC0X00001216.mm.1	1.9018	-0.191733333	0.4343	-2.093533333	-1.4675	0.626033333	5.193841667	10.29996289	0.001694718	0.074726556	Gm5945	predicted gene 5945
TC1000002845.mm.1	0.4422	-0.024433333	-0.404933333	-0.466633333	-0.847133333	-0.3805	7.780625	10.30016586	0.001694588	0.074726556	Gm23041	"predicted gene, 23041"
TC1200002615.mm.1	-0.132066667	-0.393166667	-0.9099	-0.2611	-0.777833333	-0.516733333	7.080616667	10.29913693	0.001695247	0.074726556	Ighv1-23	immunoglobulin heavy variable V1-23
TC0300001528.mm.1	0.3292	-0.020733333	-0.234166667	-0.349933333	-0.563366667	-0.213433333	8.812258333	10.29697537	0.001696631	0.074742246	Fubp1	far upstream element (FUSE) binding protein 1
TC0100001262.mm.1	-0.141033333	0.1846	-0.240666667	0.325633333	-0.099633333	-0.425266667	7.056208333	10.29212294	0.001699743	0.074776684	Kif21b	kinesin family member 21B
TC0100002789.mm.1	0.311	0.196566667	0.4255	-0.114433333	0.1145	0.228933333	8.0236	10.28781717	0.00170251	0.074776684	Col6a3	"collagen, type VI, alpha 3"
TC0500002059.mm.1	0.400066667	0.0385	0.306333333	-0.361566667	-0.093733333	0.267833333	7.245008333	10.29413907	0.001698449	0.074776684	Pus7	pseudouridylate synthase 7 homolog (S. cerevisiae)
TC0900000954.mm.1	0.2679	-0.028233333	0.418366667	-0.296133333	0.150466667	0.4466	12.299325	10.28926532	0.001701579	0.074776684	Rpl15-ps2	"ribosomal protein L15, pseudogene 2"
TC1900001486.mm.1	0.594433333	-0.1468	0.156366667	-0.741233333	-0.438066667	0.303166667	6.796066667	10.28774597	0.001702556	0.074776684	---	Non-coding transcript identified by NONCODE: Sense No Exonic
TC0300000360.mm.1	-0.284633333	-0.030433333	-0.289733333	0.2542	-0.0051	-0.2593	7.6226	10.27807524	0.001708791	0.074876327	Rab33b	"RAB33B, member of RAS oncogene family"
TC0600001385.mm.1	0.443733333	-0.2222	0.275933333	-0.665933333	-0.1678	0.498133333	5.5573	10.28201718	0.001706247	0.074876327	---	Non-coding transcript identified by NONCODE: Linc
TC0600003599.mm.1	-0.599966667	0.0792	0.314966667	0.679166667	0.914933333	0.235766667	6.43825	10.27983704	0.001707653	0.074876327	Gm11128	predicted gene 11128
TC0X00000624.mm.1	-0.001433333	-0.319433333	-0.442566667	-0.318	-0.441133333	-0.123133333	2.884025	10.27783672	0.001708945	0.074876327	---	Non-coding transcript identified by NONCODE: Sense No Exonic
TC0X00002165.mm.1	-0.0243	0.032466667	0.421733333	0.056766667	0.446033333	0.389266667	7.943758333	10.27376118	0.001711581	0.074911606	Aifm1	"apoptosis-inducing factor, mitochondrion-associated 1"
TC1100001305.mm.1	0.326333333	0.085066667	0.225	-0.241266667	-0.101333333	0.139933333	8.651866667	10.27181427	0.001712842	0.074911606	Gm11443	predicted gene 11443
TC0700002889.mm.1	-0.107466667	0.051133333	0.329466667	0.1586	0.436933333	0.278333333	5.51365	10.26721315	0.001715827	0.074997003	Gm9271	predicted gene 9271
TC0100002507.mm.1	0.756133333	-0.183566667	0.578633333	-0.9397	-0.1775	0.7622	4.298433333	10.26297634	0.00171858	0.075021975	---	Non-coding transcript identified by NONCODE: Sense No Exonic
TC0400000610.mm.1	0.541666667	-0.066666667	0.2529	-0.608333333	-0.288766667	0.319566667	10.35555833	10.25661639	0.001722723	0.075021975	Gm12508	predicted gene 12508
TC0700001519.mm.1	-0.2598	-0.107066667	-0.541233333	0.152733333	-0.281433333	-0.434166667	5.794325	10.2511035	0.001726324	0.075021975	Trim6	tripartite motif-containing 6
TC0900000005.mm.1	-0.0048	0.211333333	1.003333333	0.216133333	1.008133333	0.792	9.156433333	10.24734651	0.001728783	0.075021975	Gm10719	predicted gene 10719
TC0900002654.mm.1	0.3711	-0.114166667	0.166966667	-0.485266667	-0.204133333	0.281133333	9.511258333	10.25588031	0.001723204	0.075021975	Gm5745	predicted gene 5745
TC1000002926.mm.1	-0.0047	-0.093266667	-0.429033333	-0.088566667	-0.424333333	-0.335766667	7.989083333	10.24866504	0.00172792	0.075021975	Yeats4	YEATS domain containing 4
TC1100000638.mm.1	0.089266667	0.084633333	0.743766667	-0.004633333	0.6545	0.659133333	9.429116667	10.2513584	0.001726158	0.075021975	Gpx3	glutathione peroxidase 3
TC1100003244.mm.1	0.419866667	0.0199	0.524333333	-0.399966667	0.104466667	0.504433333	7.296508333	10.25800236	0.00172182	0.075021975	---	Non-coding transcript identified by NONCODE: Sense No Exonic
TC1400002324.mm.1	0.0925	-0.775133333	-0.745133333	-0.867633333	-0.837633333	0.03	5.125741667	10.25974046	0.001720687	0.075021975	RP23-103I12.3	N/A
TC1600002182.mm.1	0.244933333	0.125	-0.136733333	-0.119933333	-0.381666667	-0.261733333	6.3394	10.24370133	0.001731173	0.075080861	Donson	downstream neighbor of SON
TC0200004740.mm.1	0.347366667	0.3657	0.380133333	0.018333333	0.032766667	0.014433333	4.757666667	10.22537061	0.001743251	0.07529529	Gm14083	predicted gene 14083
TC0400000020.mm.1	0.440166667	-0.040833333	0.2626	-0.481	-0.177566667	0.303433333	8.76555	10.22206373	0.00174544	0.07529529	Gm11807	predicted gene 11807
TC0600000839.mm.1	0.287333333	0.060833333	0.266466667	-0.2265	-0.020866667	0.205633333	7.639541667	10.22231608	0.001745273	0.07529529	Polr1a	polymerase (RNA) I polypeptide A
TC0800002236.mm.1	-0.681933333	0.152966667	0.349666667	0.8349	1.0316	0.1967	9.096558333	10.22888193	0.00174093	0.07529529	Spcs3	signal peptidase complex subunit 3 homolog (S. cerevisiae)
TC1100000443.mm.1	0.579133333	-0.1533	-0.2518	-0.732433333	-0.830933333	-0.0985	6.764958333	10.22837159	0.001741267	0.07529529	---	Non-coding transcript identified by NONCODE: Sense No Exonic|Non-coding transcript identified by NONCODE: Sense No Exonic
TC1300000910.mm.1	0.537566667	-0.0066	-0.1391	-0.544166667	-0.676666667	-0.1325	10.63973333	10.22776925	0.001741665	0.07529529	Mir682	microRNA 682
TC1600000042.mm.1	0.200133333	-0.053033333	0.4135	-0.253166667	0.213366667	0.466533333	6.92595	10.23106832	0.001739486	0.07529529	4930451G09Rik	RIKEN cDNA 4930451G09 gene
TC0500001070.mm.1	-0.409066667	0.159233333	0.1368	0.5683	0.545866667	-0.022433333	4.731791667	10.21832877	0.001747917	0.075299986	Gm8145	predicted gene 8145
TC0700003063.mm.1	0.312166667	-0.0295	0.591266667	-0.341666667	0.2791	0.620766667	9.62695	10.21916191	0.001747364	0.075299986	---	"Non-coding transcript identified by Luo, et al.|Non-coding transcript identified by NONCODE: Linc"
TC1200000423.mm.1	0.1142	-0.057133333	-0.4392	-0.171333333	-0.5534	-0.382066667	4.722633333	10.21721419	0.001748657	0.075299986	---	"Non-coding transcript identified by Luo, et al.|Non-coding transcript identified by NONCODE: Linc"
TC1100000002.mm.1	-0.367033333	0.170266667	0.1159	0.5373	0.482933333	-0.054366667	5.968816667	10.21526981	0.001749949	0.075310992	Gm11399	predicted gene 11399
TC0X00000735.mm.1	0.5369	0.150666667	0.4873	-0.386233333	-0.0496	0.336633333	7.834483333	10.21214486	0.001752027	0.075355818	Dkc1	"dyskeratosis congenita 1, dyskerin"
TC0900000008.mm.1	0.070633333	0.349833333	1.125633333	0.2792	1.055	0.7758	8.910875	10.20987086	0.001753541	0.075376344	Gm10715	predicted gene 10715
TC1600000454.mm.1	0.169066667	-0.0485	-0.342233333	-0.217566667	-0.5113	-0.293733333	8.279283333	10.20676784	0.00175561	0.075420667	Lrch3	leucine-rich repeats and calponin homology (CH) domain containing 3
TC1100000659.mm.1	0.412266667	-0.104633333	0.111633333	-0.5169	-0.300633333	0.216266667	7.616383333	10.19747318	0.001761824	0.075553653	Mfap3	microfibrillar-associated protein 3
TC1500000571.mm.1	0.224133333	0.124266667	-0.192666667	-0.099866667	-0.4168	-0.316933333	8.012066667	10.20049915	0.001759798	0.075553653	Gm23027	"predicted gene, 23027"
TC1600001288.mm.1	0.436133333	-0.0626	-0.483733333	-0.498733333	-0.919866667	-0.421133333	7.32335	10.19888561	0.001760878	0.075553653	Gm24927	"predicted gene, 24927"
TC0600002979.mm.1	0.062666667	-0.034	-0.669766667	-0.096666667	-0.732433333	-0.635766667	4.671575	10.19416083	0.001764044	0.075570511	mmu-mir-7043	mmu-mir-7043
TC1600002061.mm.1	0.286266667	-0.027066667	-0.286866667	-0.313333333	-0.573133333	-0.2598	7.487883333	10.19378575	0.001764296	0.075570511	Paxbp1	PAX3 and PAX7 binding protein 1
TC0100003610.mm.1	0.156266667	-0.053633333	0.353933333	-0.2099	0.197666667	0.407566667	8.406391667	10.19034058	0.00176661	0.075625051	Fh1	fumarate hydratase 1
TC1500001792.mm.1	0.663666667	0.214933333	0.0277	-0.448733333	-0.635966667	-0.187233333	5.010225	10.1871497	0.001768756	0.075672356	---	Non-coding transcript identified by NONCODE: Sense No Exonic
TC0200005365.mm.1	0.2957	-0.008533333	0.2178	-0.304233333	-0.0779	0.226333333	9.319558333	10.17691056	0.001775663	0.075737705	Gm14418	predicted gene 14418
TC0400000602.mm.1	0.5146	-0.0104	0.2865	-0.525	-0.2281	0.2969	7.154391667	10.18147087	0.001772583	0.075737705	Zfp462	zinc finger protein 462
TC0800001906.mm.1	-0.580966667	0.095033333	-0.152033333	0.676	0.428933333	-0.247066667	8.207225	10.17408233	0.001777577	0.075737705	Tacc1	"transforming, acidic coiled-coil containing protein 1"
TC0900000082.mm.1	0.514033333	0.128966667	-0.618866667	-0.385066667	-1.1329	-0.747833333	11.47873333	10.18320343	0.001771414	0.075737705	Gm26189	"predicted gene, 26189"
TC0X00001313.mm.1	0.4784	0.162966667	0.358133333	-0.315433333	-0.120266667	0.195166667	5.015191667	10.17645521	0.001775971	0.075737705	---	"Non-coding transcript identified by NONCODE: Linc|Non-coding transcript identified by Luo, et al.|Non-coding transcript identified by NONCODE: Linc|Non-coding transcript identified by Luo, et al.|Non-coding transcript identified by NONCODE: Linc|Non-coding transcript identified by Luo, et al.|Non-coding transcript identified by NONCODE: Linc"
TC1700000380.mm.1	-0.046233333	-0.0869	0.4975	-0.040666667	0.543733333	0.5844	8.389475	10.17539667	0.001776688	0.075737705	Lmf1	lipase maturation factor 1
TC0100001057.mm.1	0.155233333	0.1965	-0.1068	0.041266667	-0.262033333	-0.3033	5.262833333	10.1703671	0.001780095	0.075747548	---	Non-coding transcript identified by NONCODE: Linc
TC0700002349.mm.1	0.1952	-0.051666667	-0.2087	-0.246866667	-0.4039	-0.157033333	7.005025	10.16912911	0.001780934	0.075747548	Zfp329	zinc finger protein 329
TC1200000741.mm.1	-0.220533333	0.047033333	0.2567	0.267566667	0.477233333	0.209666667	8.169933333	10.1702118	0.0017802	0.075747548	Slc39a9	"solute carrier family 39 (zinc transporter), member 9"
TC0300001690.mm.1	0.696766667	0.314266667	-0.178233333	-0.3825	-0.875	-0.4925	12.8525	10.16461567	0.001784	0.075833568	Gm23686	"predicted gene, 23686"
TC0100002856.mm.1	-1.9411	-0.130133333	-0.301733333	1.810966667	1.639366667	-0.1716	5.702975	10.16172925	0.001785964	0.075872677	Slco4c1	"solute carrier organic anion transporter family, member 4C1"
TC1200001878.mm.1	0.257933333	-0.187333333	-0.187566667	-0.445266667	-0.4455	-0.000233333	5.113375	10.14475373	0.001797566	0.076320947	---	Non-coding transcript identified by NONCODE: Sense No Exonic
TC0200002577.mm.1	0.291966667	0.0853	0.3979	-0.206666667	0.105933333	0.3126	8.731375	10.14182018	0.00179958	0.076361851	Cse1l	chromosome segregation 1-like (S. cerevisiae)
TC0300000408.mm.1	0.521433333	-0.1593	0.585366667	-0.680733333	0.063933333	0.744666667	10.31255833	10.14013627	0.001800737	0.076366376	Postn	"periostin, osteoblast specific factor"
TC1700001666.mm.1	0.255033333	0.0256	-0.273933333	-0.229433333	-0.528966667	-0.299533333	3.139525	10.13632336	0.001803361	0.076433047	Gm22645	"predicted gene, 22645"
TC1400002032.mm.1	0.168566667	-0.0968	-0.1878	-0.265366667	-0.356366667	-0.091	7.235075	10.13376261	0.001805125	0.076463251	Mettl3	methyltransferase like 3
TC0100001354.mm.1	0.5496	-0.191333333	0.058233333	-0.740933333	-0.491366667	0.249566667	6.368841667	10.13042738	0.001807427	0.076516143	---	"microRNA mir-7682 (Mir7682), microRNA."
TC0700002647.mm.1	0.495066667	-0.104033333	-0.1735	-0.5991	-0.668566667	-0.069466667	10.14078333	10.12844739	0.001808794	0.076529478	Gm4613	predicted gene 4613
TC0300002580.mm.1	0.399966667	0.060733333	0.036366667	-0.339233333	-0.3636	-0.024366667	7.247566667	10.11869127	0.001815552	0.076770712	Wdr3	WD repeat domain 3
TC1100000816.mm.1	-0.491433333	0.154333333	0.314466667	0.645766667	0.8059	0.160133333	8.332325	10.11550994	0.001817762	0.076819476	Tvp23b	trans-golgi network vesicle protein 23B
TC0500001906.mm.1	0.3955	0.1314	0.565633333	-0.2641	0.170133333	0.434233333	5.568633333	10.1042005	0.001825645	0.076973587	---	Non-coding transcript identified by NONCODE: Sense No Exonic
TC1000002546.mm.1	-0.943166667	-0.084266667	-0.600166667	0.8589	0.343	-0.5159	7.136533333	10.10426609	0.001825599	0.076973587	Gna15	"guanine nucleotide binding protein, alpha 15"
TC1100003276.mm.1	0.175766667	0.0303	0.435533333	-0.145466667	0.259766667	0.405233333	6.208333333	10.10824096	0.001822824	0.076973587	Pipox	pipecolic acid oxidase
TC1600000938.mm.1	-0.3117	-0.088266667	0.159166667	0.223433333	0.470866667	0.247433333	7.375933333	10.10464998	0.001825331	0.076973587	Jam2	junction adhesion molecule 2
TC1100003013.mm.1	-0.2345	0.1264	-0.219333333	0.3609	0.015166667	-0.345733333	7.768925	10.0992487	0.001829109	0.077074934	Ntn1	netrin 1
TC0900001707.mm.1	0.486133333	0.140766667	-0.1171	-0.345366667	-0.603233333	-0.257866667	8.664716667	10.09441023	0.001832501	0.077083731	---	"early transposon ETn mRNA, 3' end region, clone:L3-1."
TC1700002558.mm.1	-0.034533333	-0.114333333	-0.718033333	-0.0798	-0.6835	-0.6037	8.759358333	10.09376286	0.001832956	0.077083731	Eif2ak2	eukaryotic translation initiation factor 2-alpha kinase 2
TC0900000961.mm.1	0.287566667	-0.056533333	0.041566667	-0.3441	-0.246	0.0981	10.13771667	10.08507384	0.001839068	0.077119958	RP23-292F17.2	N/A
TC0X00000329.mm.1	-0.551733333	-0.196366667	-0.268866667	0.355366667	0.282866667	-0.0725	7.750441667	10.08460981	0.001839395	0.077119958	Ube2a	ubiquitin-conjugating enzyme E2A
TC1100000605.mm.1	-1.0615	-0.009733333	-0.4228	1.051766667	0.6387	-0.413066667	7.874741667	10.08330114	0.001840318	0.077119958	Shroom1	shroom family member 1
TC1100002374.mm.1	0.011133333	-0.0755	-0.578966667	-0.086633333	-0.5901	-0.503466667	7.6278	10.08507517	0.001839067	0.077119958	Rel	reticuloendotheliosis oncogene
TC1100004252.mm.1	0.3406	-0.082966667	0.096233333	-0.423566667	-0.244366667	0.1792	4.281266667	10.09001966	0.001835586	0.077119958	mmu-mir-7236	mmu-mir-7236
TC1700000760.mm.1	-0.1191	-0.0077	-0.363966667	0.1114	-0.244866667	-0.356266667	3.415291667	10.08263645	0.001840787	0.077119958	Gm7031	predicted gene 7031
TC1500001634.mm.1	-0.594266667	-0.061566667	-0.695	0.5327	-0.100733333	-0.633433333	5.803508333	10.07917207	0.001843234	0.077177973	---	Non-coding transcript identified by NONCODE: Sense No Exonic
TC0600002261.mm.1	0.093233333	-0.353333333	0.6248	-0.446566667	0.531566667	0.978133333	6.794491667	10.06116472	0.001856012	0.077424914	---	"Non-coding transcript identified by Luo, et al.|Non-coding transcript identified by NONCODE: Linc"
TC0700003733.mm.1	0.7553	0.344633333	-0.1689	-0.410666667	-0.9242	-0.513533333	11.398475	10.06641196	0.001852278	0.077424914	Gm23928	"predicted gene, 23928"
TC0900003335.mm.1	0.073666667	-0.149133333	-0.479933333	-0.2228	-0.5536	-0.3308	7.12735	10.06035804	0.001856587	0.077424914	Uba7	ubiquitin-like modifier activating enzyme 7
TC1200000389.mm.1	-0.3614	-0.067266667	-0.152033333	0.294133333	0.209366667	-0.084766667	5.135308333	10.0649187	0.00185334	0.077424914	Nrcam	neuron-glia-CAM-related cell adhesion molecule
TC1600000502.mm.1	0.3086	0.106233333	-0.0055	-0.202366667	-0.3141	-0.111733333	6.406466667	10.06067613	0.001856361	0.077424914	Wdr5b	WD repeat domain 5B
TC1900000139.mm.1	-0.569866667	0.009633333	-0.616166667	0.5795	-0.0463	-0.6258	3.181966667	10.06364779	0.001854244	0.077424914	Snord118	"small nucleolar RNA, C/D box 118"
TC0200004983.mm.1	0.2152	0.005966667	-0.238133333	-0.209233333	-0.453333333	-0.2441	9.149775	10.05815546	0.001858158	0.077433846	Rbm39	RNA binding motif protein 39
TC1100002703.mm.1	-0.0907	0.234433333	-0.2145	0.325133333	-0.1238	-0.448933333	5.440725	10.05707109	0.001858932	0.077433846	---	"Non-coding transcript identified by Luo, et al."
TC0100003503.mm.1	0.3757	0.075633333	-0.411666667	-0.300066667	-0.787366667	-0.4873	8.232716667	10.05093434	0.001863319	0.077504787	Gm22114	"predicted gene, 22114"
TC0200004154.mm.1	0.067233333	0.045533333	0.485766667	-0.0217	0.418533333	0.440233333	7.683733333	10.0530751	0.001861787	0.077504787	Tspan18	tetraspanin 18
TC1100003140.mm.1	-0.308333333	-0.0924	-0.347766667	0.215933333	-0.039433333	-0.255366667	3.970625	10.05021532	0.001863834	0.077504787	---	"Non-coding transcript identified by NONCODE: Linc|Non-coding transcript identified by Luo, et al."
TC0200004991.mm.1	0.612966667	0.012433333	-0.213633333	-0.600533333	-0.8266	-0.226066667	9.937791667	10.04467759	0.001867805	0.077594673	Gm14173	predicted gene 14173
TC0400000508.mm.1	-0.072133333	0.090433333	-0.384066667	0.162566667	-0.311933333	-0.4745	4.954541667	10.04299286	0.001869015	0.077594673	Gm22247	"predicted gene, 22247"
TC0900001481.mm.1	-2.7934	-0.262933333	-1.821533333	2.530466667	0.971866667	-1.5586	10.26563333	10.04209907	0.001869657	0.077594673	Ltf	lactotransferrin
TC1700002782.mm.1	0.467566667	-0.177366667	-0.422633333	-0.644933333	-0.8902	-0.245266667	8.362941667	10.04125242	0.001870266	0.077594673	H2-Eb1	"histocompatibility 2, class II antigen E beta"
TC0800000715.mm.1	0.035	-0.247333333	-0.4679	-0.282333333	-0.5029	-0.220566667	5.264091667	10.03541897	0.001874466	0.077724564	---	"Non-coding transcript identified by Luo, et al.|Non-coding transcript identified by NONCODE: Linc"
TC0500003316.mm.1	0.370366667	-0.0218	0.285233333	-0.392166667	-0.085133333	0.307033333	11.41565	10.03054865	0.001877981	0.077825925	Gm15921	predicted gene 15921
TC0X00003271.mm.1	0.6456	0.218966667	0.4526	-0.426633333	-0.193	0.233633333	8.320008333	10.02853734	0.001879435	0.077841799	Gm15195	predicted gene 15195
TC1600001556.mm.1	0.1869	-0.4697	-0.9448	-0.6566	-1.1317	-0.4751	7.8291	10.01617326	0.001888402	0.078124167	Parp14	"poly (ADP-ribose) polymerase family, member 14"
TC0300000688.mm.1	0.651033333	0.149433333	-0.335366667	-0.5016	-0.9864	-0.4848	5.198191667	10.00251221	0.001898369	0.078153672	Gm23376	"predicted gene, 23376"
TC0400003887.mm.1	0.072566667	-0.096066667	0.3013	-0.168633333	0.228733333	0.397366667	6.880183333	10.00967833	0.001893133	0.078153672	Slc25a34	"solute carrier family 25, member 34"
TC0500002571.mm.1	0.3523	-0.007133333	-0.535733333	-0.359433333	-0.888033333	-0.5286	11.78960833	10.00248349	0.00189839	0.078153672	Gm23712	"predicted gene, 23712"
TC0700000158.mm.1	0.470766667	0.079233333	0.2892	-0.391533333	-0.181566667	0.209966667	7.4448	10.00309648	0.001897941	0.078153672	Gm4879	predicted pseudogene 4879
TC0700001651.mm.1	0.440766667	-0.084566667	0.304966667	-0.525333333	-0.1358	0.389533333	7.590108333	10.00736761	0.001894819	0.078153672	Tead1	TEA domain family member 1
TC0700003543.mm.1	0.990033333	0.068233333	0.9379	-0.9218	-0.052133333	0.869666667	6.181058333	10.0019341	0.001898792	0.078153672	---	Non-coding transcript identified by NONCODE: Sense No Exonic
TC0900001160.mm.1	0.606766667	0.279433333	-0.325266667	-0.327333333	-0.932033333	-0.6047	11.54683333	10.01129342	0.001891955	0.078153672	Gm22866	"predicted gene, 22866"
TC0X00002042.mm.1	0.517433333	-0.001933333	0.098333333	-0.519366667	-0.4191	0.100266667	9.141575	10.00386368	0.00189738	0.078153672	Gm6023	predicted gene 6023
TC0500001910.mm.1	0.154866667	-0.082166667	0.2115	-0.237033333	0.056633333	0.293666667	6.955283333	9.99626969	0.001902944	0.078235964	Gtpbp10	GTP-binding protein 10 (putative)
TC0100001610.mm.1	-0.312433333	-0.014133333	-0.200766667	0.2983	0.111666667	-0.186633333	7.264833333	9.961865073	0.001928394	0.078439678	Igsf8	"immunoglobulin superfamily, member 8"
TC0200000860.mm.1	-0.283266667	0.139033333	-0.132033333	0.4223	0.151233333	-0.271066667	2.324833333	9.963380227	0.001927265	0.078439678	---	"Non-coding transcript identified by NONCODE: Linc|Non-coding transcript identified by Luo, et al."
TC0200003478.mm.1	0.414266667	-0.361433333	-0.756966667	-0.7757	-1.171233333	-0.395533333	6.799766667	9.973481012	0.001919757	0.078439678	---	Non-coding transcript identified by NONCODE: Sense No Exonic
TC0300001415.mm.1	0.1384	-0.065366667	0.300966667	-0.203766667	0.162566667	0.366333333	7.4789	9.953225468	0.001934849	0.078439678	Adh5	"alcohol dehydrogenase 5 (class III), chi polypeptide"
TC0300003141.mm.1	0.549566667	0.093766667	0.328766667	-0.4558	-0.2208	0.235	5.093008333	9.961235883	0.001928864	0.078439678	---	Non-coding transcript identified by NONCODE: Sense No Exonic
TC0400001199.mm.1	-1.342633333	0.056533333	-0.8749	1.399166667	0.467733333	-0.931433333	4.304716667	9.968279674	0.001923619	0.078439678	Skint2	selection and upkeep of intraepithelial T cells 2
TC0400002399.mm.1	-0.085833333	-0.327766667	-0.401766667	-0.241933333	-0.315933333	-0.074	5.138308333	9.968408578	0.001923523	0.078439678	---	Non-coding transcript identified by NONCODE: Sense No Exonic
TC0700000921.mm.1	0.3093	0.0786	0.286433333	-0.2307	-0.022866667	0.207833333	5.36405	9.96512948	0.001925962	0.078439678	Luzp2	leucine zipper protein 2
TC0700003909.mm.1	-1.0583	-0.109666667	-0.466266667	0.948633333	0.592033333	-0.3566	7.877291667	9.963060767	0.001927503	0.078439678	Hbb-bs	"hemoglobin, beta adult s chain"
TC0900001454.mm.1	0.445466667	-0.174466667	-0.068666667	-0.619933333	-0.514133333	0.1058	5.12735	9.977328583	0.001916906	0.078439678	---	Non-coding transcript identified by NONCODE: Sense No Exonic
TC0900003182.mm.1	-0.1859	0.039366667	0.4744	0.225266667	0.6603	0.435033333	10.03336667	9.972416419	0.001920547	0.078439678	Stt3b	"STT3, subunit of the oligosaccharyltransferase complex, homolog B (S. cerevisiae)"
TC1000002697.mm.1	0.615466667	-0.034433333	0.4038	-0.6499	-0.211666667	0.438233333	10.062525	9.981906344	0.00191352	0.078439678	Gm8580	ribosomal protein L29 pseudogene
TC1100002108.mm.1	0.381766667	0.034333333	0.045333333	-0.347433333	-0.336433333	0.011	7.481741667	9.964988848	0.001926067	0.078439678	Gm11957	predicted gene 11957
TC1100002378.mm.1	-0.116466667	-0.198433333	-0.6676	-0.081966667	-0.551133333	-0.469166667	4.862858333	9.953658483	0.001934525	0.078439678	---	Non-coding transcript identified by NONCODE: Linc|Non-coding transcript identified by NONCODE: Linc
TC1200000013.mm.1	0.280866667	0.0634	0.441833333	-0.217466667	0.160966667	0.378433333	7.758575	9.957197161	0.001931878	0.078439678	Dtnb	"dystrobrevin, beta"
TC1200002078.mm.1	-0.082733333	0.107233333	0.854233333	0.189966667	0.936966667	0.747	9.144783333	9.976110117	0.001917808	0.078439678	Aldh6a1	"aldehyde dehydrogenase family 6, subfamily A1"
TC1500000453.mm.1	0.707866667	-0.060433333	0.6305	-0.7683	-0.077366667	0.690933333	8.983816667	9.960278642	0.001929578	0.078439678	Myc	myelocytomatosis oncogene
TC1500000779.mm.1	0.502266667	-0.071666667	0.3774	-0.573933333	-0.124866667	0.449066667	10.43496667	9.965038831	0.00192603	0.078439678	Rpl31-ps22	"ribosomal protein L31, pseudogene 22"
TC1500000802.mm.1	0.4906	-0.041066667	0.110266667	-0.531666667	-0.380333333	0.151333333	10.66141667	9.985842458	0.001910615	0.078439678	Gm10923	predicted gene 10923
TC1700001383.mm.1	-0.9191	-0.106633333	-0.214233333	0.812466667	0.704866667	-0.1076	7.681891667	9.95424824	0.001934083	0.078439678	Sytl3	SubName: Full=Uncharacterized protein; Flags: Fragment;
TC1700001675.mm.1	-0.2834	0.0317	-0.061333333	0.3151	0.222066667	-0.093033333	8.290758333	9.984098118	0.001911902	0.078439678	Stub1	STIP1 homology and U-Box containing protein 1
TC1700001997.mm.1	0.111133333	-0.147633333	-0.2654	-0.258766667	-0.376533333	-0.117766667	6.322208333	9.95977326	0.001929955	0.078439678	Gm8810	predicted gene 8810
TC1900001368.mm.1	1.006466667	-0.177533333	0.459366667	-1.184	-0.5471	0.6369	5.108958333	9.953187591	0.001934877	0.078439678	---	Non-coding transcript identified by NONCODE: Sense No Exonic
TC1100002334.mm.1	0.4524	0.117133333	0.344933333	-0.335266667	-0.107466667	0.2278	6.764316667	9.943974049	0.001941788	0.078544638	Ehbp1	EH domain binding protein 1
TC0900002960.mm.1	-0.016333333	0.075433333	-0.261033333	0.091766667	-0.2447	-0.336466667	4.64655	9.937925404	0.001946342	0.078685025	---	"Non-coding transcript identified by Luo, et al.|Non-coding transcript identified by NONCODE: Linc"
TC1200002659.mm.1	-0.092833333	-0.812633333	-1.9237	-0.7198	-1.830866667	-1.111066667	6.239158333	9.934479202	0.001948941	0.078702583	Ighv1-80	immunoglobulin heavy variable 1-80
TC0700002710.mm.1	0.286766667	-0.1299	0.199833333	-0.416666667	-0.086933333	0.329733333	9.686558333	9.929827024	0.001952457	0.078757064	Eif3k	"eukaryotic translation initiation factor 3, subunit K"
TC1900000869.mm.1	0.514866667	0.0618	0.060766667	-0.453066667	-0.4541	-0.001033333	5.360175	9.930260426	0.00195213	0.078757064	---	Non-coding transcript identified by NONCODE: Sense No Exonic
TC1200002620.mm.1	-0.332566667	-0.804433333	-1.3811	-0.471866667	-1.048533333	-0.576666667	7.756025	9.922379526	0.001958102	0.07894094	Ighv1-34	immunoglobulin heavy variable 1-34
TC0500002336.mm.1	0.2872	0.579733333	0.065366667	0.292533333	-0.221833333	-0.514366667	4.936458333	9.920146158	0.001959798	0.078946648	---	Non-coding transcript identified by NONCODE: Sense No Exonic|Non-coding transcript identified by NONCODE: Sense No Exonic
TC1100001093.mm.1	0.596733333	-0.0578	0.611266667	-0.654533333	0.014533333	0.669066667	9.308816667	9.919333983	0.001960416	0.078946648	Gm12340	predicted gene 12340
TC0100001166.mm.1	0.0315	-0.047	-0.7796	-0.0785	-0.8111	-0.7326	6.847775	9.915208132	0.001963555	0.07899051	Faim3	Fas apoptotic inhibitory molecule 3
TC1100004184.mm.1	-0.155366667	-0.0179	-0.554966667	0.137466667	-0.3996	-0.537066667	6.398358333	9.915046764	0.001963678	0.07899051	---	Non-coding transcript identified by NONCODE: Linc
TC0700003514.mm.1	-0.4291	-0.2011	-0.052333333	0.228	0.376766667	0.148766667	3.6167	9.910784401	0.001966928	0.07906278	---	Non-coding transcript identified by NONCODE: Sense No Exonic
TC1200002421.mm.1	0.489866667	-0.125833333	0.307366667	-0.6157	-0.1825	0.4332	9.669616667	9.909838754	0.00196765	0.07906278	2010107E04Rik	RIKEN cDNA 2010107E04 gene
TC0100000623.mm.1	0.100966667	0.0153	-0.383166667	-0.085666667	-0.484133333	-0.398466667	2.925325	9.901633268	0.001973928	0.079183698	Gm25524	"predicted gene, 25524"
TC0X00001856.mm.1	0.656533333	0.093966667	0.3158	-0.562566667	-0.340733333	0.221833333	8.626791667	9.90225789	0.001973449	0.079183698	Gm9432	predicted gene 9432
TC0200001206.mm.1	0.172433333	-0.033366667	-0.177233333	-0.2058	-0.349666667	-0.143866667	8.126608333	9.865417163	0.002001919	0.079196271	Gm13698	predicted gene 13698
TC0200001207.mm.1	0.172433333	-0.033366667	-0.177233333	-0.2058	-0.349666667	-0.143866667	8.126608333	9.865417163	0.002001919	0.079196271	Gm13693	predicted gene 13693
TC0200001209.mm.1	0.172433333	-0.033366667	-0.177233333	-0.2058	-0.349666667	-0.143866667	8.126608333	9.865417163	0.002001919	0.079196271	Gm13696	predicted gene 13696
TC0200001210.mm.1	0.172433333	-0.033366667	-0.177233333	-0.2058	-0.349666667	-0.143866667	8.126608333	9.865417163	0.002001919	0.079196271	Gm13694	predicted gene 13694
TC0200001211.mm.1	0.172433333	-0.033366667	-0.177233333	-0.2058	-0.349666667	-0.143866667	8.126608333	9.865417163	0.002001919	0.079196271	Gm13697	predicted gene 13697
TC0400000079.mm.1	0.543833333	0.058366667	0.309	-0.485466667	-0.234833333	0.250633333	10.14583333	9.886994317	0.001985186	0.079196271	Rps11-ps3	"ribosomal protein S11, pseudogene 3"
TC0400001771.mm.1	0.251266667	0.056366667	-0.3357	-0.1949	-0.586966667	-0.392066667	7.26355	9.890310824	0.001982629	0.079196271	Gm26226	"predicted gene, 26226"
TC0400003899.mm.1	0.3406	-0.169866667	0.196	-0.510466667	-0.1446	0.365866667	6.46515	9.889082858	0.001983575	0.079196271	---	Non-coding transcript identified by NONCODE: Sense No Exonic
TC0500000738.mm.1	0.2651	-0.0899	-0.183066667	-0.355	-0.448166667	-0.093166667	7.9205	9.874796244	0.001994625	0.079196271	Rest	RE1-silencing transcription factor
TC0500002446.mm.1	0.451633333	0.107333333	-0.609366667	-0.3443	-1.061	-0.7167	10.7933	9.876551501	0.001993263	0.079196271	Gm22308	"predicted gene, 22308"
TC0500003729.mm.1	0.0321	-0.204566667	-0.653133333	-0.236666667	-0.685233333	-0.448566667	7.126366667	9.87701501	0.001992904	0.079196271	Gbp8	guanylate-binding protein 8
TC0700002436.mm.1	0.3846	0.054233333	0.240533333	-0.330366667	-0.144066667	0.1863	7.322958333	9.862272615	0.002004371	0.079196271	---	"PREDICTED:  predicted gene, 19539 (Gm19539), miscRNA."
TC0900000834.mm.1	-0.2139	-0.397933333	0.069433333	-0.184033333	0.283333333	0.467366667	6.780733333	9.870260641	0.001998148	0.079196271	Cilp	"cartilage intermediate layer protein, nucleotide pyrophosphohydrolase"
TC0X00001515.mm.1	0.2612	0.0695	0.392	-0.1917	0.1308	0.3225	7.241858333	9.861789775	0.002004748	0.079196271	Fam120c	"family with sequence similarity 120, member C"
TC0X00002778.mm.1	-0.0436	0.1698	-0.241933333	0.2134	-0.198333333	-0.411733333	6.3051	9.897304786	0.001977249	0.079196271	Ftx	"Ftx transcript, Xist regulator (non-protein coding)"
TC0X00003367.mm.1	-0.412866667	-0.100366667	-0.218933333	0.3125	0.193933333	-0.118566667	3.010408333	9.863742498	0.002003224	0.079196271	---	Non-coding transcript identified by NONCODE: Sense No Exonic
TC1000001301.mm.1	1.098633333	-0.132033333	0.895633333	-1.230666667	-0.203	1.027666667	8.681475	9.867943564	0.001999951	0.079196271	Phlda1	"pleckstrin homology-like domain, family A, member 1"
TC1100001083.mm.1	0.223666667	-0.091933333	-0.285633333	-0.3156	-0.5093	-0.1937	6.300608333	9.887202113	0.001985026	0.079196271	---	Non-coding transcript identified by NONCODE: Sense No Exonic
TC1100001327.mm.1	0.259066667	-0.0975	0.113033333	-0.356566667	-0.146033333	0.210533333	10.59385	9.885288849	0.001986502	0.079196271	Gm9378	predicted gene 9378
TC1100002906.mm.1	0.3397	0.009833333	0.317533333	-0.329866667	-0.022166667	0.3077	8.478733333	9.866674454	0.002000939	0.079196271	Rps13-ps5	"ribosomal protein S13, pseudogene 5"
TC1300000148.mm.1	0.203466667	0.046366667	-0.3747	-0.1571	-0.578166667	-0.421066667	7.24865	9.877361752	0.001992635	0.079196271	Elmo1	engulfment and cell motility 1
TC1400002063.mm.1	0.1679	-0.090833333	-0.211533333	-0.258733333	-0.379433333	-0.1207	8.111316667	9.872153725	0.001996677	0.079196271	Acin1	apoptotic chromatin condensation inducer 1
TC1400002142.mm.1	0.177866667	-0.048533333	0.381766667	-0.2264	0.2039	0.4303	6.983258333	9.879397794	0.001991058	0.079196271	Cryl1	"crystallin, lambda 1"
TC1400002833.mm.1	-0.067133333	0.022733333	-0.294566667	0.089866667	-0.227433333	-0.3173	7.358408333	9.888722473	0.001983853	0.079196271	Rnf31	ring finger protein 31
TC1700001905.mm.1	0.529166667	-0.231966667	-0.434466667	-0.761133333	-0.963633333	-0.2025	7.023716667	9.866823641	0.002000823	0.079196271	H2-Aa	"histocompatibility 2, class II antigen A, alpha"
TC1900000033.mm.1	0.0918	-0.006133333	0.475533333	-0.097933333	0.383733333	0.481666667	10.35593333	9.860066068	0.002006094	0.079206403	Ppp1ca	"protein phosphatase 1, catalytic subunit, alpha isoform"
TC0100000535.mm.1	0.173366667	-0.066266667	-0.1837	-0.239633333	-0.357066667	-0.117433333	8.64725	9.855148138	0.002009941	0.079222369	Creb1	cAMP responsive element binding protein 1
TC0500001262.mm.1	0.644066667	0.066566667	-0.728166667	-0.5775	-1.372233333	-0.794733333	11.60098333	9.856570335	0.002008828	0.079222369	Gm24265	"predicted gene, 24265"
TC0700002910.mm.1	0.1908	-0.0604	0.437033333	-0.2512	0.246233333	0.497433333	6.238308333	9.857046153	0.002008455	0.079222369	Gm9252	predicted gene 9252
TC1000001251.mm.1	0.461266667	0.227166667	-0.2203	-0.2341	-0.681566667	-0.447466667	10.73283333	9.851222546	0.002013018	0.079264482	Gm25587	"predicted gene, 25587"
TC1000002093.mm.1	0.191266667	-0.177866667	-0.418866667	-0.369133333	-0.610133333	-0.241	8.402466667	9.846732198	0.002016544	0.079317396	Aim1	absent in melanoma 1
TC1100002618.mm.1	0.587366667	0.118166667	0.293633333	-0.4692	-0.293733333	0.175466667	4.217408333	9.847614966	0.00201585	0.079317396	---	Non-coding transcript identified by NONCODE: Sense No Exonic|Non-coding transcript identified by NONCODE: Sense No Exonic
TC0100003487.mm.1	0.353266667	-0.033333333	0.327666667	-0.3866	-0.0256	0.361	7.440033333	9.832175772	0.002028025	0.079340661	Pbx1	pre B cell leukemia homeobox 1
TC0100003857.mm.1	0.217166667	0.161833333	-1.078166667	-0.055333333	-1.295333333	-1.24	5.390558333	9.835619459	0.002025302	0.079340661	CR2	---
TC0300000745.mm.1	0.264233333	0.245766667	-0.485666667	-0.018466667	-0.7499	-0.731433333	5.668583333	9.839866861	0.002021949	0.079340661	---	Non-coding transcript identified by NONCODE: Sense No Exonic
TC0400001434.mm.1	0.621133333	-0.112866667	0.2998	-0.734	-0.321333333	0.412666667	8.365483333	9.834501004	0.002026186	0.079340661	Gnl2	guanine nucleotide binding protein-like 2 (nucleolar)
TC0400002775.mm.1	1.155666667	-0.813533333	0.294633333	-1.9692	-0.861033333	1.108166667	5.348041667	9.837665001	0.002023687	0.079340661	Mup-ps18	"major urinary protein, pseudogene 18"
TC0600000725.mm.1	0.2504	0.013166667	0.276533333	-0.237233333	0.026133333	0.263366667	5.928341667	9.836611368	0.002024519	0.079340661	Ccser1	coiled-coil serine rich 1
TC0600003595.mm.1	-0.543233333	-0.6729	-1.3181	-0.129666667	-0.774866667	-0.6452	6.486691667	9.83178322	0.002028336	0.079340661	Igkv6-15	immunoglobulin kappa variable 6-15
TC0700004021.mm.1	-0.402233333	0.053566667	0.2118	0.4558	0.614033333	0.158233333	3.853083333	9.842148737	0.002020151	0.079340661	Olfr702	olfactory receptor 702
TC1100001386.mm.1	0.105833333	-0.090333333	-0.4998	-0.196166667	-0.605633333	-0.409466667	8.234841667	9.840975959	0.002021075	0.079340661	Trim25	tripartite motif-containing 25
TC1400002015.mm.1	-0.0107	0.1526	-0.1965	0.1633	-0.1858	-0.3491	5.459583333	9.830764928	0.002029142	0.079340661	Ang4	"angiogenin, ribonuclease A family, member 4"
TC1600000307.mm.1	-0.278866667	0.018966667	-0.183866667	0.297833333	0.095	-0.202833333	7.981175	9.844488072	0.002018309	0.079340661	Senp2	SUMO/sentrin specific peptidase 2
TC1400001709.mm.1	0.0526	-0.0554	-0.4061	-0.108	-0.4587	-0.3507	6.712258333	9.825020544	0.002033697	0.079433311	Wdfy4	WD repeat and FYVE domain containing 4
TC1500000388.mm.1	0.009666667	-0.084166667	0.4621	-0.093833333	0.452433333	0.546266667	9.1673	9.825510632	0.002033308	0.079433311	Mal2	"mal, T cell differentiation protein 2"
TC0100000153.mm.1	-0.171066667	0.009366667	-0.8394	0.180433333	-0.668333333	-0.848766667	7.820741667	9.804985021	0.00204968	0.079605464	---	Non-coding transcript identified by NONCODE: Linc
TC0200000038.mm.1	0.5534	-0.008266667	0.213233333	-0.561666667	-0.340166667	0.2215	8.925041667	9.811888752	0.002044156	0.079605464	Gm13194	predicted gene 13194
TC0200001045.mm.1	-0.0098	-0.095966667	0.578666667	-0.086166667	0.588466667	0.674633333	9.863308333	9.800160428	0.002053551	0.079605464	Itga6	integrin alpha 6
TC0200003854.mm.1	0.385733333	0.0834	0.4073	-0.302333333	0.021566667	0.3239	10.70419167	9.805175422	0.002049527	0.079605464	Gm13680	predicted gene 13680
TC0200004563.mm.1	0.301233333	-0.066566667	0.1332	-0.3678	-0.168033333	0.199766667	6.4542	9.812416011	0.002043735	0.079605464	Mal	"myelin and lymphocyte protein, T cell differentiation protein"
TC0200004823.mm.1	-0.009366667	-0.068533333	-0.464733333	-0.059166667	-0.455366667	-0.3962	7.213091667	9.798938666	0.002054532	0.079605464	Gm14133	predicted gene 14133
TC0300003149.mm.1	0.762566667	0.072866667	0.325733333	-0.6897	-0.436833333	0.252866667	9.002575	9.802888544	0.002051361	0.079605464	Rpl29-ps1	"ribosomal protein L29, pseudogene 1"
TC0400000503.mm.1	0.6466	-0.0665	0.473833333	-0.7131	-0.172766667	0.540333333	10.61288333	9.80509962	0.002049588	0.079605464	Gm12447	predicted gene 12447
TC0400000720.mm.1	-1.0301	0.017933333	-0.3059	1.048033333	0.7242	-0.323833333	5.793483333	9.798992949	0.002054489	0.079605464	Orm3	orosomucoid 3
TC0600000570.mm.1	0.535233333	0.035366667	1.005933333	-0.499866667	0.4707	0.970566667	9.451166667	9.79925457	0.002054279	0.079605464	Tmem176a	transmembrane protein 176A
TC0600003360.mm.1	0.484	-0.059933333	0.0516	-0.543933333	-0.4324	0.111533333	10.39001667	9.806317579	0.002048612	0.079605464	Rpl38-ps2	"ribosomal protein L38, pseudogene 2"
TC0900000004.mm.1	0.000766667	0.264433333	1.072466667	0.263666667	1.0717	0.808033333	8.709716667	9.803474279	0.002050891	0.079605464	Gm10720	predicted gene 10720
TC1200000597.mm.1	0.2412	-0.3176	0.297533333	-0.5588	0.056333333	0.615133333	6.782483333	9.811034281	0.002044839	0.079605464	---	Non-coding transcript identified by NONCODE: Sense No Exonic
TC1600001214.mm.1	-0.084933333	0.084166667	0.3745	0.1691	0.459433333	0.290333333	9.341166667	9.816824796	0.002040217	0.079605464	Gspt1	G1 to S phase transition 1
TC0X00000961.mm.1	-0.432333333	0.0684	-0.0303	0.500733333	0.402033333	-0.0987	6.429725	9.796851705	0.00205621	0.079628036	Gdpd2	glycerophosphodiester phosphodiesterase domain containing 2
TC0100000587.mm.1	0.581433333	0.168633333	-0.046	-0.4128	-0.627433333	-0.214633333	6.168416667	9.794007251	0.0020585	0.079631856	Gm23422	"predicted gene, 23422"
TC1600000184.mm.1	0.079633333	0.038366667	0.6989	-0.041266667	0.619266667	0.660533333	8.974841667	9.794975865	0.00205772	0.079631856	Snai2	snail homolog 2 (Drosophila)
TC0200001607.mm.1	0.223433333	0.0154	0.309466667	-0.208033333	0.086033333	0.294066667	8.131125	9.79227037	0.0020599	0.079643613	Gm13904	predicted gene 13904
TC0200003910.mm.1	-0.279266667	0.1058	0.0382	0.385066667	0.317466667	-0.0676	4.914016667	9.775381473	0.002073568	0.079682419	Olfr1024	olfactory receptor 1024
TC0200004752.mm.1	0.234433333	-0.042	0.1947	-0.276433333	-0.039733333	0.2367	10.99491667	9.788839669	0.002062668	0.079682419	Gm11687	predicted gene 11687
TC0300001880.mm.1	-0.083566667	-0.2318	-0.3631	-0.148233333	-0.279533333	-0.1313	3.17485	9.780906567	0.002069085	0.079682419	---	"Non-coding transcript identified by Luo, et al.|Non-coding transcript identified by NONCODE: Linc"
TC0500002754.mm.1	0.443066667	0.0114	0.139566667	-0.431666667	-0.3035	0.128166667	7.409125	9.780799246	0.002069172	0.079682419	Sdad1	SDA1 domain containing 1
TC0500003181.mm.1	-0.1169	-0.544566667	-1.6664	-0.427666667	-1.5495	-1.121833333	7.093366667	9.77588371	0.00207316	0.079682419	Oas1a	2-5 oligoadenylate synthetase 1A
TC0600000243.mm.1	0.428333333	-0.021433333	0.036366667	-0.449766667	-0.391966667	0.0578	5.38435	9.774778535	0.002074058	0.079682419	---	Non-coding transcript identified by NONCODE: Sense No Exonic
TC0700000525.mm.1	0.2704	0.016733333	0.1619	-0.253666667	-0.1085	0.145166667	5.834375	9.78199758	0.002068201	0.079682419	Gm17113	predicted gene 17113
TC1100000375.mm.1	0.483833333	0.2127	0.1363	-0.271133333	-0.347533333	-0.0764	7.562425	9.782011219	0.00206819	0.079682419	Gm26070	"predicted gene, 26070"
TC1200000060.mm.1	0.304333333	-0.176233333	0.4741	-0.480566667	0.169766667	0.650333333	7.403216667	9.782608296	0.002067706	0.079682419	---	Non-coding transcript identified by NONCODE: Sense No Exonic
TC1200000325.mm.1	0.4949	0.023366667	-0.011066667	-0.471533333	-0.505966667	-0.034433333	4.090066667	9.780504042	0.002069411	0.079682419	---	Non-coding transcript identified by NONCODE: Sense No Exonic
TC1900001738.mm.1	0.455833333	0.102366667	-0.418533333	-0.353466667	-0.874366667	-0.5209	4.79785	9.778985281	0.002070643	0.079682419	Gm17203	predicted gene 17203
TC0400001150.mm.1	0.645233333	0.076166667	-0.027733333	-0.569066667	-0.672966667	-0.1039	4.81185	9.770990762	0.002077139	0.079753258	---	Non-coding transcript identified by NONCODE: Linc
TC1500000940.mm.1	0.810833333	0.346933333	-0.3593	-0.4639	-1.170133333	-0.706233333	6.332716667	9.769815403	0.002078096	0.079753258	---	Non-coding transcript identified by NONCODE: Sense No Exonic
TC1700002779.mm.1	0.069733333	-0.124166667	-0.631266667	-0.1939	-0.701	-0.5071	7.426925	9.767098921	0.002080311	0.079796104	H2-DMb2	"histocompatibility 2, class II, locus Mb2"
TC0100001602.mm.1	0.3571	-0.1162	-0.7552	-0.4733	-1.1123	-0.639	6.452975	9.761285725	0.002085058	0.079809753	Cd84	CD84 antigen
TC1900000421.mm.1	0.6001	0.0037	0.5102	-0.5964	-0.0899	0.5065	9.956266667	9.761786537	0.002084649	0.079809753	Gm8412	predicted gene 8412
TC1200001259.mm.1	0.3297	-0.4212	0.143166667	-0.7509	-0.186533333	0.564366667	7.297016667	9.759688751	0.002086365	0.079817731	A530016L24Rik	RIKEN cDNA A530016L24 gene
TC0600002941.mm.1	0.284833333	-0.012266667	0.2464	-0.2971	-0.038433333	0.258666667	8.205591667	9.758138985	0.002087634	0.07982426	Vgll4	vestigial like 4 (Drosophila)
TC1400002479.mm.1	0.676933333	0.260166667	-0.132633333	-0.416766667	-0.809566667	-0.3928	4.23765	9.753850601	0.002091149	0.079916652	---	Non-coding transcript identified by NONCODE: Sense No Exonic
TC0100000217.mm.1	-0.225166667	0.099666667	-0.183366667	0.324833333	0.0418	-0.283033333	4.075116667	9.751497929	0.002093081	0.079948444	---	Non-coding transcript identified by NONCODE: Sense No Exonic
TC0700000599.mm.1	0.317366667	-0.002466667	0.0026	-0.319833333	-0.314766667	0.005066667	4.992791667	9.7494226	0.002094787	0.079951792	Gm5116	predicted gene 5116
TSUnmapped00000005.mm.1	0.102533333	-0.233266667	0.5347	-0.3358	0.432166667	0.767966667	7.015008333	9.748715335	0.002095369	0.079951792	Amot	"angiomotin (Amot), transcript variant 2, mRNA."
TC1100001130.mm.1	0.449533333	0.003766667	0.015266667	-0.445766667	-0.434266667	0.0115	10.688025	9.746603218	0.002097107	0.079976137	Gm12732	predicted gene 12732
TC0100001895.mm.1	-0.605833333	0.1417	-0.4331	0.747533333	0.172733333	-0.5748	3.974141667	9.725156849	0.002114855	0.080136108	---	Non-coding transcript identified by NONCODE: Sense No Exonic
TC0200001782.mm.1	0.262733333	-0.121366667	-0.062266667	-0.3841	-0.325	0.0591	8.494991667	9.736019064	0.002105844	0.080136108	Mga	MAX gene associated
TC0300001425.mm.1	0.514866667	-0.088066667	0.1256	-0.602933333	-0.389266667	0.213666667	6.029733333	9.729876018	0.002110934	0.080136108	---	Non-coding transcript identified by NONCODE: Sense No Exonic
TC0300002430.mm.1	-0.3622	0.032166667	-0.1296	0.394366667	0.2326	-0.161766667	4.461775	9.724220325	0.002115634	0.080136108	Gm9125	predicted gene 9125
TC0400002774.mm.1	1.408566667	-0.9643	0.244166667	-2.372866667	-1.1644	1.208466667	9.435058333	9.727634479	0.002112795	0.080136108	Mup-ps17	"major urinary protein, pseudogene 17"
TC0400003681.mm.1	0.108466667	-0.1052	-0.498933333	-0.213666667	-0.6074	-0.393733333	7.124116667	9.733241772	0.002108143	0.080136108	Themis2	thymocyte selection associated family member 2
TC0500001615.mm.1	-0.5082	-0.171433333	0.002033333	0.336766667	0.510233333	0.173466667	8.232433333	9.739744268	0.002102764	0.080136108	Plod3	"procollagen-lysine, 2-oxoglutarate 5-dioxygenase 3"
TC1100001556.mm.1	0.545233333	0.112866667	0.4474	-0.432366667	-0.097833333	0.334533333	11.20575833	9.724726652	0.002115213	0.080136108	Gm11631	predicted gene 11631
TC1400001035.mm.1	0.286333333	-0.091033333	-0.311833333	-0.377366667	-0.598166667	-0.2208	7.247266667	9.736980006	0.002105049	0.080136108	Med4	"mediator of RNA polymerase II transcription, subunit 4 homolog (yeast)"
TC1600001917.mm.1	-0.2969	0.116066667	0.431633333	0.412966667	0.728533333	0.315566667	8.155166667	9.731003354	0.002109999	0.080136108	Hspa13	"heat shock protein 70 family, member 13"
TC1900000251.mm.1	0.197366667	0.015733333	-0.3509	-0.181633333	-0.548266667	-0.366633333	3.537516667	9.727278222	0.002113091	0.080136108	Gm24521	"predicted gene, 24521"
TCX_GL456233_random00000005.mm.1	-0.463166667	-0.050166667	0.312	0.413	0.775166667	0.362166667	8.012833333	9.73385293	0.002107637	0.080136108	Vamp7	vesicle-associated membrane protein 7
TC0200005438.mm.1	-0.099066667	-0.028333333	-0.6171	0.070733333	-0.518033333	-0.588766667	6.938991667	9.722413079	0.002117138	0.080151322	Helz2	"helicase with zinc finger 2, transcriptional coactivator"
TC0600003137.mm.1	0.7099	0.162833333	-0.515933333	-0.547066667	-1.225833333	-0.678766667	8.678733333	9.717574243	0.002121172	0.080178765	Scarna10	small Cajal body-specific RNA 10
TC0900000248.mm.1	0.4881	0.2823	0.223133333	-0.2058	-0.264966667	-0.059166667	6.38745	9.718916766	0.002120052	0.080178765	---	Non-coding transcript identified by NONCODE: Sense No Exonic
TC1100002447.mm.1	0.4952	0.054233333	0.5889	-0.440966667	0.0937	0.534666667	6.38515	9.718110493	0.002120725	0.080178765	Gm12104	predicted gene 12104
TC1200001400.mm.1	0.293033333	-0.0089	0.1538	-0.301933333	-0.139233333	0.1627	5.22195	9.715970001	0.002122512	0.080187695	Gm4755	predicted gene 4755
TC1600000281.mm.1	-0.3121	0.067333333	0.2234	0.379433333	0.5355	0.156066667	5.347775	9.712388104	0.002125506	0.080217431	---	"Non-coding transcript identified by Luo, et al.|Non-coding transcript identified by NONCODE: Linc"
TC0600000776.mm.1	0.7514	-0.186566667	0.1585	-0.937966667	-0.5929	0.345066667	5.7595	9.710540744	0.002127052	0.080234128	---	Non-coding transcript identified by NONCODE: Sense No Exonic
TC0200001164.mm.1	-0.4185	-0.109366667	-0.460733333	0.309133333	-0.042233333	-0.351366667	8.06485	9.701816313	0.002134372	0.080352374	Ssfa2	sperm specific antigen 2
TC0300000291.mm.1	0.360933333	0.0298	0.249466667	-0.331133333	-0.111466667	0.219666667	12.91598333	9.700294882	0.002135652	0.080352374	Rps23-ps	"ribosomal protein S23, pseudogene"
TC0400002457.mm.1	0.139966667	0.071066667	0.5106	-0.0689	0.370633333	0.439533333	8.372425	9.700034927	0.002135871	0.080352374	Nol6	nucleolar protein family 6 (RNA-associated)
TC0500000195.mm.1	-0.0338	-0.1462	-0.418466667	-0.1124	-0.384666667	-0.272266667	9.59115	9.691213831	0.002143309	0.080352374	Kmt2e	lysine (K)-specific methyltransferase 2E
TC0700004305.mm.1	0.289166667	0.012266667	-0.371866667	-0.2769	-0.661033333	-0.384133333	7.814008333	9.692982197	0.002141815	0.080352374	Gm23445	"predicted gene, 23445"
TC0900001825.mm.1	-0.223766667	0.125033333	-0.008933333	0.3488	0.214833333	-0.133966667	2.82655	9.694369307	0.002140645	0.080352374	Olfr862	olfactory receptor 862
TC1000000029.mm.1	0.529366667	0.2807	-0.2369	-0.248666667	-0.766266667	-0.5176	10.24760833	9.703999129	0.002132538	0.080352374	Gm22739	"predicted gene, 22739"
TC1100000034.mm.1	0.5315	-0.0073	0.483166667	-0.5388	-0.048333333	0.490466667	9.021458333	9.689736355	0.002144558	0.080352374	Gm11955	predicted gene 11955
TC1300000069.mm.1	0.290533333	-0.0135	0.260166667	-0.304033333	-0.030366667	0.273666667	11.38333333	9.692143025	0.002142524	0.080352374	Gm5445	predicted gene 5445
TC1300000750.mm.1	0.619666667	0.078733333	-0.1186	-0.540933333	-0.738266667	-0.197333333	7.16325	9.693210768	0.002141622	0.080352374	Gm23713	"predicted gene, 23713"
TC1300002168.mm.1	0.619666667	0.078733333	-0.1186	-0.540933333	-0.738266667	-0.197333333	7.16325	9.693210768	0.002141622	0.080352374	Gm22615	"predicted gene, 22615"
TC1400001086.mm.1	0.516266667	0.2256	-0.363066667	-0.290666667	-0.879333333	-0.588666667	7.241833333	9.693669512	0.002141235	0.080352374	Epsti1	epithelial stromal interaction 1 (breast)
TC0200002349.mm.1	0.4566	0.2314	0.3956	-0.2252	-0.061	0.1642	5.817033333	9.682614895	0.002150589	0.080383712	Gm14217	predicted gene 14217
TC0200005290.mm.1	-0.047533333	-0.225466667	-1.076866667	-0.177933333	-1.029333333	-0.8514	6.9063	9.680917839	0.002152029	0.080383712	Zbp1	Z-DNA binding protein 1
TC0300000457.mm.1	0.305233333	-0.0252	0.2881	-0.330433333	-0.017133333	0.3133	7.952266667	9.686312683	0.002147455	0.080383712	Eif2a	eukaryotic translation initiation factor 2A
TC1100002629.mm.1	-0.3755	-0.383	-0.0239	-0.0075	0.3516	0.3591	4.141733333	9.68231803	0.002150841	0.080383712	---	"Non-coding transcript identified by NONCODE: Linc|Non-coding transcript identified by Luo, et al."
TC1900000454.mm.1	0.513966667	0.042166667	0.3436	-0.4718	-0.170366667	0.301433333	11.05426667	9.676265699	0.002155983	0.080490043	Rpl31-ps20	---
TC1100001236.mm.1	-0.040066667	-0.156366667	-0.359	-0.1163	-0.318933333	-0.202633333	6.862891667	9.674213498	0.00215773	0.08051391	Slfn5	schlafen 5
TC0800002119.mm.1	-1.1534	-0.065066667	-0.4763	1.088333333	0.6771	-0.411233333	8.275991667	9.669030827	0.00216215	0.080637418	Asah1	N-acylsphingosine amidohydrolase 1
TC0200004970.mm.1	-0.6782	-0.058133333	0.3203	0.620066667	0.9985	0.378433333	8.625108333	9.667641961	0.002163336	0.080640279	Edem2	"ER degradation enhancer, mannosidase alpha-like 2"
TC0100000711.mm.1	0.406333333	-0.120833333	0.286166667	-0.527166667	-0.120166667	0.407	9.674416667	9.659285048	0.002170489	0.080865453	Agfg1	ArfGAP with FG repeats 1
TC1300002644.mm.1	0.836266667	-0.504966667	0.799133333	-1.341233333	-0.037133333	1.3041	4.919725	9.656092029	0.002173229	0.080889682	---	Non-coding transcript identified by NONCODE: Linc
TC1700002201.mm.1	0.769066667	0.258266667	0.439466667	-0.5108	-0.3296	0.1812	8.426233333	9.655934313	0.002173365	0.080889682	Gm16494	predicted gene 16494
TC0900001347.mm.1	0.506666667	-0.083033333	0.285666667	-0.5897	-0.221	0.3687	10.696575	9.652668775	0.002176172	0.080952712	Rpl29	ribosomal protein L29
TC0700003804.mm.1	-0.9509	0.160333333	-0.024866667	1.111233333	0.926033333	-0.1852	8.033558333	9.646741653	0.002181278	0.081018272	Slco2b1	"solute carrier organic anion transporter family, member 2b1"
TC1000002544.mm.1	-0.288433333	0.0335	0.060933333	0.321933333	0.349366667	0.027433333	8.2253	9.648566778	0.002179704	0.081018272	Ncln	nicalin homolog (zebrafish)
TC1200000693.mm.1	-0.3601	0.236933333	-0.462366667	0.597033333	-0.102266667	-0.6993	6.37085	9.647814152	0.002180353	0.081018272	Gm25926	"predicted gene, 25926"
TC1500001529.mm.1	0.380733333	0.023766667	0.396666667	-0.356966667	0.015933333	0.3729	8.763708333	9.645076345	0.002182716	0.081030248	Gm5215	predicted gene 5215
TC0500001039.mm.1	-0.6154	-0.2359	0.103233333	0.3795	0.718633333	0.339133333	8.132883333	9.641988529	0.002185383	0.081087874	---	Non-coding transcript identified by NONCODE: Linc
TC0300002972.mm.1	0.250566667	-0.180766667	0.741	-0.431333333	0.490433333	0.921766667	7.945266667	9.637447454	0.002189314	0.081192266	Npnt	nephronectin
TC1100002134.mm.1	0.5256	-0.0435	0.426833333	-0.5691	-0.098766667	0.470333333	7.1016	9.635106747	0.002191343	0.08122608	Znrf3	zinc and ring finger 3
TC0900002411.mm.1	0.528933333	0.067266667	0.2138	-0.461666667	-0.315133333	0.146533333	8.723533333	9.630750332	0.002195126	0.081324819	Rps11-ps1	"ribosomal protein S11, pseudogene 1"
TC0200002028.mm.1	-0.1809	0.290833333	-0.114633333	0.471733333	0.066266667	-0.405466667	4.783175	9.628756474	0.00219686	0.081347593	---	"Non-coding transcript identified by Luo, et al.|Non-coding transcript identified by NONCODE: Linc|PREDICTED:  uncharacterized LOC100861699 (LOC100861699), miscRNA."
TC0200002885.mm.1	-0.260766667	-0.016366667	0.167266667	0.2444	0.428033333	0.183633333	6.542733333	9.620247654	0.002204277	0.081367928	Dhtkd1	dehydrogenase E1 and transketolase domain containing 1
TC0200003191.mm.1	-0.3683	0.010466667	0.098166667	0.378766667	0.466466667	0.0877	8.24225	9.625018751	0.002200114	0.081367928	Sec16a	SEC16 homolog A (S. cerevisiae)
TC0300000130.mm.1	0.6009	0.2964	-0.2476	-0.3045	-0.8485	-0.544	12.00390833	9.619140078	0.002205245	0.081367928	Gm23330	"predicted gene, 23330"
TC0700000034.mm.1	0.0745	-0.220366667	-0.617533333	-0.294866667	-0.692033333	-0.397166667	6.045316667	9.622657816	0.002202173	0.081367928	---	Non-coding transcript identified by NONCODE: Sense No Exonic
TC0700001669.mm.1	0.679633333	0.095733333	0.397433333	-0.5839	-0.2822	0.3017	7.2744	9.621180674	0.002203462	0.081367928	Pde3b	"phosphodiesterase 3B, cGMP-inhibited"
TC1000000469.mm.1	-0.393533333	-0.002366667	-0.148133333	0.391166667	0.2454	-0.145766667	9.359275	9.621931003	0.002202807	0.081367928	Nus1	nuclear undecaprenyl pyrophosphate synthase 1 homolog (S. cerevisiae)
TC1000001873.mm.1	0.4935	0.0503	0.247933333	-0.4432	-0.245566667	0.197633333	7.022166667	9.62200317	0.002202744	0.081367928	---	"non-coding RNA, oocyte_clustered_small_RNA640, complete sequence."
TC0300001261.mm.1	0.489833333	-0.0098	0.327233333	-0.499633333	-0.1626	0.337033333	12.19918333	9.61473179	0.002209101	0.081386285	Gm4617	predicted pseudogene 4617
TC1900000255.mm.1	0.1868	-0.044366667	-0.459066667	-0.231166667	-0.645866667	-0.4147	5.933658333	9.610869405	0.002212487	0.081469719	Lpxn	leupaxin
TC0700004112.mm.1	0.558633333	0.117766667	0.483866667	-0.440866667	-0.074766667	0.3661	5.675966667	9.607271799	0.002215646	0.081503462	---	Non-coding transcript identified by NONCODE: Sense No Exonic
TC1200001282.mm.1	0.208	-0.259933333	-0.398766667	-0.467933333	-0.606766667	-0.138833333	8.000775	9.604207693	0.00221834	0.081561312	Crip1	cysteine-rich protein 1 (intestinal)
TC1200002576.mm.1	-0.3751	-0.7401	-0.929666667	-0.365	-0.554566667	-0.189566667	6.971116667	9.602799284	0.00221958	0.081565642	Ighv14-1	immunoglobulin heavy variable 14-1
TC0200001951.mm.1	-0.7251	0.0281	-0.274566667	0.7532	0.450533333	-0.302666667	8.006525	9.597432477	0.002224312	0.08159633	Slc20a1	"solute carrier family 20, member 1"
TC0600000589.mm.1	0.2155	0.098266667	-0.199833333	-0.117233333	-0.415333333	-0.2981	9.081216667	9.598744681	0.002223154	0.08159633	---	Non-coding transcript identified by NONCODE: Linc
TC0600003094.mm.1	-0.307933333	0.182433333	0.021566667	0.490366667	0.3295	-0.160866667	2.642716667	9.596760863	0.002224905	0.08159633	---	"Non-coding transcript identified by NONCODE: Linc|Non-coding transcript identified by Luo, et al."
TC0700004164.mm.1	0.507966667	0.1045	0.130766667	-0.403466667	-0.3772	0.026266667	6.797791667	9.598471226	0.002223396	0.08159633	Rps15a	ribosomal protein S15A
TC1100002907.mm.1	-0.026366667	-0.217566667	0.459966667	-0.1912	0.486333333	0.677533333	7.880925	9.591934847	0.002229172	0.081639287	Aldh3a2	"aldehyde dehydrogenase family 3, subfamily A2"
TC1400002597.mm.1	0.563166667	0.0404	0.272466667	-0.522766667	-0.2907	0.232066667	10.878925	9.591625562	0.002229446	0.081639287	Rpl36a-ps1	"ribosomal protein L36A, pseudogene 1"
TC1500000676.mm.1	-0.3886	0.014433333	0.056433333	0.403033333	0.445033333	0.042	6.891866667	9.59406592	0.002227287	0.081639287	Kdelr3	KDEL (Lys-Asp-Glu-Leu) endoplasmic reticulum protein retention receptor 3
TC0100002008.mm.1	0.290733333	0.030233333	-0.065666667	-0.2605	-0.3564	-0.0959	8.548308333	9.588376709	0.002232325	0.08166241	Tceb1	"transcription elongation factor B (SIII), polypeptide 1"
TC0900002028.mm.1	-0.436166667	0.129533333	-0.3027	0.5657	0.133466667	-0.432233333	3.257733333	9.589448194	0.002231375	0.08166241	RP23-117B4.1	N/A
TC1500000812.mm.1	-0.535666667	-0.0735	-0.0243	0.462166667	0.511366667	0.0492	5.700533333	9.586343722	0.002234128	0.081687271	---	"Non-coding transcript identified by NONCODE: Linc|Non-coding transcript identified by Luo, et al.|Non-coding transcript identified by NONCODE: Linc|Non-coding transcript identified by Luo, et al."
TC1100002928.mm.1	0.42	0.0321	-0.617033333	-0.3879	-1.037033333	-0.649133333	10.24853333	9.583418568	0.002236726	0.081741139	Gm23721	"predicted gene, 23721"
TC0200004199.mm.1	-0.513233333	-0.161866667	-0.420666667	0.351366667	0.092566667	-0.2588	8.331208333	9.576871675	0.002242553	0.081871773	Gm13810	predicted gene 13810
TC1500001728.mm.1	0.3272	-0.2981	-1.123833333	-0.6253	-1.451033333	-0.825733333	9.300283333	9.577325776	0.002242148	0.081871773	Ly6a	"lymphocyte antigen 6 complex, locus A"
TC1200001582.mm.1	-0.334766667	0.047433333	-0.236166667	0.3822	0.0986	-0.2836	4.201908333	9.575120182	0.002244115	0.081887671	---	"Non-coding transcript identified by NONCODE: Linc|Non-coding transcript identified by Luo, et al."
TC0100000622.mm.1	-0.114733333	-0.0342	-0.356533333	0.080533333	-0.2418	-0.322333333	6.183933333	9.57300875	0.002246	0.081915323	Cxcr2	chemokine (C-X-C motif) receptor 2
TC0200003658.mm.1	-0.402566667	0.176666667	0.312	0.579233333	0.714566667	0.135333333	6.640608333	9.570662741	0.002248096	0.081916973	---	Non-coding transcript identified by NONCODE: Sense No Exonic
TC1800001507.mm.1	0.512233333	0.066466667	0.207533333	-0.445766667	-0.3047	0.141066667	6.653108333	9.570435884	0.002248299	0.081916973	Spire1	spire homolog 1 (Drosophila)
TC0300000150.mm.1	0.641766667	0.146366667	-0.6049	-0.4954	-1.246666667	-0.751266667	8.229125	9.568303848	0.002250206	0.081939966	Gm24704	"predicted gene, 24704"
TC0600002901.mm.1	0.360233333	-0.201033333	1.038633333	-0.561266667	0.6784	1.239666667	9.306741667	9.567211137	0.002251185	0.081939966	Oxtr	oxytocin receptor
TC0100000921.mm.1	-0.365866667	-0.040766667	0.159366667	0.3251	0.525233333	0.200133333	8.531816667	9.560913957	0.002256832	0.081996909	Rnpepl1	arginyl aminopeptidase (aminopeptidase B)-like 1
TC1200000756.mm.1	-0.242566667	0.083933333	-0.034866667	0.3265	0.2077	-0.1188	4.538475	9.561433681	0.002256366	0.081996909	---	"PREDICTED:  predicted gene, 20354 (Gm20354), miscRNA."
TC1500000395.mm.1	0.1511	-0.231733333	0.198333333	-0.382833333	0.047233333	0.430066667	7.404641667	9.560604561	0.00225711	0.081996909	Col14a1	"collagen, type XIV, alpha 1"
TC1500002221.mm.1	-0.208933333	-0.023366667	0.1577	0.185566667	0.366633333	0.181066667	8.070916667	9.559984745	0.002257667	0.081996909	Cers5	ceramide synthase 5
TC0100003168.mm.1	0.3134	0.119333333	-0.815566667	-0.194066667	-1.128966667	-0.9349	6.608108333	9.552890423	0.002264053	0.082120484	---	Non-coding transcript identified by NONCODE: Sense No Exonic|Non-coding transcript identified by NONCODE: Sense No Exonic
TC0X00002210.mm.1	0.294533333	-0.220333333	0.080866667	-0.514866667	-0.213666667	0.3012	5.197633333	9.553168116	0.002263802	0.082120484	---	Non-coding transcript identified by NONCODE: Sense No Exonic
TC1500001635.mm.1	-0.5371	-0.238066667	-0.979666667	0.299033333	-0.442566667	-0.7416	6.560075	9.549381789	0.002267218	0.082194302	9130004J05Rik	RIKEN cDNA 9130004J05 gene
TC0800001414.mm.1	0.0571	-0.0567	0.426133333	-0.1138	0.369033333	0.482833333	7.741333333	9.547231204	0.002269162	0.082223738	Cdh13	cadherin 13
TC0800002014.mm.1	0.1631	-0.137866667	-0.305833333	-0.300966667	-0.468933333	-0.167966667	5.643883333	9.544584281	0.002271556	0.082269484	Gm26978	"predicted gene, 26978"
TC1100003407.mm.1	0.407366667	0.037633333	0.218633333	-0.369733333	-0.188733333	0.181	7.721091667	9.542963248	0.002273024	0.082281646	Tada2a	transcriptional adaptor 2A
TC0600001104.mm.1	-0.376066667	0.236733333	-0.442466667	0.6128	-0.0664	-0.6792	5.67445	9.536340251	0.002279032	0.082315617	---	Non-coding transcript identified by NONCODE: Linc
TC0900001111.mm.1	-0.526233333	-0.0019	-0.176533333	0.524333333	0.3497	-0.174633333	4.655333333	9.535688724	0.002279624	0.082315617	---	Non-coding transcript identified by NONCODE: Antisense
TC1200001710.mm.1	0.388166667	0.377166667	0.331133333	-0.011	-0.057033333	-0.046033333	5.402083333	9.539049122	0.002276572	0.082315617	---	Non-coding transcript identified by NONCODE: Sense No Exonic|Non-coding transcript identified by NONCODE: Sense No Exonic
TC1500000471.mm.1	0.366166667	-0.053566667	-0.216666667	-0.419733333	-0.582833333	-0.1631	3.686616667	9.537777777	0.002277727	0.082315617	Gm25628	"predicted gene, 25628"
TC1500001262.mm.1	0.909466667	0.094366667	-0.0982	-0.8151	-1.007666667	-0.192566667	8.259825	9.538546746	0.002277028	0.082315617	Gm5803	predicted gene 5803
TC0100002514.mm.1	0.927466667	-0.133933333	0.652233333	-1.0614	-0.275233333	0.786166667	4.060925	9.532275118	0.00228273	0.082377184	---	Non-coding transcript identified by NONCODE: Sense No Exonic
TC0400002204.mm.1	0.790833333	0.1056	0.305533333	-0.685233333	-0.4853	0.199933333	6.483041667	9.529341003	0.002285403	0.082377184	---	"Non-coding transcript identified by Luo, et al.|Non-coding transcript identified by NONCODE: Linc"
TC0500000732.mm.1	0.310566667	-0.007933333	0.530666667	-0.3185	0.2201	0.5386	9.147741667	9.527594115	0.002286996	0.082377184	Paics	"phosphoribosylaminoimidazole carboxylase, phosphoribosylaminoribosylaminoimidazole, succinocarboxamide synthetase"
TC1000003112.mm.1	-0.178	0.0226	0.2814	0.2006	0.4594	0.2588	8.180366667	9.528167486	0.002286473	0.082377184	Mars	methionine-tRNA synthetase
TC1200000668.mm.1	-0.545433333	-0.0167	-0.429733333	0.528733333	0.1157	-0.413033333	7.2342	9.528345671	0.00228631	0.082377184	---	Non-coding transcript identified by NONCODE: Sense No Exonic
TC0200000142.mm.1	-0.7096	-0.091433333	-0.110066667	0.618166667	0.599533333	-0.018633333	4.772975	9.518265792	0.002295526	0.082484438	Gm23288	"predicted gene, 23288"
TC0200000160.mm.1	-0.7096	-0.091433333	-0.110066667	0.618166667	0.599533333	-0.018633333	4.772975	9.518265792	0.002295526	0.082484438	Gm22166	"predicted gene, 22166"
TC0800001219.mm.1	0.371066667	0.201866667	0.4153	-0.1692	0.044233333	0.213433333	6.262308333	9.518133238	0.002295647	0.082484438	Hsd11b2	hydroxysteroid 11-beta dehydrogenase 2
TC1200000115.mm.1	0.356433333	0.116666667	-0.457833333	-0.239766667	-0.814266667	-0.5745	9.148316667	9.521856534	0.002292238	0.082484438	Gm25414	"predicted gene, 25414"
TC1500000591.mm.1	-0.3709	-0.033566667	0.010466667	0.337333333	0.381366667	0.044033333	7.799966667	9.518375215	0.002295426	0.082484438	Mroh1	maestro heat-like repeat family member 1
TC0200004793.mm.1	0.346166667	-0.087766667	0.306033333	-0.433933333	-0.040133333	0.3938	9.059325	9.516528667	0.002297119	0.082496519	Gm14115	predicted gene 14115
TC1900000787.mm.1	0.4622	-0.021466667	0.376166667	-0.483666667	-0.086033333	0.397633333	9.269275	9.514542531	0.002298941	0.0825212	Tcf7l2	"transcription factor 7 like 2, T cell specific, HMG box"
TC0600000410.mm.1	0.447833333	-0.0323	-0.036266667	-0.480133333	-0.4841	-0.003966667	7.02715	9.507595632	0.002305329	0.082583002	Ssbp1	single-stranded DNA binding protein 1
TC0800000394.mm.1	-0.686733333	-0.022833333	-0.0242	0.6639	0.662533333	-0.001366667	8.584408333	9.506494736	0.002306343	0.082583002	Gsr	glutathione reductase
TC1300000229.mm.1	0.093766667	0.4109	0.3357	0.317133333	0.241933333	-0.0752	2.787641667	9.50863104	0.002304376	0.082583002	Vmn1r-ps128	"vomeronasal 1 receptor, pseudogene 128"
TC0100000456.mm.1	0.71	0.105966667	0.212866667	-0.604033333	-0.497133333	0.1069	9.428991667	9.502504403	0.002310024	0.082623808	Nop58	NOP58 ribonucleoprotein
TC1000001945.mm.1	-0.414533333	-0.158333333	0.414466667	0.2562	0.829	0.5728	7.7382	9.502163118	0.002310339	0.082623808	Gm20300	"predicted gene, 20300"
TC1100002316.mm.1	0.510366667	0.073366667	0.444233333	-0.437	-0.066133333	0.370866667	10.597575	9.501563543	0.002310893	0.082623808	Gm12038	predicted gene 12038
TC0900001086.mm.1	0.0015	0.026866667	-0.437866667	0.025366667	-0.439366667	-0.464733333	4.221975	9.498732297	0.00231351	0.082676709	---	"Non-coding transcript identified by NONCODE: Linc|Non-coding transcript identified by Luo, et al.|Non-coding transcript identified by NONCODE: Linc|Non-coding transcript identified by Luo, et al."
TC0800002828.mm.1	0.282033333	-0.04	0.1935	-0.322033333	-0.088533333	0.2335	12.27598333	9.494914136	0.002317045	0.082711424	Gm8841	predicted gene 8841
TC1200002605.mm.1	-0.055533333	-0.5379	-0.766733333	-0.482366667	-0.7112	-0.228833333	6.655308333	9.493996678	0.002317895	0.082711424	Ighv1-9	immunoglobulin heavy variable V1-9
TC1100001383.mm.1	0.501366667	0.074966667	-0.507933333	-0.4264	-1.0093	-0.5829	10.94986667	9.489544619	0.002322027	0.082818195	Gm23507	"predicted gene, 23507"
TC0600001679.mm.1	-0.134066667	0.0851	0.2621	0.219166667	0.396166667	0.177	7.933083333	9.484099667	0.002327092	0.082958132	Golt1b	golgi transport 1 homolog B (S. cerevisiae)
TC0200004520.mm.1	0.386833333	0.157133333	-0.1161	-0.2297	-0.502933333	-0.273233333	4.8933	9.482810632	0.002328292	0.082960257	---	Non-coding transcript identified by NONCODE: Antisense|Non-coding transcript identified by NONCODE: Antisense
TC1400001103.mm.1	0.362566667	-0.080733333	-0.101666667	-0.4433	-0.464233333	-0.020933333	6.408358333	9.479406248	0.002331468	0.08298444	Kbtbd7	kelch repeat and BTB (POZ) domain containing 7
TC1400002161.mm.1	0.014766667	-0.166466667	-0.793	-0.181233333	-0.807766667	-0.626533333	7.013741667	9.479635242	0.002331254	0.08298444	Phf11a	PHD finger protein 11A
TC1600001287.mm.1	-0.2169	-0.005833333	0.185966667	0.211066667	0.402866667	0.1918	8.062758333	9.47718982	0.002333538	0.08298444	Pi4ka	"phosphatidylinositol 4-kinase, catalytic, alpha polypeptide"
TSUnmapped00000059.mm.1	-0.364266667	-0.3128	-0.800233333	0.051466667	-0.435966667	-0.487433333	5.051758333	9.477448136	0.002333296	0.08298444	Iigp1b	interferon inducible GTPase 1B
TC1200002484.mm.1	0.021166667	-0.204233333	-0.6518	-0.2254	-0.672966667	-0.447566667	6.07775	9.475038598	0.002335549	0.083015347	Ighv8-9	immunoglobulin heavy variable V8-9
TC0200002602.mm.1	-0.268566667	0.010666667	-0.315533333	0.279233333	-0.046966667	-0.3262	8.194025	9.472592232	0.002337839	0.083056116	Ptpn1	"protein tyrosine phosphatase, non-receptor type 1"
TC1100000491.mm.1	-0.3164	0.163633333	0.264966667	0.480033333	0.581366667	0.101333333	7.157316667	9.467022084	0.002343062	0.083119803	Gm12181	predicted gene 12181
TC1200001765.mm.1	0.454066667	-0.079133333	0.287333333	-0.5332	-0.166733333	0.366466667	11.40866667	9.467640307	0.002342481	0.083119803	Rpl18a-ps1	"ribosomal protein L18A, pseudogene 1"
TC1300001214.mm.1	1.3781	-0.197133333	1.2534	-1.575233333	-0.1247	1.450533333	7.775375	9.467473168	0.002342638	0.083119803	---	Non-coding transcript identified by NONCODE: Sense No Exonic
TC0600001586.mm.1	0.499166667	0.154333333	0.4354	-0.344833333	-0.063766667	0.281066667	6.359941667	9.465634888	0.002344365	0.083125456	Bcl2l14	BCL2-like 14 (apoptosis facilitator)
TC0400000953.mm.1	-0.391233333	-0.3771	-0.6785	0.014133333	-0.287266667	-0.3014	4.636975	9.45982119	0.002349835	0.083157148	---	Non-coding transcript identified by NONCODE: Sense No Exonic
TC0700002744.mm.1	0.497233333	0.015966667	-0.0078	-0.481266667	-0.505033333	-0.023766667	8.29195	9.460409295	0.002349281	0.083157148	Zfp146	zinc finger protein 146
TC1600000734.mm.1	0.2956	-0.026966667	-0.3901	-0.322566667	-0.6857	-0.363133333	4.7253	9.463369367	0.002346495	0.083157148	Gm22977	"predicted gene, 22977"
TC1600001644.mm.1	0.8308	-0.1499	0.5542	-0.9807	-0.2766	0.7041	6.278425	9.459884815	0.002349775	0.083157148	---	Non-coding transcript identified by NONCODE: Sense No Exonic
TC0100003816.mm.1	0.072933333	-0.168266667	-0.401066667	-0.2412	-0.474	-0.2328	6.185	9.453121075	0.002356157	0.083262458	Gm22446	"predicted gene, 22446"
TC1500001693.mm.1	-0.424066667	0.1906	-0.3884	0.614666667	0.035666667	-0.579	5.219866667	9.45302628	0.002356247	0.083262458	Mir151	microRNA 151
TSUnmapped00000127.mm.1	-0.424066667	0.1906	-0.3884	0.614666667	0.035666667	-0.579	5.219866667	9.45302628	0.002356247	0.083262458	Mir151	microRNA 151
TC0300002435.mm.1	-0.2388	0.035066667	0.126066667	0.273866667	0.364866667	0.091	2.697783333	9.451072236	0.002358095	0.083287265	Gm10696	predicted gene 10696
TC0100000506.mm.1	0.505733333	-0.016533333	0.659	-0.522266667	0.153266667	0.675533333	4.656116667	9.44240559	0.002366311	0.083347116	---	Non-coding transcript identified by NONCODE: Sense No Exonic
TC0100000553.mm.1	0.961966667	-0.1663	0.1345	-1.128266667	-0.827466667	0.3008	4.835358333	9.429643626	0.002378472	0.083347116	---	Non-coding transcript identified by NONCODE: Sense No Exonic
TC0100002864.mm.1	0.391533333	0.0156	0.4085	-0.375933333	0.016966667	0.3929	7.551991667	9.441436369	0.002367232	0.083347116	Ppip5k2	diphosphoinositol pentakisphosphate kinase 2
TC0200002018.mm.1	-0.290833333	0.021133333	-0.072566667	0.311966667	0.218266667	-0.0937	7.876866667	9.431234005	0.002376952	0.083347116	Smox	spermine oxidase
TC0200002588.mm.1	-0.014266667	-0.1797	-0.478733333	-0.165433333	-0.464466667	-0.299033333	8.166375	9.436006908	0.002372399	0.083347116	Rnf114	ring finger protein 114
TC0200003381.mm.1	-0.0537	0.1098	0.386733333	0.1635	0.440433333	0.276933333	7.053658333	9.433378389	0.002374905	0.083347116	---	"Non-coding transcript identified by NONCODE: Linc|Non-coding transcript identified by NONCODE: Linc|Non-coding transcript identified by NONCODE: Linc|Non-coding transcript identified by Luo, et al."
TC0300000430.mm.1	0.4262	0.0054	-0.250033333	-0.4208	-0.676233333	-0.255433333	6.515675	9.43216875	0.00237606	0.083347116	Gm25404	"predicted gene, 25404"
TC0300001181.mm.1	0.3514	0.009466667	0.083566667	-0.341933333	-0.267833333	0.0741	7.212391667	9.434962024	0.002373395	0.083347116	Dph5	DPH5 homolog (S. cerevisiae)
TC0500001505.mm.1	0.069933333	-0.059166667	-0.3308	-0.1291	-0.400733333	-0.271633333	6.595441667	9.426398677	0.002381575	0.083347116	---	Non-coding transcript identified by NONCODE: Sense No Exonic
TC0800002117.mm.1	-1.103866667	-0.151833333	-0.5362	0.952033333	0.567666667	-0.384366667	6.622575	9.434414181	0.002373917	0.083347116	---	Non-coding transcript identified by NONCODE: Antisense
TC0800002500.mm.1	-0.45	0.064166667	-0.050733333	0.514166667	0.399266667	-0.1149	6.525875	9.431464271	0.002376732	0.083347116	---	Non-coding transcript identified by NONCODE: Sense No Exonic
TC1000001145.mm.1	-0.636133333	-0.212833333	-0.380433333	0.4233	0.2557	-0.1676	6.68635	9.428069341	0.002379977	0.083347116	Fgd6	"FYVE, RhoGEF and PH domain containing 6"
TC1100000252.mm.1	0.8046	-0.154233333	0.0871	-0.958833333	-0.7175	0.241333333	7.076133333	9.429219835	0.002378877	0.083347116	---	Non-coding transcript identified by NONCODE: Sense No Exonic
TC1100001079.mm.1	0.254733333	0.040366667	-0.185133333	-0.214366667	-0.439866667	-0.2255	6.568375	9.430416093	0.002377733	0.083347116	---	Non-coding transcript identified by NONCODE: Sense No Exonic
TC1700001516.mm.1	-0.458766667	-0.003666667	-0.3107	0.4551	0.148066667	-0.307033333	8.647216667	9.427217758	0.002380792	0.083347116	Lnpep	leucyl/cystinyl aminopeptidase
TC1700002305.mm.1	0.3292	-0.0126	0.291533333	-0.3418	-0.037666667	0.304133333	11.9849	9.443754166	0.00236503	0.083347116	Rpl21-ps6	"ribosomal protein L21, pseudogene 6"
TC1800000206.mm.1	0.422833333	0.177933333	-0.038233333	-0.2449	-0.461066667	-0.216166667	4.987533333	9.4378056	0.002370686	0.083347116	---	Non-coding transcript identified by NONCODE: Sense No Exonic
TC0300001934.mm.1	-0.352433333	-0.0122	-0.020666667	0.340233333	0.331766667	-0.008466667	4.767158333	9.4228255	0.002384999	0.083394031	---	"Non-coding transcript identified by NONCODE: Linc|Non-coding transcript identified by Luo, et al."
TC1000000913.mm.1	0.497133333	-0.027266667	0.112133333	-0.5244	-0.385	0.1394	10.76806667	9.422604613	0.002385211	0.083394031	Gm8290	predicted gene 8290
TC0100002899.mm.1	0.0969	-0.060133333	0.3929	-0.157033333	0.296	0.453033333	8.128383333	9.413703621	0.002393765	0.083436874	Kdsr	3-ketodihydrosphingosine reductase
TC0600002233.mm.1	0.460866667	-0.024	0.960933333	-0.484866667	0.500066667	0.984933333	11.12371667	9.412185786	0.002395227	0.083436874	Tmem176b	transmembrane protein 176B
TC0800000370.mm.1	0.208166667	0.1162	-0.1229	-0.091966667	-0.331066667	-0.2391	6.815866667	9.408209523	0.002399063	0.083436874	Tti2	TELO2 interacting protein 2
TC0800000916.mm.1	0.279466667	-0.100833333	-0.5976	-0.3803	-0.877066667	-0.496766667	6.847575	9.417084061	0.002390512	0.083436874	Tbc1d9	"TBC1 domain family, member 9"
TC0X00002738.mm.1	0.375933333	0.1038	0.391866667	-0.272133333	0.015933333	0.288066667	9.711633333	9.41506815	0.002392451	0.083436874	Rps4x	"ribosomal protein S4, X-linked"
TC1100002608.mm.1	-0.401266667	0.147933333	0.0765	0.5492	0.477766667	-0.071433333	4.037841667	9.409274697	0.002398034	0.083436874	Dppa1	developmental pluripotency associated 1
TC1100002649.mm.1	0.164366667	-0.257633333	-0.924166667	-0.422	-1.088533333	-0.666533333	6.738658333	9.412077075	0.002395332	0.083436874	Tgtp2	T cell specific GTPase 2
TC1400001499.mm.1	0.6087	-0.110533333	-0.170866667	-0.719233333	-0.779566667	-0.060333333	8.578008333	9.413063129	0.002394382	0.083436874	Nr1d2	"nuclear receptor subfamily 1, group D, member 2"
TC1500000405.mm.1	0.070333333	0.010366667	-0.292233333	-0.059966667	-0.362566667	-0.3026	6.76605	9.411406405	0.002395978	0.083436874	---	Non-coding transcript identified by NONCODE: Sense No Exonic
TC1500002224.mm.1	0.355466667	-0.048033333	-0.4598	-0.4035	-0.815266667	-0.411766667	6.137491667	9.411598699	0.002395793	0.083436874	Gm25897	"predicted gene, 25897"
TC1600000902.mm.1	0.3401	0.075433333	-0.3991	-0.264666667	-0.7392	-0.474533333	5.030325	9.41044926	0.002396901	0.083436874	Gm24861	"predicted gene, 24861"
TC0400000399.mm.1	0.695433333	-0.118	0.1954	-0.813433333	-0.500033333	0.3134	5.182691667	9.401266524	0.002405778	0.083542907	---	"Non-coding transcript identified by Luo, et al.|Non-coding transcript identified by NONCODE: Linc"
TC0X00000212.mm.1	0.013733333	0.038066667	0.3526	0.024333333	0.338866667	0.314533333	9.5809	9.40030574	0.002406709	0.083542907	Uba1	ubiquitin-like modifier activating enzyme 1
TC1000001467.mm.1	0.734066667	0.173433333	0.3468	-0.560633333	-0.387266667	0.173366667	4.721025	9.401382455	0.002405665	0.083542907	---	Non-coding transcript identified by NONCODE: Sense No Exonic
TC1300000996.mm.1	0.3076	-0.0871	0.2224	-0.3947	-0.0852	0.3095	10.003975	9.403058612	0.002404042	0.083542907	Gm8526	predicted gene 8526
TC0700001686.mm.1	-0.7329	0.0036	-0.339633333	0.7365	0.393266667	-0.343233333	6.322266667	9.39789912	0.002409043	0.083584006	---	"Non-coding transcript identified by Luo, et al.|Non-coding transcript identified by NONCODE: Linc|Non-coding transcript identified by NONCODE: Linc"
TC0600003238.mm.1	-0.524966667	-0.246166667	-0.2413	0.2788	0.283666667	0.004866667	3.728608333	9.393406237	0.002413407	0.083686992	---	Non-coding transcript identified by NONCODE: Sense No Exonic
TC1900000882.mm.1	-0.2605	0.073533333	0.1497	0.334033333	0.4102	0.076166667	8.454616667	9.392474119	0.002414314	0.083686992	Lrp5	low density lipoprotein receptor-related protein 5
TC0100002810.mm.1	0.177233333	-0.035	0.479633333	-0.212233333	0.3024	0.514633333	9.070233333	9.389425893	0.002417281	0.08371002	Ndufa10	NADH dehydrogenase (ubiquinone) 1 alpha subcomplex 10
TC0X00000146.mm.1	0.353	0.159833333	-0.557033333	-0.193166667	-0.910033333	-0.716866667	7.14825	9.385494521	0.002421115	0.083762971	Gm26314	"predicted gene, 26314"
TC1300002762.mm.1	0.602766667	-0.119166667	0.3914	-0.721933333	-0.211366667	0.510566667	5.40045	9.384119038	0.002422458	0.083769565	Trgj1	T cell receptor gamma joining 1
TC0200001354.mm.1	0.279433333	-0.0626	-0.253433333	-0.342033333	-0.532866667	-0.190833333	8.226383333	9.380925157	0.00242558	0.083824393	Fnbp4	formin binding protein 4
TC0400003780.mm.1	0.457866667	-0.049766667	0.081166667	-0.507633333	-0.3767	0.130933333	8.29055	9.38013818	0.00242635	0.083824393	Gm13009	predicted gene 13009
TC1200002628.mm.1	0.112733333	-0.3466	-1.020866667	-0.459333333	-1.1336	-0.674266667	6.20015	9.373401559	0.002432953	0.084012581	Ighv1-50	immunoglobulin heavy variable 1-50
TC0100001693.mm.1	0.794866667	0.383433333	-0.2329	-0.411433333	-1.027766667	-0.616333333	10.48205	9.371512991	0.002434808	0.084027769	Gm24405	"predicted gene, 24405"
TC0200000417.mm.1	0.1069	0.0377	0.393766667	-0.0692	0.286866667	0.356066667	7.722508333	9.370600412	0.002435705	0.084027769	Abca2	"ATP-binding cassette, sub-family A (ABC1), member 2"
TC0400001016.mm.1	0.4771	-0.176333333	0.264633333	-0.653433333	-0.212466667	0.440966667	6.079716667	9.368074456	0.002438189	0.084073584	---	Non-coding transcript identified by NONCODE: Sense No Exonic
TC0500001451.mm.1	-0.116533333	-0.1119	0.4692	0.004633333	0.585733333	0.5811	9.281108333	9.365202102	0.002441018	0.084091352	Atp6v0a2	"ATPase, H+ transporting, lysosomal V0 subunit A2"
TC0600002324.mm.1	-0.147366667	-0.039566667	-0.371833333	0.1078	-0.224466667	-0.332266667	6.668191667	9.365923343	0.002440308	0.084091352	Ggct	gamma-glutamyl cyclotransferase
TC0100000136.mm.1	0.293833333	0.162266667	-0.371033333	-0.131566667	-0.664866667	-0.5333	4.002666667	9.361604425	0.002444567	0.084150564	LOC101056100	centrin-1-like
TC0400002118.mm.1	0.289166667	-0.0865	0.9134	-0.375666667	0.624233333	0.9999	9.080316667	9.360930934	0.002445232	0.084150564	---	"Non-coding transcript identified by Luo, et al.|Non-coding transcript identified by NONCODE: Linc"
TC0600000131.mm.1	0.559666667	-0.2676	0.4784	-0.827266667	-0.081266667	0.746	8.054016667	9.359940941	0.00244621	0.084150564	Met	met proto-oncogene
TC0700000578.mm.1	-0.3963	-0.144066667	-0.410466667	0.252233333	-0.014166667	-0.2664	5.562841667	9.358638826	0.002447497	0.08415501	---	"Non-coding transcript identified by NONCODE: Linc|Non-coding transcript identified by Luo, et al."
TC1500001900.mm.1	0.443733333	0.085366667	-0.4121	-0.358366667	-0.855833333	-0.497466667	11.28028333	9.355047976	0.002451051	0.08423734	Gm24204	"predicted gene, 24204"
TC0600003418.mm.1	0.437166667	0.038333333	-0.4164	-0.398833333	-0.853566667	-0.454733333	6.856958333	9.353689438	0.002452397	0.084243766	---	Non-coding transcript identified by NONCODE: Sense No Exonic
TC1700001158.mm.1	-0.4196	-0.066266667	0.1068	0.353333333	0.5264	0.173066667	7.9552	9.348953226	0.002457096	0.084365317	Slc30a6	"solute carrier family 30 (zinc transporter), member 6"
TC1500001217.mm.1	0.387333333	0.071	-0.0696	-0.316333333	-0.456933333	-0.1406	7.439516667	9.346312561	0.00245972	0.084415559	Sub1	SUB1 homolog (S. cerevisiae)
TC0700002588.mm.1	0.4686	-0.061333333	0.3974	-0.529933333	-0.0712	0.458733333	10.22196667	9.343799843	0.002462221	0.084421656	Atp5g2	"ATP synthase, H+ transporting, mitochondrial F0 complex, subunit C2 (subunit 9)"
TC1100002144.mm.1	0.411	0.260466667	0.144933333	-0.150533333	-0.266066667	-0.115533333	6.330666667	9.344753289	0.002461272	0.084421656	Gm22471	"predicted gene, 22471"
TC0200000968.mm.1	0.080433333	0.127366667	-0.221966667	0.046933333	-0.3024	-0.349333333	4.209108333	9.335378033	0.002470624	0.084432266	Gm23328	"predicted gene, 23328"
TC0200005472.mm.1	-0.193033333	0.067133333	0.1748	0.260166667	0.367833333	0.107666667	8.474475	9.334995286	0.002471006	0.084432266	Eng	endoglin
TC0300002359.mm.1	0.695133333	0.250133333	-0.1152	-0.445	-0.810333333	-0.365333333	10.84915	9.337471653	0.002468532	0.084432266	Gm24046	"predicted gene, 24046"
TC0X00001508.mm.1	0.1912	0.022833333	0.359466667	-0.168366667	0.168266667	0.336633333	7.339058333	9.337001903	0.002469001	0.084432266	Fgd1	"FYVE, RhoGEF and PH domain containing 1"
TC1100000306.mm.1	0.4569	-0.106966667	0.0811	-0.563866667	-0.3758	0.188066667	8.441208333	9.334858655	0.002471143	0.084432266	Gm12094	predicted gene 12094
TC1600001461.mm.1	-0.734833333	0.0963	0.035	0.831133333	0.769833333	-0.0613	9.424183333	9.337575941	0.002468428	0.084432266	Atp13a3	ATPase type 13A3
TC1800001147.mm.1	0.2053	0.074933333	0.451466667	-0.130366667	0.246166667	0.376533333	9.554841667	9.342140917	0.002463873	0.084432266	Reep5	receptor accessory protein 5
TC0500002318.mm.1	0.221633333	-0.027266667	0.479933333	-0.2489	0.2583	0.5072	10.15385833	9.331819399	0.002474185	0.084433582	RP23-58C20.1	---
TC0400000108.mm.1	0.278066667	-0.006833333	-0.311366667	-0.2849	-0.589433333	-0.304533333	7.654133333	9.32721831	0.002478798	0.084551307	Rbm12b1	RNA binding motif protein 12 B1
TC1200002173.mm.1	0.4429	-0.103333333	0.0318	-0.546233333	-0.4111	0.135133333	11.079425	9.324278717	0.00248175	0.084612311	Gm6863	predicted gene 6863
TC1600002148.mm.1	0.026233333	-0.0972	-0.8152	-0.123433333	-0.841433333	-0.718	5.686508333	9.322696897	0.002483341	0.084626843	Mx1	myxovirus (influenza virus) resistance 1
TC0600002670.mm.1	0.459866667	-0.0174	0.131433333	-0.477266667	-0.328433333	0.148833333	9.120758333	9.320782132	0.002485267	0.084652155	Rps19-ps9	"ribosomal protein S19, pseudogene 9"
TC0100003320.mm.1	-0.732966667	-0.078466667	-0.396766667	0.6545	0.3362	-0.3183	7.64495	9.316423969	0.00248966	0.084723027	Tor3a	"torsin family 3, member A"
TC0500000100.mm.1	-0.409566667	0.233833333	0.246766667	0.6434	0.656333333	0.012933333	3.606075	9.311035093	0.002495104	0.084828853	---	Non-coding transcript identified by NONCODE: Sense No Exonic
TC1100003245.mm.1	-0.6115	0.150266667	-0.044033333	0.761766667	0.567466667	-0.1943	7.89955	9.305345178	0.002500867	0.084985042	Abr	active BCR-related gene
TC0200000108.mm.1	-0.552833333	-0.028766667	-0.117166667	0.524066667	0.435666667	-0.0884	3.801091667	9.30014067	0.002506152	0.085005688	Gm26491	"predicted gene, 26491"
TC0800002411.mm.1	-0.978833333	-0.0196	-0.327966667	0.959233333	0.650866667	-0.308366667	7.715333333	9.301844357	0.002504421	0.085005688	Slc5a5	"solute carrier family 5 (sodium iodide symporter), member 5"
TC1100000448.mm.1	0.328466667	-0.028866667	-0.383366667	-0.357333333	-0.711833333	-0.3545	5.843775	9.302178382	0.002504081	0.085005688	---	Non-coding transcript identified by NONCODE: Sense No Exonic
TC1100000599.mm.1	-0.477266667	-0.2102	0.004433333	0.267066667	0.4817	0.214633333	6.933958333	9.301064964	0.002505213	0.085005688	Gm11189	predicted gene 11189
TC0200004944.mm.1	-0.776566667	-0.159466667	0.6414	0.6171	1.417966667	0.800866667	8.891491667	9.297464783	0.002508875	0.085027516	---	Non-coding transcript identified by NONCODE: Sense No Exonic
TC1100002250.mm.1	0.537233333	-0.069266667	0.258033333	-0.6065	-0.2792	0.3273	11.1478	9.297208991	0.002509135	0.085027516	Gm12013	predicted gene 12013
TC1600000509.mm.1	0.675566667	-0.129066667	0.539333333	-0.804633333	-0.136233333	0.6684	11.12294167	9.292470537	0.002513966	0.085151506	Gm10913	predicted pseudogene 10913
TC1200001142.mm.1	0.324833333	0.123666667	0.389333333	-0.201166667	0.0645	0.265666667	5.228741667	9.289568809	0.002516929	0.08517832	Rian	RNA imprinted and accumulated in nucleus
TC1700001879.mm.1	0.473833333	0.096633333	0.2457	-0.3772	-0.228133333	0.149066667	7.223691667	9.289400671	0.002517101	0.08517832	Rps28	ribosomal protein S28
TC1900000042.mm.1	0.327	0.039433333	0.321833333	-0.287566667	-0.005166667	0.2824	7.562133333	9.286522526	0.002520045	0.085238252	Sptbn2	"spectrin beta, non-erythrocytic 2"
TC1700000939.mm.1	0.4524	0.069033333	-0.011833333	-0.383366667	-0.464233333	-0.080866667	7.630333333	9.284322326	0.002522298	0.085274778	Oard1	O-acyl-ADP-ribose deacylase 1
TC1400002834.mm.1	0.0314	-0.156933333	-0.4887	-0.188333333	-0.5201	-0.331766667	7.956258333	9.282570271	0.002524094	0.085295821	Irf9	interferon regulatory factor 9
TC1000002688.mm.1	0.703133333	-0.0376	-0.1633	-0.740733333	-0.866433333	-0.1257	4.920141667	9.279972304	0.002526759	0.085346224	---	Non-coding transcript identified by NONCODE: Sense No Exonic
TC0100001045.mm.1	0.1969	0.1102	-0.2077	-0.0867	-0.4046	-0.3179	9.097716667	9.276709006	0.002530112	0.085419789	---	Non-coding transcript identified by NONCODE: Linc
TC0100000083.mm.1	-0.368233333	-0.159233333	-0.1084	0.209	0.259833333	0.050833333	3.0885	9.272601259	0.002534341	0.085522818	---	Non-coding transcript identified by NONCODE: Sense No Exonic
TC1600001477.mm.1	-0.404333333	0.218633333	-0.835333333	0.622966667	-0.431	-1.053966667	8.382625	9.270304454	0.002536708	0.085563	Ppp1r2	"protein phosphatase 1, regulatory (inhibitor) subunit 2"
TC0300000474.mm.1	-0.260733333	0.1513	-0.100266667	0.412033333	0.160466667	-0.251566667	3.950791667	9.264221191	0.002542993	0.085614666	---	"Non-coding transcript identified by Luo, et al.|Non-coding transcript identified by NONCODE: Linc"
TC0500003246.mm.1	-0.9066	0.1223	-0.233266667	1.0289	0.673333333	-0.355566667	6.170358333	9.265854538	0.002541303	0.085614666	---	"Non-coding transcript identified by Luo, et al.|Non-coding transcript identified by NONCODE: Linc"
TC0700002990.mm.1	0.485133333	0.033433333	0.273933333	-0.4517	-0.2112	0.2405	11.04594167	9.266419425	0.00254072	0.085614666	Rps11	ribosomal protein S11
TC1100002490.mm.1	-0.541633333	-0.261333333	0.079633333	0.2803	0.621266667	0.340966667	4.3247	9.261984952	0.002545307	0.085614666	---	Non-coding transcript identified by NONCODE: Sense No Exonic
TC1600000635.mm.1	0.401733333	-0.221866667	0.147966667	-0.6236	-0.253766667	0.369833333	7.100541667	9.262014062	0.002545277	0.085614666	---	Non-coding transcript identified by NONCODE: Sense No Exonic
TC1800001009.mm.1	0.247666667	-0.0739	0.151733333	-0.321566667	-0.095933333	0.225633333	8.587758333	9.263846199	0.002543381	0.085614666	Ss18	"synovial sarcoma translocation, Chromosome 18"
TC0600002899.mm.1	-0.467166667	-0.139433333	-0.288766667	0.327733333	0.1784	-0.149333333	3.833408333	9.258292777	0.002549134	0.08562453	---	Non-coding transcript identified by NONCODE: Antisense
TC0700000389.mm.1	-0.207366667	0.0934	-0.310966667	0.300766667	-0.1036	-0.404366667	4.944033333	9.259328107	0.002548061	0.08562453	---	Non-coding transcript identified by NONCODE: Sense No Exonic
TC1900000689.mm.1	0.487066667	-0.262033333	0.249666667	-0.7491	-0.2374	0.5117	7.783925	9.260223044	0.002547133	0.08562453	Nfkb2	"nuclear factor of kappa light polypeptide gene enhancer in B cells 2, p49/p100"
TC0600003576.mm.1	-0.5779	-0.195966667	-1.793666667	0.381933333	-1.215766667	-1.5977	5.12745	9.253196865	0.002554428	0.085723108	Igkv5-48	immunoglobulin kappa variable 5-48
TC1500001108.mm.1	0.4211	0.151933333	0.1704	-0.269166667	-0.2507	0.018466667	6.141841667	9.25421159	0.002553373	0.085723108	Gm4544	predicted gene 4544
TC1200002064.mm.1	0.227966667	0.024933333	0.485766667	-0.203033333	0.2578	0.460833333	4.7606	9.246350639	0.00256156	0.085803995	---	"Non-coding transcript identified by Luo, et al.|Non-coding transcript identified by NONCODE: Linc|Non-coding transcript identified by NONCODE: Linc"
TC1500001143.mm.1	-0.265833333	-0.0634	0.294566667	0.202433333	0.5604	0.357966667	7.536466667	9.247916011	0.002559927	0.085803995	Gm4823	predicted gene 4823
TC1700000958.mm.1	0.242333333	0.445366667	-0.137133333	0.203033333	-0.379466667	-0.5825	4.540925	9.249385587	0.002558395	0.085803995	---	"Non-coding transcript identified by Luo, et al.|Non-coding transcript identified by NONCODE: Linc|Non-coding transcript identified by NONCODE: Linc"
TC1900001098.mm.1	-0.4644	-0.030766667	-0.173033333	0.433633333	0.291366667	-0.142266667	7.359083333	9.246361974	0.002561548	0.085803995	Dagla	"diacylglycerol lipase, alpha"
TC0500002143.mm.1	0.2552	0.036766667	-0.408	-0.218433333	-0.6632	-0.444766667	5.478241667	9.24239201	0.002565695	0.085902906	Gm24538	"predicted gene, 24538"
TC0500001277.mm.1	-0.1968	0.083666667	-0.142333333	0.280466667	0.054466667	-0.226	5.5323	9.239824124	0.002568381	0.085928948	Gm13839	predicted gene 13839
TC1200000501.mm.1	0.2482	-0.078933333	0.123766667	-0.327133333	-0.124433333	0.2027	11.57770833	9.239388716	0.002568837	0.085928948	Gm5786	predicted pseudogene 5786
TC0100000598.mm.1	0.628466667	0.217466667	-0.625033333	-0.411	-1.2535	-0.8425	10.29504167	9.227372394	0.002581454	0.08593605	Gm23472	"predicted gene, 23472"
TC0200005185.mm.1	0.441366667	0.148466667	0.119466667	-0.2929	-0.3219	-0.029	7.651475	9.228870214	0.002579877	0.08593605	Gm11473	predicted gene 11473
TC0400000558.mm.1	0.3942	-0.047166667	0.073966667	-0.441366667	-0.320233333	0.121133333	9.590416667	9.233155894	0.002575372	0.08593605	Gm12460	predicted gene 12460
TC0600002769.mm.1	0.371733333	0.0347	0.4954	-0.337033333	0.123666667	0.4607	6.674941667	9.233548943	0.00257496	0.08593605	---	Non-coding transcript identified by NONCODE: Sense No Exonic
TC0700004111.mm.1	0.385366667	0.055066667	0.339866667	-0.3303	-0.0455	0.2848	7.378525	9.226803	0.002582054	0.08593605	Galnt18	UDP-N-acetyl-alpha-D-galactosamine:polypeptide N-acetylgalactosaminyltransferase 18
TC0900000006.mm.1	-0.022233333	0.269533333	0.9649	0.291766667	0.987133333	0.695366667	8.922616667	9.228607792	0.002580154	0.08593605	Gm10106	predicted gene 10106
TC1100001245.mm.1	0.628466667	0.217466667	-0.625033333	-0.411	-1.2535	-0.8425	10.29504167	9.227372394	0.002581454	0.08593605	Gm23444	"predicted gene, 23444"
TC1100002353.mm.1	0.354166667	-0.0156	0.052566667	-0.369766667	-0.3016	0.068166667	6.72635	9.230007451	0.002578681	0.08593605	Gm12058	predicted gene 12058
TC1100003902.mm.1	0.327266667	0.138533333	0.372	-0.188733333	0.044733333	0.233466667	5.513516667	9.232133422	0.002576446	0.08593605	Gm11662	predicted gene 11662
TC1900000378.mm.1	0.5956	0.0446	0.222633333	-0.551	-0.372966667	0.178033333	12.36189167	9.237172292	0.002571159	0.08593605	Gm9493	predicted gene 9493
TC1900001297.mm.1	0.208866667	-0.030566667	0.658166667	-0.239433333	0.4493	0.688733333	6.357616667	9.224845939	0.002584116	0.085965332	2610016A17Rik	RIKEN cDNA 2610016A17 gene
TC1300002471.mm.1	0.210433333	-0.0642	-0.3023	-0.274633333	-0.512733333	-0.2381	6.427883333	9.219204912	0.002590072	0.086066003	Polk	"polymerase (DNA directed), kappa"
TC1400002017.mm.1	0.5058	0.209	0.5233	-0.2968	0.0175	0.3143	8.107375	9.220592778	0.002588605	0.086066003	Ndrg2	N-myc downstream regulated gene 2
TC0200005338.mm.1	0.551033333	0.027666667	0.145866667	-0.523366667	-0.405166667	0.1182	5.537125	9.206219511	0.002603844	0.08609055	---	Non-coding transcript identified by NONCODE: Sense No Exonic
TC0300002339.mm.1	0.376766667	-0.0607	-0.622433333	-0.437466667	-0.9992	-0.561733333	9.054558333	9.208458752	0.002601463	0.08609055	Gm23269	"predicted gene, 23269"
TC0500000735.mm.1	-0.511966667	-0.007633333	-0.1889	0.504333333	0.323066667	-0.181266667	5.686458333	9.211326441	0.002598417	0.08609055	Arl9	ADP-ribosylation factor-like 9
TC0600000898.mm.1	0.5305	0.342433333	-0.256266667	-0.188066667	-0.786766667	-0.5987	10.72326667	9.205638854	0.002604462	0.08609055	Gm26264	"predicted gene, 26264"
TC0600001051.mm.1	0.202033333	0.050633333	0.310133333	-0.1514	0.1081	0.2595	6.6762	9.211304324	0.002598441	0.08609055	Txnrd3	thioredoxin reductase 3
TC0X00002156.mm.1	-0.055033333	-0.213133333	2.0577	-0.1581	2.112733333	2.270833333	7.954316667	9.208556947	0.002601359	0.08609055	Apln	apelin
TC0X00003244.mm.1	0.4591	-0.077566667	0.103933333	-0.536666667	-0.355166667	0.1815	9.256066667	9.214104802	0.002595471	0.08609055	Gm7312	predicted gene 7312
TC1400002162.mm.1	0.140833333	-0.175833333	-0.9946	-0.316666667	-1.135433333	-0.818766667	7.461	9.211006225	0.002598757	0.08609055	Phf11b	PHD finger protein 11B
TC1900000165.mm.1	-0.099233333	0.074933333	0.417033333	0.174166667	0.516266667	0.3421	9.10395	9.20876485	0.002601138	0.08609055	Ganab	alpha glucosidase 2 alpha neutral subunit
TC1900000382.mm.1	0.3059	-0.145466667	0.139533333	-0.451366667	-0.166366667	0.285	7.495975	9.208039229	0.002601909	0.08609055	Ptar1	protein prenyltransferase alpha subunit repeat containing 1
TC1900000888.mm.1	-0.398833333	-0.133633333	-0.4937	0.2652	-0.094866667	-0.360066667	8.256941667	9.207304247	0.00260269	0.08609055	Tcirg1	"T cell, immune regulator 1, ATPase, H+ transporting, lysosomal V0 protein A3"
TC0900000247.mm.1	0.566433333	0.184433333	0.342533333	-0.382	-0.2239	0.1581	6.93275	9.203933673	0.002606277	0.086111399	Eepd1	endonuclease/exonuclease/phosphatase family domain containing 1
TC0800002338.mm.1	0.1902	0.030766667	0.348433333	-0.159433333	0.158233333	0.317666667	8.035883333	9.201515318	0.002608854	0.086157388	Gm9755	predicted pseudogene 9755
TC0400000638.mm.1	0.340233333	0.0455	-0.070566667	-0.294733333	-0.4108	-0.116066667	5.978941667	9.199536365	0.002610966	0.086187952	---	Non-coding transcript identified by NONCODE: Linc
TC1400000181.mm.1	0.5924	-0.053333333	0.672266667	-0.645733333	0.079866667	0.7256	5.668933333	9.189624323	0.002621571	0.08649874	---	Non-coding transcript identified by NONCODE: Sense No Exonic
TC0700001991.mm.1	-0.3507	-0.0053	-0.071733333	0.3454	0.278966667	-0.066433333	8.1607	9.186021569	0.002625438	0.086547507	Inpp5a	inositol polyphosphate-5-phosphatase A
TC1500001001.mm.1	0.284133333	-0.073066667	0.146666667	-0.3572	-0.137466667	0.219733333	9.406533333	9.184920905	0.002626621	0.086547507	Gm8973	predicted gene 8973
TC0100003293.mm.1	-0.5817	-0.077266667	-0.4989	0.504433333	0.0828	-0.421633333	4.8294	9.181418739	0.002630388	0.086553948	n-R5s220	nuclear encoded rRNA 5S 220
TC1600000456.mm.1	0.348666667	0.0679	-0.4114	-0.280766667	-0.760066667	-0.4793	5.194875	9.181860614	0.002629913	0.086553948	---	Non-coding transcript identified by NONCODE: Sense No Exonic
TC0200001441.mm.1	0.6221	0.1579	0.7359	-0.4642	0.1138	0.578	7.353558333	9.177712186	0.002634383	0.086612606	Chst1	carbohydrate (keratan sulfate Gal-6) sulfotransferase 1
TC1000000850.mm.1	0.425	-0.1732	0.162433333	-0.5982	-0.262566667	0.335633333	9.740275	9.17755352	0.002634554	0.086612606	Rps15	ribosomal protein S15
TC0400001023.mm.1	0.608833333	0.167866667	0.424333333	-0.440966667	-0.1845	0.256466667	5.319308333	9.175540449	0.002636727	0.086644846	---	Non-coding transcript identified by NONCODE: Sense No Exonic
TC1600000322.mm.1	-0.425666667	0.117	-0.004533333	0.542666667	0.421133333	-0.121533333	7.853666667	9.168133952	0.002644739	0.086829621	Dnajb11	"DnaJ (Hsp40) homolog, subfamily B, member 11"
TC0100001404.mm.1	-0.786733333	-0.0385	-0.1643	0.748233333	0.622433333	-0.1258	6.61285	9.165522901	0.00264757	0.086853879	---	"PREDICTED:  uncharacterized LOC100861926 (LOC100861926), miscRNA."
TC0800000646.mm.1	-0.550533333	-0.1938	0.074666667	0.356733333	0.6252	0.268466667	7.490083333	9.164659369	0.002648507	0.086853879	Mfap3l	microfibrillar-associated protein 3-like
TC1600000487.mm.1	0.341133333	0.018266667	0.282433333	-0.322866667	-0.0587	0.264166667	7.795608333	9.163185913	0.002650108	0.086853879	Mylk	"myosin, light polypeptide kinase"
TC1700002790.mm.1	0.5608	-0.328066667	-0.5101	-0.888866667	-1.0709	-0.182033333	9.432075	9.163048047	0.002650257	0.086853879	H2-D1	"histocompatibility 2, D region locus 1"
TC0500003357.mm.1	0.015533333	0.4803	0.746566667	0.464766667	0.731033333	0.266266667	6.495433333	9.15991199	0.002653667	0.086854472	---	Non-coding transcript identified by NONCODE: Sense No Exonic
TC0700001560.mm.1	-0.386733333	0.091133333	-0.4876	0.477866667	-0.100866667	-0.578733333	4.301866667	9.159734403	0.00265386	0.086854472	---	Non-coding transcript identified by NONCODE: Linc
TC0900001237.mm.1	0.199966667	0.3479	0.213333333	0.147933333	0.013366667	-0.134566667	5.993666667	9.161028426	0.002652452	0.086854472	Prr23a	proline rich 23A
TC1000001988.mm.1	0.0562	-0.117433333	-0.486433333	-0.173633333	-0.542633333	-0.369	7.56045	9.158406427	0.002655306	0.086862669	Zufsp	zinc finger with UFM1-specific peptidase domain
TC1100002647.mm.1	0.042733333	-0.0941	-0.687266667	-0.136833333	-0.73	-0.593166667	6.557558333	9.155592741	0.002658371	0.086923838	---	Non-coding transcript identified by NONCODE: Linc
TC0400001014.mm.1	0.3491	0.025433333	0.571966667	-0.323666667	0.222866667	0.546533333	5.666041667	9.150080317	0.00266439	0.087042316	---	Non-coding transcript identified by NONCODE: Sense No Exonic
TC1200002325.mm.1	0.577733333	0.178733333	0.2913	-0.399	-0.286433333	0.112566667	6.185958333	9.150525547	0.002663903	0.087042316	Gm17053	predicted gene 17053
TC0X00001766.mm.1	-0.405266667	-0.0476	0.1398	0.357666667	0.545066667	0.1874	7.173833333	9.148964329	0.00266561	0.087043064	Clcn5	chloride channel 5
TC0700003865.mm.1	0.636933333	-0.058633333	0.2132	-0.695566667	-0.423733333	0.271833333	8.409925	9.144121656	0.002670913	0.087132293	Trim68	tripartite motif-containing 68
TC1000000652.mm.1	-0.305766667	0.038433333	-0.0003	0.3442	0.305466667	-0.038733333	3.387208333	9.141002176	0.002674336	0.087132293	---	Non-coding transcript identified by NONCODE: Linc|Non-coding transcript identified by NONCODE: Linc
TC1400001725.mm.1	1.206633333	0.346333333	1.500666667	-0.8603	0.294033333	1.154333333	9.627725	9.141635058	0.002673641	0.087132293	Sncg	"synuclein, gamma"
TC0100000466.mm.1	0.363766667	0.047466667	0.266666667	-0.3163	-0.0971	0.2192	12.91475833	9.095962901	0.002724339	0.08721763	Gm15464	predicted gene 15464
TC0100000599.mm.1	0.623333333	0.2252	-0.626533333	-0.398133333	-1.249866667	-0.851733333	10.29486667	9.107312092	0.002711635	0.08721763	Gm24497	"predicted gene, 24497"
TC0100002868.mm.1	0.689833333	-0.085866667	0.3865	-0.7757	-0.303333333	0.472366667	11.18641667	9.097680546	0.002722411	0.08721763	Gm3531	predicted pseudogene 3531
TC0100003645.mm.1	0.3527	0.016333333	-0.2189	-0.336366667	-0.5716	-0.235233333	9.165833333	9.094348879	0.002726151	0.08721763	Hnrnpu	heterogeneous nuclear ribonucleoprotein U
TC0100003856.mm.1	0.128466667	0.014366667	-1.1808	-0.1141	-1.309266667	-1.195166667	5.893725	9.133421811	0.002682675	0.08721763	Cr2	complement receptor 2
TC0200002411.mm.1	1.0914	0.5165	1.089833333	-0.5749	-0.001566667	0.573333333	8.0225	9.128717573	0.002687866	0.08721763	Nnat	neuronatin
TC0200004064.mm.1	-0.267066667	-0.217266667	0.047266667	0.0498	0.314333333	0.264533333	3.0875	9.118820889	0.002698825	0.08721763	Olfr1246	olfactory receptor 1246
TC0400003543.mm.1	0.146733333	-0.0287	0.794233333	-0.175433333	0.6475	0.822933333	10.00766667	9.103204224	0.002716225	0.08721763	Gm12929	predicted gene 12929
TC0500001282.mm.1	-0.502866667	-0.164533333	-0.1048	0.338333333	0.398066667	0.059733333	5.57595	9.108224015	0.002710617	0.08721763	---	"Non-coding transcript identified by Luo, et al.|Non-coding transcript identified by NONCODE: Linc"
TC0500002723.mm.1	0.272666667	-0.000566667	-0.110266667	-0.273233333	-0.382933333	-0.1097	8.947641667	9.127599137	0.002689102	0.08721763	Ankrd17	ankyrin repeat domain 17
TC0600002108.mm.1	-0.1381	-0.068766667	0.2517	0.069333333	0.3898	0.320466667	7.575458333	9.118370992	0.002699324	0.08721763	---	"Non-coding transcript identified by Luo, et al.|Non-coding transcript identified by NONCODE: Linc"
TC0700003518.mm.1	-0.024766667	-0.046	-0.546333333	-0.021233333	-0.521566667	-0.500333333	4.347841667	9.117547877	0.002700238	0.08721763	---	Non-coding transcript identified by NONCODE: Sense No Exonic
TC0700004002.mm.1	-0.066966667	-0.248466667	-0.9897	-0.1815	-0.922733333	-0.741233333	7.242083333	9.104463064	0.002714818	0.08721763	Gvin1	"GTPase, very large interferon inducible 1"
TC0700004544.mm.1	-0.333033333	0.0138	0.262	0.346833333	0.595033333	0.2482	6.375175	9.12321342	0.002693954	0.08721763	---	Non-coding transcript identified by NONCODE: Antisense
TC0900002147.mm.1	0.201866667	-0.123666667	-0.415766667	-0.325533333	-0.617633333	-0.2921	7.126891667	9.116940465	0.002700913	0.08721763	---	"non-coding RNA, oocyte_clustered_small_RNA13492, complete sequence."
TC0X00000887.mm.1	0.4913	0.1654	0.322733333	-0.3259	-0.168566667	0.157333333	7.578608333	9.096769597	0.002723433	0.08721763	Gm6985	predicted pseudogene 6985
TC0X00000891.mm.1	0.5492	0.0357	0.2372	-0.5135	-0.312	0.2015	9.193875	9.1304165	0.00268599	0.08721763	Gm6987	predicted pseudogene 6987
TC0X00000908.mm.1	0.942866667	0.8152	-0.285966667	-0.127666667	-1.228833333	-1.101166667	8.209175	9.101640605	0.002717975	0.08721763	---	"Non-coding transcript identified by NONCODE: Linc|Non-coding transcript identified by Luo, et al."
TC1000000951.mm.1	0.242966667	0.433966667	-0.3854	0.191	-0.628366667	-0.819366667	6.779216667	9.126277388	0.002690563	0.08721763	---	"non-coding RNA, oocyte_clustered_small_RNA1758, complete sequence."
TC1000001580.mm.1	0.397133333	-0.055733333	0.067266667	-0.452866667	-0.329866667	0.123	10.0649	9.112062357	0.002706339	0.08721763	Naca	nascent polypeptide-associated complex alpha polypeptide
TC1000002554.mm.1	0.5252	0.0182	0.112566667	-0.507	-0.412633333	0.094366667	10.85570833	9.132660699	0.002683514	0.08721763	Gm8264	predicted gene 8264
TC1000002555.mm.1	0.5252	0.0182	0.112566667	-0.507	-0.412633333	0.094366667	10.85570833	9.132660699	0.002683514	0.08721763	Gm8137	predicted gene 8137
TC1000002583.mm.1	-0.4089	0.027433333	0.020633333	0.436333333	0.429533333	-0.0068	6.108075	9.113363377	0.002704891	0.08721763	Aldh1l2	"aldehyde dehydrogenase 1 family, member L2"
TC1100000143.mm.1	0.527166667	-0.057933333	0.226033333	-0.5851	-0.301133333	0.283966667	9.813483333	9.131023935	0.00268532	0.08721763	Gm12005	predicted gene 12005
TC1100003785.mm.1	-0.265	0.010666667	0.025666667	0.275666667	0.290666667	0.015	7.223066667	9.114799759	0.002703292	0.08721763	Ghdc	GH3 domain containing
TC1200000218.mm.1	-0.362133333	0.148733333	0.202533333	0.510866667	0.564666667	0.0538	5.15965	9.099904544	0.002719919	0.08721763	---	"Non-coding transcript identified by Luo, et al.|Non-coding transcript identified by NONCODE: Linc|Non-coding transcript identified by Luo, et al.|Non-coding transcript identified by NONCODE: Linc"
TC1300000515.mm.1	0.556466667	-0.069233333	0.2133	-0.6257	-0.343166667	0.282533333	6.661733333	9.095058413	0.002725354	0.08721763	---	Non-coding transcript identified by NONCODE: Sense No Exonic
TC1300001579.mm.1	0.4938	-0.073433333	-0.101433333	-0.567233333	-0.595233333	-0.028	8.785033333	9.108784188	0.002709993	0.08721763	Gm11285	predicted gene 11285
TC1300002613.mm.1	-0.197766667	0.107666667	0.1118	0.305433333	0.309566667	0.004133333	4.525708333	9.118793871	0.002698855	0.08721763	Dph3b-ps	"DPH3B, KTI11 homolog B (S. cerevisiae), pseudogene"
TC1400000599.mm.1	-0.254133333	0.068266667	0.317266667	0.3224	0.5714	0.249	7.57805	9.100803159	0.002718912	0.08721763	Arhgef40	Rho guanine nucleotide exchange factor (GEF) 40
TC1500000501.mm.1	0.684866667	0.203266667	0.449466667	-0.4816	-0.2354	0.2462	9.111633333	9.095125182	0.002725279	0.08721763	Gm7125	predicted pseudogene 7125
TC1600000480.mm.1	-0.422666667	-0.025566667	-0.164033333	0.3971	0.258633333	-0.138466667	8.612966667	9.099167292	0.002720745	0.08721763	Itgb5	integrin beta 5
TC1600000982.mm.1	0.0887	-0.116533333	0.391933333	-0.205233333	0.303233333	0.508466667	7.075975	9.094824278	0.002725617	0.08721763	Hunk	hormonally upregulated Neu-associated kinase
TC1700000148.mm.1	0.0702	-0.083133333	0.337	-0.153333333	0.2668	0.420133333	7.756416667	9.100478061	0.002719276	0.08721763	Sod2	"superoxide dismutase 2, mitochondrial"
TC1700001890.mm.1	0.308833333	-0.148966667	-0.283433333	-0.4578	-0.592266667	-0.134466667	8.018191667	9.11666959	0.002701214	0.08721763	H2-K2	"histocompatibility 2, K region locus 2"
TC1800001218.mm.1	0.421166667	0.137666667	-0.230866667	-0.2835	-0.652033333	-0.368533333	6.309475	9.119956877	0.002697564	0.08721763	---	Non-coding transcript identified by NONCODE: Sense No Exonic
TC0900000054.mm.1	0.669833333	-0.098966667	0.485533333	-0.7688	-0.1843	0.5845	11.3226	9.092945832	0.002727727	0.087229676	LOC100503055	60S ribosomal protein L29-like
TC0200002229.mm.1	0.094433333	-0.123266667	0.4628	-0.2177	0.368366667	0.586066667	6.012741667	9.090742874	0.002730205	0.087270513	---	Non-coding transcript identified by NONCODE: Sense No Exonic
TC1300000919.mm.1	-2.163833333	-0.1923	-0.547566667	1.971533333	1.616266667	-0.355266667	8.392791667	9.086732646	0.002734722	0.087338085	Glrx	glutaredoxin
TC1400002425.mm.1	0.275966667	0.1227	-0.495866667	-0.153266667	-0.771833333	-0.618566667	6.6133	9.087157582	0.002734243	0.087338085	Gm23622	"predicted gene, 23622"
TC0200000478.mm.1	0.1452	0.034933333	0.2849	-0.110266667	0.1397	0.249966667	7.653341667	9.081210738	0.002740956	0.087366007	Col5a1	"collagen, type V, alpha 1"
TC0400000195.mm.1	0.3371	-0.0521	0.026266667	-0.3892	-0.310833333	0.078366667	11.02738333	9.067113858	0.002756948	0.087366007	Gm11878	predicted gene 11878
TC0600001747.mm.1	0.3487	0.2511	0.3663	-0.0976	0.0176	0.1152	7.354375	9.076502235	0.002746286	0.087366007	Gm15766	predicted gene 15766
TC0700002822.mm.1	0.374066667	0.023233333	0.291366667	-0.350833333	-0.0827	0.268133333	10.3773	9.066865375	0.002757231	0.087366007	Gm12760	predicted gene 12760
TC0700002933.mm.1	0.205733333	-0.237266667	-0.268166667	-0.443	-0.4739	-0.0309	6.729225	9.073697267	0.002749466	0.087366007	Gm5595	predicted gene 5595
TC0700003120.mm.1	-0.355866667	0.092	-0.2402	0.447866667	0.115666667	-0.3322	2.992616667	9.072998927	0.002750259	0.087366007	---	Non-coding transcript identified by NONCODE: Antisense
TC0700004652.mm.1	-0.3822	-0.1174	-0.3169	0.2648	0.0653	-0.1995	7.200691667	9.068702134	0.002755141	0.087366007	Snurf	SNRPN upstream reading frame
TC0800000045.mm.1	0.333566667	-0.153266667	0.5232	-0.486833333	0.189633333	0.676466667	10.15509167	9.067096128	0.002756968	0.087366007	Gm1840	predicted gene 1840
TC0900000022.mm.1	0.237	-0.0859	0.009033333	-0.3229	-0.227966667	0.094933333	9.607433333	9.069027291	0.002754771	0.087366007	---	"non-coding RNA, oocyte_clustered_small_RNA9366, complete sequence."
TC0900002230.mm.1	0.359533333	-0.046933333	-0.547	-0.406466667	-0.906533333	-0.500066667	9.248266667	9.069469388	0.002754268	0.087366007	Gm22286	"predicted gene, 22286"
TC1000001392.mm.1	-0.2644	-0.252666667	0.049833333	0.011733333	0.314233333	0.3025	5.501241667	9.082966025	0.002738973	0.087366007	---	"non-coding RNA, oocyte_clustered_small_RNA5035, complete sequence."
TC1000002966.mm.1	-0.2644	-0.252666667	0.049833333	0.011733333	0.314233333	0.3025	5.501241667	9.082966025	0.002738973	0.087366007	---	"non-coding RNA, oocyte_clustered_small_RNA5035, complete sequence."
TC1100000544.mm.1	0.507433333	0.0248	-0.0326	-0.482633333	-0.540033333	-0.0574	9.167891667	9.079484748	0.002742908	0.087366007	Hnrnph1	heterogeneous nuclear ribonucleoprotein H1
TC1200000854.mm.1	0.153433333	0.092933333	-0.2979	-0.0605	-0.451333333	-0.390833333	4.374783333	9.072682028	0.002750618	0.087366007	Gm22004	"predicted gene, 22004"
TC1400002533.mm.1	-0.2777	-0.035233333	0.170566667	0.242466667	0.448266667	0.2058	3.012558333	9.067691918	0.00275629	0.087366007	---	"Non-coding transcript identified by Luo, et al.|Non-coding transcript identified by NONCODE: Linc| adult male testis cDNA, RIKEN full-length enriched library, clone:4930433E05 product:unclassifiable, full insert sequence."
TC1600001252.mm.1	0.492766667	-0.076866667	0.4462	-0.569633333	-0.046566667	0.523066667	7.782008333	9.080039229	0.002742281	0.087366007	Gm7731	predicted gene 7731
TC1600001396.mm.1	-0.0856	0.187066667	0.3699	0.272666667	0.4555	0.182833333	5.783525	9.080166653	0.002742137	0.087366007	Gm6640	predicted gene 6640
TC0300000041.mm.1	0.442433333	0.095433333	-0.464133333	-0.347	-0.906566667	-0.559566667	11.2321	9.062931139	0.002761715	0.087469937	Gm24614	"predicted gene, 24614"
TC1500001500.mm.1	0.9097	-0.141966667	0.3125	-1.051666667	-0.5972	0.454466667	9.251108333	9.060383869	0.002764622	0.087523884	---	Non-coding transcript identified by NONCODE: Sense No Exonic
TC0600002620.mm.1	-0.211166667	0.091333333	0.242366667	0.3025	0.453533333	0.151033333	5.869033333	9.059180457	0.002765997	0.087529286	Nat8	"N-acetyltransferase 8 (GCN5-related, putative)"
TC0400002660.mm.1	-0.259933333	-0.1403	0.3671	0.119633333	0.627033333	0.5074	7.26745	9.056903375	0.0027686	0.087573552	Vma21-ps	"VMA21 vacuolar H+-ATPase homolog (S. cerevisiae), pseudogene"
TC1200000690.mm.1	-0.453866667	-0.0808	-0.6332	0.373066667	-0.179333333	-0.5524	4.203033333	9.052598839	0.00277353	0.087679505	---	Non-coding transcript identified by NONCODE: Sense No Exonic
TC1300001942.mm.1	-0.007633333	0.323633333	-0.9129	0.331266667	-0.905266667	-1.236533333	5.123125	9.051050239	0.002775306	0.087679505	Mirlet7f-1	microRNA let7f-1
TC1800001709.mm.1	0.014333333	-0.088033333	-0.4199	-0.102366667	-0.434233333	-0.331866667	6.072466667	9.050821367	0.002775569	0.087679505	---	Non-coding transcript identified by NONCODE: Sense No Exonic
TC1500001636.mm.1	-0.591966667	-0.209566667	-0.8959	0.3824	-0.303933333	-0.686333333	7.184791667	9.047482448	0.002779403	0.087724383	---	Non-coding transcript identified by NONCODE: Sense No Exonic
TC1700001201.mm.1	0.569433333	0.0558	0.564	-0.513633333	-0.005433333	0.5082	6.235525	9.048265677	0.002778503	0.087724383	---	"Non-coding transcript identified by NONCODE: Linc| adult male testis cDNA, RIKEN full-length enriched library, clone:1700038P13 product:inferred: cytochrome P450, 1b1, benz[a]anthracene inducible / P450CMEF {}, full insert sequence."
TC1900000151.mm.1	0.516	-0.020366667	-0.283133333	-0.536366667	-0.799133333	-0.262766667	7.742408333	9.044556785	0.002782768	0.087792467	Snhg1	small nucleolar RNA host gene (non-protein coding) 1
TC0X00002593.mm.1	0.237733333	-0.102133333	0.3642	-0.339866667	0.126466667	0.466333333	6.67305	9.042189951	0.002785494	0.087840335	Mir1906-2	microRNA 1906-2
TC0700000306.mm.1	0.265966667	-0.1401	-0.1679	-0.406066667	-0.433866667	-0.0278	5.363208333	9.036885154	0.002791614	0.087995175	---	"Non-coding transcript identified by Luo, et al.|Non-coding transcript identified by NONCODE: Linc"
TC0200001184.mm.1	0.601866667	0.018933333	0.253033333	-0.582933333	-0.348833333	0.2341	8.372008333	9.034404229	0.002794482	0.088047395	Gm13755	predicted gene 13755
TC0X00001048.mm.1	0.379566667	-0.183066667	0.336733333	-0.562633333	-0.042833333	0.5198	6.812125	9.032745115	0.002796402	0.088069711	---	Non-coding transcript identified by NONCODE: Linc|Non-coding transcript identified by NONCODE: Linc
TC0200001961.mm.1	0.269366667	-0.1918	-0.172433333	-0.461166667	-0.4418	0.019366667	5.641283333	9.028728443	0.002801057	0.088101782	---	Non-coding transcript identified by NONCODE: Sense No Exonic
TC0400001090.mm.1	-0.025866667	0.0168	-0.485266667	0.042666667	-0.4594	-0.502066667	5.93445	9.030661814	0.002798815	0.088101782	1700024P16Rik	RIKEN cDNA 1700024P16 gene
TC0500001544.mm.1	0.583066667	-0.0285	0.3506	-0.611566667	-0.232466667	0.3791	11.896375	9.023872635	0.002806696	0.088160871	Gm10051	predicted pseudogene 10051
TC0X00001192.mm.1	0.219166667	-0.2544	-0.624333333	-0.473566667	-0.8435	-0.369933333	5.779258333	9.021892097	0.002809	0.088160871	Gm4992	predicted pseudogene 4992
TC1400002322.mm.1	0.368233333	-1.494566667	-1.109166667	-1.8628	-1.4774	0.3854	6.169775	9.024574867	0.00280588	0.088160871	---	Non-coding transcript identified by NONCODE: Antisense
TC1800000608.mm.1	-0.218433333	-0.276966667	-1.163466667	-0.058533333	-0.945033333	-0.8865	7.17245	9.02562582	0.002804658	0.088160871	---	"Non-coding transcript identified by NONCODE: Antisense|Non-coding transcript identified by NONCODE: Antisense|Non-coding transcript identified by Luo, et al.|Non-coding transcript identified by NONCODE: Antisense|Non-coding transcript identified by Luo, et al."
TC0100002145.mm.1	0.241066667	-0.1081	-0.3398	-0.349166667	-0.580866667	-0.2317	5.576875	9.018368012	0.002813105	0.08817908	Gm23792	"predicted gene, 23792"
TC1900001377.mm.1	0.642266667	-0.069	0.657966667	-0.711266667	0.0157	0.726966667	7.018158333	9.018332666	0.002813146	0.08817908	---	Non-coding transcript identified by NONCODE: Sense No Exonic
TC1900001555.mm.1	0.1417	0.019333333	-0.196033333	-0.122366667	-0.337733333	-0.215366667	7.12425	9.018269747	0.002813219	0.08817908	Bloc1s2	"biogenesis of lysosome-related organelles complex-1, subunit 2"
TC0700001581.mm.1	-0.435333333	-0.072666667	-0.271366667	0.362666667	0.163966667	-0.1987	7.473208333	9.012651837	0.002819778	0.088232475	Ppfibp2	"PTPRF interacting protein, binding protein 2 (liprin beta 2)"
TC0800002156.mm.1	0.656666667	0.0267	0.3515	-0.629966667	-0.305166667	0.3248	9.31275	9.013049151	0.002819314	0.088232475	Slc25a4	"solute carrier family 25 (mitochondrial carrier, adenine nucleotide translocator), member 4"
TC0900001595.mm.1	0.366566667	0.0681	0.363133333	-0.298466667	-0.003433333	0.295033333	10.50528333	9.013964248	0.002818244	0.088232475	Rpsa	ribosomal protein SA
TC1300000911.mm.1	-0.5181	-0.064133333	-0.135533333	0.453966667	0.382566667	-0.0714	2.267708333	9.014075397	0.002818115	0.088232475	Gm23012	"predicted gene, 23012"
TC0400000880.mm.1	0.000633333	-0.052633333	0.302933333	-0.053266667	0.3023	0.355566667	6.6967	9.011590743	0.002821019	0.08823332	Focad	focadhesin
TC0100003501.mm.1	-0.380133333	-0.244966667	0.415066667	0.135166667	0.7952	0.660033333	4.832675	9.001805152	0.002832493	0.088274755	---	"PREDICTED:  uncharacterized LOC100862094 (LOC100862094), miscRNA."
TC0200000087.mm.1	-0.4715	-0.0042	0.0301	0.4673	0.5016	0.0343	5.5953	9.000330409	0.002834227	0.088274755	Sfmbt2	Scm-like with four mbt domains 2
TC0300003068.mm.1	0.758266667	0.1153	0.3957	-0.642966667	-0.362566667	0.2804	7.828983333	9.001202555	0.002833201	0.088274755	---	Non-coding transcript identified by NONCODE: Sense No Exonic
TC0700000402.mm.1	0.084666667	3.33E-05	-0.575533333	-0.084633333	-0.6602	-0.575566667	7.068775	9.000108375	0.002834488	0.088274755	Cd79a	CD79A antigen (immunoglobulin-associated alpha)
TC0700001097.mm.1	0.294533333	-0.1204	0.125533333	-0.414933333	-0.169	0.245933333	6.263083333	9.008037622	0.002825179	0.088274755	Gm26729	"predicted gene, 26729"
TC0800002498.mm.1	-0.674033333	-0.306433333	-0.198733333	0.3676	0.4753	0.1077	6.4403	9.000190648	0.002834391	0.088274755	---	Non-coding transcript identified by NONCODE: Sense No Exonic
TC0800002536.mm.1	-0.462766667	-0.130533333	-0.788066667	0.332233333	-0.3253	-0.657533333	6.153541667	9.001743754	0.002832565	0.088274755	Gm4899	predicted gene 4899
TC0900001692.mm.1	0.0977	-0.046033333	0.3678	-0.143733333	0.2701	0.413833333	7.6999	9.006932482	0.002826474	0.088274755	Aasdhppt	aminoadipate-semialdehyde dehydrogenase-phosphopantetheinyl transferase
TC0900001915.mm.1	0.154966667	-0.050366667	-0.312533333	-0.205333333	-0.4675	-0.262166667	5.03355	9.003263928	0.002830779	0.088274755	U4	U4 spliceosomal RNA
TC1100001238.mm.1	-0.1287	-0.215766667	-0.984633333	-0.087066667	-0.855933333	-0.768866667	7.409775	9.006184548	0.002827351	0.088274755	Slfn2	schlafen 2
TC1700000625.mm.1	0.108866667	-0.076133333	-0.672666667	-0.185	-0.781533333	-0.596533333	6.00815	8.997675915	0.002837351	0.088316207	H2-Ob	"histocompatibility 2, O region beta locus"
TC1300000816.mm.1	0.7029	0.352833333	0.552933333	-0.350066667	-0.149966667	0.2001	5.9389	8.992984301	0.002842883	0.088422547	---	"Non-coding transcript identified by Luo, et al.|Non-coding transcript identified by NONCODE: Linc"
TC0100000638.mm.1	0.091733333	-0.094233333	0.2496	-0.185966667	0.157866667	0.343833333	7.342358333	8.987322538	0.002849576	0.088558392	Bcs1l	BCS1-like (yeast)
TC0400000209.mm.1	0.3448	-0.0841	-0.122866667	-0.4289	-0.467666667	-0.038766667	7.041241667	8.986245489	0.002850851	0.088558392	---	Non-coding transcript identified by NONCODE: Antisense
TC0400002832.mm.1	0.4916	0.124533333	0.040766667	-0.367066667	-0.450833333	-0.083766667	6.121375	8.986199479	0.002850906	0.088558392	Hmgb1-rs18	"high mobility group box 1, related sequence 18"
TC1100002397.mm.1	0.094	3.33E-05	-0.303133333	-0.093966667	-0.397133333	-0.303166667	5.973741667	8.980124204	0.002858112	0.088668567	Vrk2	vaccinia related kinase 2
TC1200001881.mm.1	0.703166667	0.1812	-0.524033333	-0.521966667	-1.2272	-0.705233333	7.484083333	8.980782702	0.00285733	0.088668567	Gm23579	"predicted gene, 23579"
TC0100000351.mm.1	0.372833333	-0.014666667	0.143733333	-0.3875	-0.2291	0.1584	7.538725	8.975134659	0.002864047	0.088788373	Wdr75	WD repeat domain 75
TC1200002455.mm.1	0.445133333	0.120766667	-0.442766667	-0.324366667	-0.8879	-0.563533333	9.936716667	8.973798504	0.002865638	0.088788373	Gm24022	"predicted gene, 24022"
TC0900002624.mm.1	0.308066667	0.1134	-0.386233333	-0.194666667	-0.6943	-0.499633333	6.034391667	8.971960482	0.00286783	0.088818408	---	Non-coding transcript identified by NONCODE: Sense No Exonic
TC0200000623.mm.1	-0.004633333	-0.070233333	-0.3443	-0.0656	-0.339666667	-0.274066667	6.413058333	8.969858659	0.002870338	0.0888204	---	Non-coding transcript identified by NONCODE: Antisense|Non-coding transcript identified by NONCODE: Antisense
TC0X00001103.mm.1	0.214233333	-0.1544	-0.263933333	-0.368633333	-0.478166667	-0.109533333	5.661491667	8.97046864	0.00286961	0.0888204	---	Non-coding transcript identified by NONCODE: Sense No Exonic
TC0200001521.mm.1	0.652366667	-0.0776	0.500266667	-0.729966667	-0.1521	0.577866667	10.961875	8.967546582	0.0028731	0.088830239	Gm13921	predicted gene 13921
TC1300000220.mm.1	-0.135833333	0.210166667	-0.2038	0.346	-0.067966667	-0.413966667	3.257066667	8.968377816	0.002872107	0.088830239	Gm11318	predicted gene 11318
TC0400000329.mm.1	-0.330266667	0.0307	-0.133133333	0.360966667	0.197133333	-0.163833333	5.239408333	8.965102566	0.002876023	0.088845036	Gm12378	predicted gene 12378
TC1700001850.mm.1	-0.402233333	0.106866667	-0.103233333	0.5091	0.299	-0.2101	6.058816667	8.965799876	0.002875189	0.088845036	Gm25555	"predicted gene, 25555"
TC0300000172.mm.1	-0.470233333	-0.1218	-0.255866667	0.348433333	0.214366667	-0.134066667	7.338075	8.963333625	0.002878141	0.088872693	Tnik	TRAF2 and NCK interacting kinase
TC0X00000184.mm.1	0.254733333	-0.085633333	-0.353833333	-0.340366667	-0.608566667	-0.2682	4.926383333	8.961480982	0.002880361	0.08890348	Gm22294	"predicted gene, 22294"
TC1000001546.mm.1	0.612233333	0.000566667	0.421366667	-0.611666667	-0.190866667	0.4208	8.693158333	8.959104683	0.002883212	0.088953693	Cdk4	cyclin-dependent kinase 4
TC0100001724.mm.1	-0.530833333	-0.1279	0.146333333	0.402933333	0.677166667	0.274233333	8.773333333	8.953168065	0.002890348	0.089091598	Tmem63a	transmembrane protein 63a
TC0200003242.mm.1	-0.475933333	-0.1973	-0.273333333	0.278633333	0.2026	-0.076033333	3.902808333	8.9411645	0.002904841	0.089091598	---	Non-coding transcript identified by NONCODE: Linc
TC0400003588.mm.1	0.0073	-0.010233333	-0.327766667	-0.017533333	-0.335066667	-0.317533333	6.140775	8.951015807	0.00289294	0.089091598	---	Non-coding transcript identified by NONCODE: Sense No Exonic
TC0500002268.mm.1	-0.337066667	0.018966667	0.004866667	0.356033333	0.341933333	-0.0141	7.927208333	8.946728417	0.002898113	0.089091598	Wfs1	Wolfram syndrome 1 homolog (human)
TC0700003908.mm.1	-1.138366667	-0.1303	-0.527866667	1.008066667	0.6105	-0.397566667	9.595933333	8.941958606	0.00290388	0.089091598	Hbb-bt	"hemoglobin, beta adult t chain"
TC0800000551.mm.1	0.074033333	0.377866667	0.0357	0.303833333	-0.038333333	-0.342166667	4.240866667	8.951718163	0.002892094	0.089091598	---	"Non-coding transcript identified by NONCODE: Linc|Non-coding transcript identified by Luo, et al."
TC0X00002494.mm.1	-0.3029	-0.0589	0.016833333	0.244	0.319733333	0.075733333	4.106175	8.947652278	0.002896997	0.089091598	4930468A15Rik	RIKEN cDNA 4930468A15 gene
TC1000003216.mm.1	-0.1464	0.045266667	-0.255966667	0.191666667	-0.109566667	-0.301233333	7.462341667	8.942762133	0.002902907	0.089091598	Ube2g2	ubiquitin-conjugating enzyme E2G 2
TC1100001131.mm.1	0.0347	0.0097	-0.268	-0.025	-0.3027	-0.2777	8.417066667	8.94591663	0.002899093	0.089091598	Nufip2	nuclear fragile X mental retardation protein interacting protein 2
TC1200000114.mm.1	0.412266667	-0.0403	0.4508	-0.452566667	0.038533333	0.4911	8.314941667	8.942364099	0.002903389	0.089091598	Gm9847	predicted pseudogene 9847
TC0500002410.mm.1	-0.338166667	-0.009266667	0.022766667	0.3289	0.360933333	0.032033333	6.7862	8.939354583	0.002907034	0.089096601	Ccdc149	coiled-coil domain containing 149
TC1100003460.mm.1	1.048033333	0.168266667	-0.050433333	-0.879766667	-1.098466667	-0.2187	10.41963333	8.939006533	0.002907456	0.089096601	---	"Non-coding transcript identified by Luo, et al.|Non-coding transcript identified by NONCODE: Linc|Non-coding transcript identified by NONCODE: Linc| RIKEN cDNA A130040M12 gene (A130040M12Rik), non-coding RNA.|Sequence|Non-coding transcript identified by NONCODE: Linc|Non-coding transcript identified by NONCODE: Linc|Non-coding transcript identified by Luo, et al.|Non-coding transcript identified by NONCODE: Linc"
TC0200004769.mm.1	0.535366667	0.187533333	0.413533333	-0.347833333	-0.121833333	0.226	9.930458333	8.937804757	0.002908913	0.089103694	Gm11759	predicted gene 11759
TC0200002594.mm.1	-0.216633333	-0.081366667	-0.399966667	0.135266667	-0.183333333	-0.3186	8.491358333	8.933747823	0.002913839	0.08917942	Cebpb	"CCAAT/enhancer binding protein (C/EBP), beta"
TC0Y00000331.mm.1	-0.239566667	0.2448	-0.079766667	0.484366667	0.1598	-0.324566667	4.7256	8.934258733	0.002913218	0.08917942	Gm21797	"predicted gene, 21797"
TC0200002224.mm.1	-0.2302	0.174566667	0.205766667	0.404766667	0.435966667	0.0312	6.457466667	8.928325394	0.002920438	0.089181671	---	"PREDICTED:  uncharacterized LOC100861792 (LOC100861792), miscRNA."
TC0300002277.mm.1	0.5182	-0.050233333	0.458	-0.568433333	-0.0602	0.508233333	7.869875	8.928320576	0.002920444	0.089181671	Cd1d1	CD1d1 antigen
TC1100002231.mm.1	0.3868	0.271033333	-0.3467	-0.115766667	-0.7335	-0.617733333	5.27025	8.932233719	0.00291568	0.089181671	Gm24036	"predicted gene, 24036"
TC1300001211.mm.1	0.6295	0.033966667	0.333233333	-0.595533333	-0.296266667	0.299266667	11.37765833	8.93049952	0.00291779	0.089181671	Gm9000	predicted gene 9000
TC1400000368.mm.1	-0.287166667	-0.138633333	-0.864066667	0.148533333	-0.5769	-0.725433333	6.732366667	8.927639758	0.002921274	0.089181671	Anxa8	annexin A8
TC1900000690.mm.1	0.793333333	-0.169333333	0.687533333	-0.962666667	-0.1058	0.856866667	8.217683333	8.927774848	0.002921109	0.089181671	---	Non-coding transcript identified by NONCODE: Antisense
TC0700001941.mm.1	-0.416933333	0.043066667	-0.216033333	0.46	0.2009	-0.2591	3.534175	8.925611117	0.002923748	0.089219737	---	Non-coding transcript identified by NONCODE: Linc
TC0900000816.mm.1	0.365333333	-0.136766667	-0.138733333	-0.5021	-0.504066667	-0.001966667	6.830208333	8.923206578	0.002926684	0.08922874	Snapc5	"small nuclear RNA activating complex, polypeptide 5"
TC1200000261.mm.1	-0.231266667	-0.0234	0.138766667	0.207866667	0.370033333	0.162166667	5.935741667	8.922354134	0.002927726	0.08922874	6030469F06Rik	RIKEN cDNA 6030469F06 gene
TC1500001915.mm.1	0.298366667	0.071533333	-0.030566667	-0.226833333	-0.328933333	-0.1021	5.337566667	8.923391951	0.002926458	0.08922874	---	Non-coding transcript identified by NONCODE: Sense No Exonic
TC0X00002158.mm.1	-0.361333333	-0.216633333	0.349166667	0.1447	0.7105	0.5658	8.4342	8.916248544	0.0029352	0.089419033	Zdhhc9	"zinc finger, DHHC domain containing 9"
TC0100003123.mm.1	-0.182366667	-0.011866667	-0.322866667	0.1705	-0.1405	-0.311	6.943641667	8.910884599	0.002941785	0.08943325	Elf3	E74-like factor 3
TC0200004013.mm.1	-0.299	0.268166667	0.012966667	0.567166667	0.311966667	-0.2552	3.7338	8.913245844	0.002938884	0.08943325	Olfr1172-ps1	"olfactory receptor 1172, pseudogene 1"
TC1400002314.mm.1	0.135533333	-0.6282	-0.462766667	-0.763733333	-0.5983	0.165433333	6.239925	8.912417631	0.002939901	0.08943325	Gm21464	"predicted gene, 21464"
TC1700001430.mm.1	0.414733333	0.042633333	-0.035833333	-0.3721	-0.450566667	-0.078466667	7.220983333	8.908856264	0.002944279	0.08943325	---	Non-coding transcript identified by NONCODE: Sense No Exonic
TC1700002107.mm.1	0.552433333	-0.542033333	-0.6744	-1.094466667	-1.226833333	-0.132366667	5.948066667	8.911511521	0.002941014	0.08943325	9130008F23Rik	RIKEN cDNA 9130008F23 gene
TC1700002120.mm.1	-0.464533333	-0.025233333	0.0832	0.4393	0.547733333	0.108433333	10.06494167	8.909675256	0.002943272	0.08943325	Cd2ap	CD2-associated protein
TC1900000021.mm.1	0.263	0.023766667	0.317966667	-0.239233333	0.054966667	0.2942	7.055516667	8.910497815	0.00294226	0.08943325	Aldh3b2	"aldehyde dehydrogenase 3 family, member B2"
TC0500003501.mm.1	0.107733333	0.0514	-0.2744	-0.056333333	-0.382133333	-0.3258	10.16748333	8.90413365	0.002950097	0.089535136	---	"Non-coding transcript identified by Luo, et al.|Non-coding transcript identified by NONCODE: Linc"
TC0100002337.mm.1	0.143933333	0.089466667	-0.553133333	-0.054466667	-0.697066667	-0.6426	7.578266667	8.901075901	0.002953871	0.089574877	Stk17b	serine/threonine kinase 17b (apoptosis-inducing)
TC1100003928.mm.1	-0.463866667	0.0706	0.133233333	0.534466667	0.5971	0.062633333	8.014641667	8.901977757	0.002952757	0.089574877	Tex2	testis expressed gene 2
TC0900001038.mm.1	-0.220133333	0.0187	-0.2359	0.238833333	-0.015766667	-0.2546	8.208733333	8.899466485	0.00295586	0.089597806	Gclc	"glutamate-cysteine ligase, catalytic subunit"
TC0100003804.mm.1	-0.061933333	-0.179	-0.724633333	-0.117066667	-0.6627	-0.545633333	7.031391667	8.897654054	0.002958101	0.08962447	Atf3	activating transcription factor 3
TC0200000376.mm.1	-0.712033333	0.0389	-0.405	0.750933333	0.307033333	-0.4439	5.142333333	8.89421549	0.002962359	0.089682626	Il1f9	"interleukin 1 family, member 9"
TC0100000734.mm.1	0.260866667	-0.123433333	0.027733333	-0.3843	-0.233133333	0.151166667	11.93860833	8.893104026	0.002963737	0.089686988	Rpl19-ps1	"ribosomal protein L19, pseudogene 1"
TC0100000445.mm.1	-0.3149	0.023166667	-0.1127	0.338066667	0.2022	-0.135866667	4.713741667	8.884490539	0.002974442	0.089739462	---	Non-coding transcript identified by NONCODE: Antisense
TC0300002357.mm.1	-1.130333333	-0.3534	-0.394033333	0.776933333	0.7363	-0.040633333	8.708108333	8.887581113	0.002970596	0.089739462	Il6ra	"interleukin 6 receptor, alpha"
TC0400003787.mm.1	0.584966667	-0.046133333	0.4468	-0.6311	-0.138166667	0.492933333	9.346125	8.886686	0.002971709	0.089739462	Gm12987	predicted gene 12987
TC0X00002310.mm.1	-0.005133333	-0.087933333	-0.403633333	-0.0828	-0.3985	-0.3157	3.600508333	8.884969666	0.002973845	0.089739462	---	Non-coding transcript identified by NONCODE: Sense No Exonic
TC1300001270.mm.1	0.135433333	-0.135266667	0.284366667	-0.2707	0.148933333	0.419633333	7.252233333	8.883762865	0.002975348	0.089739462	Ppap2a	phosphatidic acid phosphatase type 2A
TC1400001077.mm.1	0.4703	-0.102266667	0.437366667	-0.572566667	-0.032933333	0.539633333	5.73535	8.889511916	0.002968196	0.089739462	Ccdc122	coiled-coil domain containing 122
TC1600000743.mm.1	0.3445	-0.0527	-0.403133333	-0.3972	-0.747633333	-0.350433333	6.662666667	8.881766032	0.002977837	0.08977728	---	Non-coding transcript identified by NONCODE: Sense No Exonic
TC0100000156.mm.1	-0.225266667	-0.0004	-0.629366667	0.224866667	-0.4041	-0.628966667	7.370291667	8.875817053	0.002985267	0.089892266	Mir30c-2	microRNA 30c-2
TC1600000668.mm.1	0.585566667	0.0834	0.538366667	-0.502166667	-0.0472	0.454966667	4.624133333	8.876456353	0.002984467	0.089892266	---	Non-coding transcript identified by NONCODE: Sense No Exonic
TC1900000187.mm.1	-0.385533333	0.209633333	0.061033333	0.595166667	0.446566667	-0.1486	6.194416667	8.874960305	0.002986339	0.089892266	---	"Non-coding transcript identified by Luo, et al."
TC0X00000939.mm.1	-0.0814	0.34	0.054666667	0.4214	0.136066667	-0.285333333	3.244416667	8.871159823	0.002991099	0.089990471	Pcna-ps1	proliferating cell nuclear antigen pseudogene 1
TC1000001475.mm.1	0.757066667	0.327733333	0.4098	-0.429333333	-0.347266667	0.082066667	4.946116667	8.869610427	0.002993042	0.090006181	---	Non-coding transcript identified by NONCODE: Sense No Exonic
TC1100003383.mm.1	0.0199	-0.123366667	-0.764566667	-0.143266667	-0.784466667	-0.6412	5.836075	8.867831267	0.002995275	0.090006181	---	"Non-coding transcript identified by Luo, et al.|Non-coding transcript identified by NONCODE: Linc"
TC1900000345.mm.1	0.1764	-0.065366667	-0.3215	-0.241766667	-0.4979	-0.256133333	6.46015	8.867782983	0.002995336	0.090006181	---	Non-coding transcript identified by NONCODE: Sense No Exonic|Non-coding transcript identified by NONCODE: Sense No Exonic
TC0700001372.mm.1	0.3623	0.059766667	0.1917	-0.302533333	-0.1706	0.131933333	7.886391667	8.864317049	0.002999692	0.09009983	Prkrir	"protein-kinase, interferon-inducible double stranded RNA dependent inhibitor, repressor of (P58 repressor)"
[truncated: 418,913 more chars]
