# Supplementary material for: A mutation in the viral sensor 2’-5’-oligoadenylate synthetase 2 causes failure of lactation
Source: PLoS Genet. 2017 Nov 8;13(11):e1007072. doi: 10.1371/journal.pgen.1007072 (PMC5695588; doi:10.1371/journal.pgen.1007072)
Supplement: S2 Table — Columns provide the HTA transcript cluster ID, change in gene expression between specified treatments, average expression of each probe across arrays, Limma t-test p-value and adjusted p-value, F statistic and gene and title symbol where available. (TXT) [file pgen.1007072.s011.txt]

HTA_transcript_cluster_ID	WT_siNT_minusDox.WT_siNT_plusDox	WT_siNT_minusDox.WT_siRnaseL_minusDox	WT_siNT_minusDox.WT_siRnaseL_plusDox	WT_siNT_minusDox.MUT_siNT_minusDox	WT_siNT_minusDox.MUT_siNT_plusDox	WT_siNT_minusDox.MUT_siRnaseL_minusDox	WT_siNT_minusDox.MUT_siRnaseL_plusDox	WT_siNT_plusDox.WT_siRnaseL_minusDox	WT_siNT_plusDox.WT_siRnaseL_plusDox	WT_siNT_plusDox.MUT_siNT_minusDox	WT_siNT_plusDox.MUT_siNT_plusDox	WT_siNT_plusDox.MUT_siRnaseL_minusDox	WT_siNT_plusDox.MUT_siRnaseL_plusDox	WT_siRnaseL_minusDox.WT_siRnaseL_plusDox	WT_siRnaseL_minusDox.MUT_siNT_minusDox	WT_siRnaseL_minusDox.MUT_siNT_plusDox	WT_siRnaseL_minusDox.MUT_siRnaseL_minusDox	WT_siRnaseL_minusDox.MUT_siRnaseL_plusDox	WT_siRnaseL_plusDox.MUT_siNT_minusDox	WT_siRnaseL_plusDox.MUT_siNT_plusDox	WT_siRnaseL_plusDox.MUT_siRnaseL_minusDox	WT_siRnaseL_plusDox.MUT_siRnaseL_plusDox	MUT_siNT_minusDox.MUT_siNT_plusDox	MUT_siNT_minusDox.MUT_siRnaseL_minusDox	MUT_siNT_minusDox.MUT_siRnaseL_plusDox	MUT_siNT_plusDox.MUT_siRnaseL_minusDox	MUT_siNT_plusDox.MUT_siRnaseL_plusDox	MUT_siRnaseL_minusDox.MUT_siRnaseL_plusDox	AveExpr	F	P.Value	adj.P.Val	Gene.Symbol	Gene.Title
TC12001350.hg.1	-0.160300000000002	0.0377999999999985	-0.0277000000000016	-1.64905	-1.71043333333333	-1.56723333333334	-1.5556	0.198100000000001	0.1326	-1.48875	-1.55013333333333	-1.40693333333333	-1.3953	-0.0655000000000001	-1.68685	-1.74823333333333	-1.60503333333333	-1.5934	-1.62135	-1.68273333333333	-1.53953333333333	-1.5279	-0.0613833333333345	0.081816666666664	0.0934499999999971	0.143199999999998	0.154833333333332	0.0116333333333332	4.68711304347826	366.130670361329	1.62395416997342e-18	3.82148895278145e-14	TMTC1	transmembrane and tetratricopeptide repeat containing 1
TC01000795.hg.1	0.127833333333333	-1.54463333333333	-1.6025	-1.00201666666666	-1.0544	-2.88766666666667	-2.7473	-1.67246666666667	-1.73033333333333	-1.12985	-1.18223333333333	-3.0155	-2.87513333333333	-0.0578666666666656	0.542616666666669	0.490233333333334	-1.34303333333333	-1.20266666666667	0.600483333333335	0.5481	-1.28516666666667	-1.1448	-0.052383333333335	-1.88565	-1.74528333333333	-1.83326666666667	-1.6929	0.140366666666666	5.09381304347826	98.917294957916	2.40058523795855e-13	1.88301906065468e-09	IFI44	interferon-induced protein 44
TC10000640.hg.1	0.4465	-1.09296666666667	-1.1878	-0.331283333333332	-0.419600000000001	-1.62333333333333	-1.45256666666667	-1.53946666666667	-1.6343	-0.777783333333333	-0.866100000000001	-2.06983333333333	-1.89906666666667	-0.0948333333333329	0.761683333333335	0.673366666666666	-0.530366666666667	-0.359599999999999	0.856516666666668	0.768199999999999	-0.435533333333334	-0.264766666666667	-0.0883166666666684	-1.29205	-1.12128333333333	-1.20373333333333	-1.03296666666667	0.170766666666667	5.67636086956522	100.29261006397	2.12102720036677e-13	1.88301906065468e-09	IFIT5	interferon-induced protein with tetratricopeptide repeats 5
TC04001718.hg.1	0.204533333333334	-1.4844	-1.56586666666667	-0.476383333333332	-0.427266666666666	-2.1772	-1.99683333333333	-1.68893333333333	-1.7704	-0.680916666666666	-0.6318	-2.38173333333334	-2.20136666666667	-0.0814666666666657	1.00801666666667	1.05713333333333	-0.692800000000001	-0.512433333333332	1.08948333333333	1.1386	-0.611333333333335	-0.430966666666666	0.0491166666666656	-1.70081666666667	-1.52045	-1.74993333333334	-1.56956666666667	0.180366666666669	5.58994347826087	86.0860482640138	8.31695996508706e-13	3.26191169830715e-09	DDX60	DEAD (Asp-Glu-Ala-Asp) box polypeptide 60
TC10000639.hg.1	0.0851333333333337	-2.27483333333333	-2.37153333333333	-0.470366666666665	-0.529566666666667	-2.97836666666667	-2.86723333333333	-2.35996666666667	-2.45666666666667	-0.555499999999999	-0.6147	-3.0635	-2.95236666666667	-0.0967000000000002	1.80446666666667	1.74526666666667	-0.703533333333334	-0.5924	1.90116666666667	1.84196666666667	-0.606833333333333	-0.4957	-0.0592000000000015	-2.508	-2.39686666666667	-2.4488	-2.33766666666667	0.111133333333333	5.34782173913043	89.5028507816745	5.87555257986639e-13	3.26191169830715e-09	IFIT1	interferon-induced protein with tetratricopeptide repeats 1
TC14000584.hg.1	0.0249333333333324	-2.47416666666667	-2.57176666666667	-0.875883333333332	-0.845500000000001	-2.96596666666667	-2.83676666666667	-2.4991	-2.5967	-0.900816666666665	-0.870433333333334	-2.9909	-2.8617	-0.0976000000000008	1.59828333333333	1.62866666666667	-0.491800000000001	-0.3626	1.69588333333334	1.72626666666667	-0.394200000000001	-0.265	0.0303833333333312	-2.09008333333334	-1.96088333333334	-2.12046666666667	-1.99126666666667	0.129200000000001	6.12970434782609	86.5632975249418	7.91666053564347e-13	3.26191169830715e-09	IFI27	interferon, alpha-inducible protein 27
TC03000932.hg.1	0.182466666666665	0.0109999999999992	0.00856666666666595	-0.659266666666665	-0.847900000000002	-0.783500000000002	-0.792133333333334	-0.171466666666666	-0.173899999999999	-0.841733333333329	-1.03036666666667	-0.965966666666667	-0.974599999999999	-0.00243333333333329	-0.670266666666664	-0.858900000000001	-0.794500000000001	-0.803133333333333	-0.667833333333331	-0.856466666666668	-0.792066666666668	-0.8007	-0.188633333333337	-0.124233333333337	-0.132866666666669	0.0644	0.0557666666666679	-0.00863333333333216	5.33082173913043	77.0825010651004	2.22367411916513e-12	7.47535705317056e-09	NLGN1	neuroligin 1
TC07001605.hg.1	0.258833333333334	-1.3422	-1.4582	-0.229466666666664	-0.432633333333333	-1.83513333333333	-1.70666666666667	-1.60103333333333	-1.71703333333333	-0.488299999999999	-0.691466666666667	-2.09396666666667	-1.9655	-0.116000000000001	1.11273333333334	0.909566666666668	-0.492933333333334	-0.364466666666666	1.22873333333334	1.02556666666667	-0.376933333333334	-0.248466666666666	-0.203166666666668	-1.60566666666667	-1.4772	-1.4025	-1.27403333333333	0.128466666666668	5.2056	74.0875369963903	3.16096050200696e-12	9.29796531665348e-09	SAMD9	sterile alpha motif domain containing 9
TC02002624.hg.1	0.201966666666666	-0.765033333333334	-0.826800000000001	-0.17113333333333	0.0115333333333334	-1.23956666666667	-1.03666666666667	-0.967	-1.02876666666667	-0.373099999999996	-0.190433333333332	-1.44153333333333	-1.23863333333333	-0.0617666666666672	0.593900000000004	0.776566666666668	-0.474533333333335	-0.271633333333334	0.655666666666671	0.838333333333335	-0.412766666666668	-0.209866666666667	0.182666666666663	-1.06843333333334	-0.865533333333338	-1.2511	-1.0482	0.202900000000001	7.43033043478261	66.9484371366467	7.74744115990814e-12	1.82312785374958e-08	STAT1	signal transducer and activator of transcription 1, 91kDa
TC08001204.hg.1	0.2338	0.157933333333333	0.165333333333333	1.01285	1.46076666666667	1.09783333333333	1.28946666666667	-0.0758666666666663	-0.0684666666666667	0.779050000000003	1.22696666666667	0.864033333333333	1.05566666666667	0.00739999999999963	0.85491666666667	1.30283333333333	0.939899999999999	1.13153333333333	0.84751666666667	1.29543333333333	0.932499999999999	1.12413333333333	0.447916666666663	0.0849833333333292	0.276616666666665	-0.362933333333334	-0.171299999999999	0.191633333333336	6.15274347826087	67.293062879091	7.40411181228599e-12	1.82312785374958e-08	PXDNL	peroxidasin homolog (Drosophila)-like
TC11002162.hg.1	0.1339	-0.229666666666668	-0.282866666666669	-0.603499999999999	-0.723000000000001	-0.935000000000001	-0.838866666666668	-0.363566666666668	-0.416766666666669	-0.737399999999999	-0.8569	-1.0689	-0.972766666666668	-0.0532000000000004	-0.373833333333331	-0.493333333333332	-0.705333333333333	-0.6092	-0.320633333333331	-0.440133333333332	-0.652133333333333	-0.555999999999999	-0.119500000000001	-0.331500000000002	-0.235366666666669	-0.212000000000001	-0.115866666666667	0.0961333333333334	5.45954347826087	66.0347902752818	8.74615819503532e-12	1.87104176950519e-08	SYTL2	synaptotagmin-like 2
TC03000634.hg.1	0.234266666666668	-0.821766666666667	-0.896633333333334	-0.455099999999999	-0.6034	-1.39026666666667	-1.2944	-1.05603333333333	-1.1309	-0.689366666666666	-0.837666666666667	-1.62453333333333	-1.52866666666667	-0.0748666666666669	0.366666666666668	0.218366666666667	-0.5685	-0.472633333333333	0.441533333333335	0.293233333333334	-0.493633333333333	-0.397766666666667	-0.148300000000001	-0.935166666666668	-0.839300000000001	-0.786866666666667	-0.691000000000001	0.0958666666666668	6.0119347826087	65.1111600535795	9.90287553246699e-12	1.94195389191678e-08	PARP14	poly (ADP-ribose) polymerase family, member 14
TC07001217.hg.1	0.0620333333333321	0.0660666666666669	0.0412666666666661	-0.744549999999999	-0.5608	-0.643566666666667	-0.5442	0.00403333333333489	-0.0207666666666659	-0.806583333333331	-0.622833333333332	-0.705599999999999	-0.606233333333332	-0.0248000000000008	-0.810616666666666	-0.626866666666667	-0.709633333333334	-0.610266666666667	-0.785816666666665	-0.602066666666667	-0.684833333333333	-0.585466666666666	0.183749999999999	0.100983333333333	0.200349999999999	-0.0827666666666662	0.0166000000000004	0.0993666666666666	5.53692608695652	64.2648649830935	1.11130013566712e-11	2.01162421480912e-08	SKAP2	src kinase associated phosphoprotein 2
TC21000189.hg.1	-0.0568333333333335	-1.04033333333333	-1.1156	-0.2349	-0.323100000000002	-1.68146666666667	-1.56193333333333	-0.983500000000001	-1.05876666666667	-0.178066666666666	-0.266266666666668	-1.62463333333333	-1.5051	-0.0752666666666659	0.805433333333335	0.717233333333333	-0.641133333333332	-0.521599999999999	0.880700000000001	0.792499999999999	-0.565866666666667	-0.446333333333333	-0.0882000000000023	-1.44656666666667	-1.32703333333333	-1.35836666666667	-1.23883333333333	0.119533333333333	6.17414347826087	60.0883468825721	2.00670434082422e-11	3.37298332487683e-08	MX1	myxovirus (influenza virus) resistance 1, interferon-inducible protein p78 (mouse)
TC02002481.hg.1	0.155166666666669	-0.770899999999999	-0.806766666666666	-0.065699999999997	-0.0891999999999991	-0.966633333333334	-0.847666666666665	-0.926066666666668	-0.961933333333335	-0.220866666666666	-0.244366666666668	-1.1218	-1.00283333333333	-0.0358666666666672	0.705200000000002	0.6817	-0.195733333333335	-0.076766666666666	0.741066666666669	0.717566666666667	-0.159866666666668	-0.0408999999999988	-0.0235000000000021	-0.900933333333337	-0.781966666666668	-0.877433333333335	-0.758466666666666	0.118966666666669	7.61683913043478	55.5944322430053	3.96492172232183e-11	5.83140862310483e-08	IFIH1	interferon induced with helicase C domain 1
TC07000927.hg.1	0.113166666666668	-0.228866666666669	-0.231733333333334	-1.32023333333333	-1.14003333333333	-1.343	-1.36006666666667	-0.342033333333337	-0.344900000000003	-1.4334	-1.2532	-1.45616666666667	-1.47323333333334	-0.00286666666666591	-1.09136666666666	-0.911166666666663	-1.11413333333333	-1.1312	-1.0885	-0.908299999999997	-1.11126666666666	-1.12833333333333	0.180199999999999	-0.0227666666666675	-0.0398333333333376	-0.202966666666667	-0.220033333333337	-0.0170666666666701	10.4304608695652	55.7708136926799	3.85662743760006e-11	5.83140862310483e-08	PIP	prolactin-induced protein
TC10000637.hg.1	0.0167666666666664	-1.08126666666667	-1.17343333333333	-0.450799999999998	-0.4657	-1.82166666666667	-1.78846666666667	-1.09803333333333	-1.1902	-0.467566666666665	-0.482466666666666	-1.83843333333333	-1.80523333333333	-0.0921666666666674	0.630466666666669	0.615566666666667	-0.740400000000001	-0.7072	0.722633333333336	0.707733333333334	-0.648233333333334	-0.615033333333333	-0.0149000000000017	-1.37086666666667	-1.33766666666667	-1.35596666666667	-1.32276666666667	0.0332000000000008	5.4604347826087	53.6709483842767	5.39234644077632e-11	7.46427626143226e-08	IFIT3	interferon-induced protein with tetratricopeptide repeats 3
TC10000350.hg.1	0.3091	0.0907999999999998	0.0930333333333326	-0.818133333333332	-0.646433333333334	-0.772866666666668	-0.593466666666668	-0.2183	-0.216066666666667	-1.12723333333333	-0.955533333333334	-1.08196666666667	-0.902566666666668	0.00223333333333287	-0.908933333333332	-0.737233333333334	-0.863666666666668	-0.684266666666668	-0.911166666666665	-0.739466666666667	-0.865900000000001	-0.686500000000001	0.171699999999998	0.0452666666666639	0.224666666666664	-0.126433333333334	0.0529666666666664	0.1794	4.88084782608696	52.4212714625121	6.62179411425414e-11	8.31120391884057e-08	DKK1	dickkopf 1 homolog (Xenopus laevis)
TC17001474.hg.1	-0.0104000000000015	0.123533333333332	0.0238333333333332	-0.700766666666666	-0.612400000000001	-0.5739	-0.508233333333333	0.133933333333333	0.0342333333333347	-0.690366666666664	-0.601999999999999	-0.563499999999999	-0.497833333333332	-0.0996999999999986	-0.824299999999997	-0.735933333333333	-0.697433333333332	-0.631766666666665	-0.724599999999999	-0.636233333333334	-0.597733333333333	-0.532066666666666	0.0883666666666647	0.126866666666666	0.192533333333333	0.0385000000000009	0.104166666666668	0.065666666666667	5.61103043478261	52.3412019489146	6.71055900297343e-11	8.31120391884057e-08	KRT23	keratin 23 (histone deacetylase inducible)
TC03001705.hg.1	0.116099999999999	-0.747600000000001	-0.7712	-0.279783333333333	-0.228866666666667	-1.20093333333333	-1.0427	-0.8637	-0.887299999999999	-0.395883333333331	-0.344966666666665	-1.31703333333333	-1.1588	-0.0235999999999992	0.467816666666669	0.518733333333334	-0.453333333333333	-0.2951	0.491416666666668	0.542333333333334	-0.429733333333334	-0.271500000000001	0.0509166666666658	-0.921150000000002	-0.762916666666668	-0.972066666666668	-0.813833333333334	0.158233333333333	5.11125652173913	49.4155226798284	1.1065540517873e-10	1.28443867607015e-07	PARP9	poly (ADP-ribose) polymerase family, member 9
TC08001350.hg.1	0.1667	0.2175	0.0867000000000004	-1.00215	-1.15526666666667	-0.932100000000001	-0.838633333333334	0.0507999999999997	-0.0799999999999996	-1.16885	-1.32196666666667	-1.0988	-1.00533333333333	-0.130799999999999	-1.21965	-1.37276666666667	-1.1496	-1.05613333333333	-1.08885	-1.24196666666667	-1.0188	-0.925333333333334	-0.153116666666668	0.0700499999999975	0.163516666666665	0.223166666666666	0.316633333333333	0.093466666666667	4.50077391304348	49.2153183328047	1.14623543249504e-10	1.28443867607015e-07	IL7	interleukin 7
TC03001869.hg.1	0.117933333333334	-0.826500000000001	-0.941766666666667	-0.184849999999998	-0.239333333333332	-1.23033333333333	-1.13753333333333	-0.944433333333335	-1.0597	-0.302783333333332	-0.357266666666666	-1.34826666666667	-1.25546666666667	-0.115266666666666	0.641650000000003	0.587166666666669	-0.403833333333332	-0.311033333333332	0.756916666666669	0.702433333333335	-0.288566666666666	-0.195766666666666	-0.0544833333333337	-1.04548333333334	-0.952683333333335	-0.991000000000001	-0.898200000000001	0.0928000000000004	5.90900434782609	46.2315632643045	1.97009473360751e-10	2.10728496687508e-07	PLSCR1	phospholipid scramblase 1
TC04000414.hg.1	0.108733333333334	-0.213833333333334	-0.109899999999999	-0.822816666666665	-0.657933333333332	-1.00526666666667	-0.881499999999999	-0.322566666666669	-0.218633333333333	-0.931549999999999	-0.766666666666667	-1.114	-0.990233333333333	0.103933333333336	-0.60898333333333	-0.444099999999998	-0.791433333333332	-0.667666666666665	-0.712916666666666	-0.548033333333334	-0.895366666666668	-0.7716	0.164883333333332	-0.182450000000002	-0.0586833333333345	-0.347333333333334	-0.223566666666667	0.123766666666667	5.06564347826087	45.4835462167683	2.2681550085899e-10	2.32061842009293e-07	EREG	epiregulin
TC01003974.hg.1	0.050366666666668	-0.244133333333332	-0.220999999999999	-0.31983333333333	-0.326433333333331	-0.588299999999998	-0.485933333333332	-0.2945	-0.271366666666667	-0.370199999999998	-0.376799999999999	-0.638666666666666	-0.5363	0.023133333333333	-0.0756999999999977	-0.0822999999999992	-0.344166666666666	-0.2418	-0.0988333333333307	-0.105433333333332	-0.367299999999999	-0.264933333333333	-0.00660000000000149	-0.268466666666669	-0.166100000000002	-0.261866666666667	-0.1595	0.102366666666667	5.38237391304348	45.1030788327624	2.43867641084129e-10	2.39112222082989e-07	SIPA1L2	signal-induced proliferation-associated 1 like 2
TC0X001399.hg.1	0.183066666666668	0.629633333333334	0.519600000000001	0.23166666666667	0.226900000000001	0.711766666666668	0.766633333333335	0.446566666666667	0.336533333333333	0.0486000000000022	0.0438333333333336	0.528700000000001	0.583566666666667	-0.110033333333334	-0.397966666666664	-0.402733333333333	0.0821333333333341	0.137	-0.28793333333333	-0.292699999999999	0.192166666666668	0.247033333333334	-0.00476666666666858	0.480099999999998	0.534966666666665	0.484866666666667	0.539733333333333	0.0548666666666664	6.18511304347826	44.372511930833	2.80739184436399e-10	2.57978095625831e-07	FAM127C	family with sequence similarity 127, member C
TC12000886.hg.1	-0.163600000000001	-1.4356	-1.46413333333333	-0.387283333333332	-0.157133333333334	-2.19026666666667	-1.81446666666667	-1.272	-1.30053333333333	-0.223683333333331	0.0064666666666664	-2.02666666666667	-1.65086666666667	-0.0285333333333337	1.04831666666667	1.27846666666667	-0.754666666666668	-0.378866666666667	1.07685	1.307	-0.726133333333334	-0.350333333333333	0.230149999999997	-1.80298333333334	-1.42718333333334	-2.03313333333333	-1.65733333333333	0.375800000000001	5.18626086956522	44.2943879502889	2.85034441877937e-10	2.57978095625831e-07	OAS2	2'-5'-oligoadenylate synthetase 2, 69/71kDa
TC12000885.hg.1	0.0215666666666676	-0.479966666666667	-0.530533333333333	-0.0536333333333312	0.00150000000000095	-0.683233333333333	-0.5707	-0.501533333333334	-0.5521	-0.0751999999999988	-0.0200666666666667	-0.704800000000001	-0.592266666666667	-0.0505666666666658	0.426333333333336	0.481466666666668	-0.203266666666666	-0.0907333333333327	0.476900000000001	0.532033333333334	-0.1527	-0.0401666666666669	0.0551333333333321	-0.629600000000002	-0.517066666666668	-0.684733333333334	-0.5722	0.112533333333333	5.73118260869565	43.3559374564578	3.42740767186934e-10	2.98717619757146e-07	OAS3	2'-5'-oligoadenylate synthetase 3, 100kDa
TC09000999.hg.1	0.241733333333332	-0.999933333333336	-1.10613333333333	-0.198083333333333	-0.170966666666668	-1.4351	-1.2956	-1.24166666666667	-1.34786666666667	-0.439816666666665	-0.4127	-1.67683333333333	-1.53733333333333	-0.106199999999999	0.801850000000003	0.828966666666668	-0.435166666666666	-0.295666666666665	0.908050000000002	0.935166666666667	-0.328966666666667	-0.189466666666665	0.0271166666666653	-1.23701666666667	-1.09751666666667	-1.26413333333333	-1.12463333333333	0.139500000000002	6.82414347826087	42.2410462166401	4.28750028386474e-10	3.60333773856803e-07	DDX58	DEAD (Asp-Glu-Ala-Asp) box polypeptide 58
TC04001719.hg.1	0.2426	-0.780800000000001	-0.797466666666666	0.0121833333333345	-0.228066666666666	-1.2358	-1.15066666666667	-1.0234	-1.04006666666667	-0.230416666666666	-0.470666666666666	-1.4784	-1.39326666666667	-0.0166666666666648	0.792983333333336	0.552733333333335	-0.454999999999998	-0.369866666666665	0.80965	0.5694	-0.438333333333333	-0.3532	-0.240250000000001	-1.24798333333333	-1.16285	-1.00773333333333	-0.9226	0.0851333333333333	4.80431739130435	41.5297104750474	4.96015053472235e-10	4.02490559941677e-07	DDX60L	DEAD (Asp-Glu-Ala-Asp) box polypeptide 60-like
TC17001833.hg.1	0.210466666666667	0.141033333333334	0.2965	-1.47985	-1.22323333333333	-1.74163333333333	-1.38416666666667	-0.069433333333333	0.086033333333333	-1.69031666666667	-1.4337	-1.9521	-1.59463333333333	0.155466666666666	-1.62088333333333	-1.36426666666667	-1.88266666666667	-1.5252	-1.77635	-1.51973333333333	-2.03813333333333	-1.68066666666667	0.256616666666664	-0.261783333333335	0.0956833333333327	-0.518399999999999	-0.160933333333332	0.357466666666667	4.51712608695652	40.2753816102478	6.45029744910749e-10	5.05961331907991e-07	KCNJ2-AS1	KCNJ2 antisense RNA 1 (non-protein coding)
TC04000484.hg.1	0.242566666666667	-0.451300000000001	-0.424533333333334	-0.0625666666666644	-0.0984333333333334	-0.7874	-0.670366666666666	-0.693866666666668	-0.6671	-0.305133333333331	-0.341	-1.02996666666667	-0.912933333333333	0.026766666666667	0.388733333333336	0.352866666666667	-0.336099999999999	-0.219066666666666	0.361966666666669	0.3261	-0.362866666666666	-0.245833333333333	-0.0358666666666689	-0.724833333333335	-0.607800000000002	-0.688966666666667	-0.571933333333333	0.117033333333334	5.98005652173913	39.5329524009645	7.56240635255976e-10	5.41737105470305e-07	HERC6	HECT and RLD domain containing E3 ubiquitin protein ligase family member 6
TC07000095.hg.1	0.125766666666667	0.236966666666665	0.216533333333333	0.554533333333335	0.661233333333334	0.698299999999999	0.8249	0.111199999999998	0.0907666666666662	0.428766666666668	0.535466666666666	0.572533333333332	0.699133333333332	-0.0204333333333313	0.317566666666671	0.424266666666669	0.461333333333334	0.587933333333335	0.338000000000002	0.4447	0.481766666666665	0.608366666666666	0.106699999999998	0.143766666666663	0.270366666666664	0.0370666666666652	0.163666666666666	0.126600000000001	6.75843043478261	39.6173772595845	7.42582374628092e-10	5.41737105470305e-07	SCIN	scinderin
TC6_mcf_hap5000075.hg.1	0.032166666666666	-0.153266666666667	-0.1034	-0.803933333333331	-0.798799999999999	-0.849366666666667	-0.789133333333333	-0.185433333333333	-0.135566666666666	-0.836099999999997	-0.830966666666665	-0.881533333333334	-0.821299999999999	0.0498666666666674	-0.650666666666664	-0.645533333333332	-0.6961	-0.635866666666666	-0.700533333333332	-0.695399999999999	-0.745966666666668	-0.685733333333333	0.00513333333333232	-0.0454333333333361	0.0147999999999984	-0.0505666666666684	0.00966666666666605	0.0602333333333345	4.4784652173913	39.2405252206772	8.05745312402714e-10	5.41737105470305e-07	HLA-DRA	major histocompatibility complex, class II, DR alpha
TC6_qbl_hap6000081.hg.1	0.032166666666666	-0.153266666666667	-0.1034	-0.803933333333331	-0.798799999999999	-0.849366666666667	-0.789133333333333	-0.185433333333333	-0.135566666666666	-0.836099999999997	-0.830966666666665	-0.881533333333334	-0.821299999999999	0.0498666666666674	-0.650666666666664	-0.645533333333332	-0.6961	-0.635866666666666	-0.700533333333332	-0.695399999999999	-0.745966666666668	-0.685733333333333	0.00513333333333232	-0.0454333333333361	0.0147999999999984	-0.0505666666666684	0.00966666666666605	0.0602333333333345	4.4784652173913	39.2405252206772	8.05745312402714e-10	5.41737105470305e-07	HLA-DRA	major histocompatibility complex, class II, DR alpha
TC6_ssto_hap7000076.hg.1	0.032166666666666	-0.153266666666667	-0.1034	-0.803933333333331	-0.798799999999999	-0.849366666666667	-0.789133333333333	-0.185433333333333	-0.135566666666666	-0.836099999999997	-0.830966666666665	-0.881533333333334	-0.821299999999999	0.0498666666666674	-0.650666666666664	-0.645533333333332	-0.6961	-0.635866666666666	-0.700533333333332	-0.695399999999999	-0.745966666666668	-0.685733333333333	0.00513333333333232	-0.0454333333333361	0.0147999999999984	-0.0505666666666684	0.00966666666666605	0.0602333333333345	4.4784652173913	39.2405252206772	8.05745312402714e-10	5.41737105470305e-07	HLA-DRA	major histocompatibility complex, class II, DR alpha
TC03003338.hg.1	0.1452	0.210466666666668	0.164000000000001	-0.462916666666664	-0.558433333333334	-0.295933333333332	-0.303866666666665	0.0652666666666679	0.0188000000000006	-0.608116666666664	-0.703633333333334	-0.441133333333332	-0.449066666666665	-0.0464666666666673	-0.673383333333332	-0.768900000000002	-0.5064	-0.514333333333333	-0.626916666666665	-0.722433333333335	-0.459933333333333	-0.467866666666666	-0.0955166666666702	0.166983333333332	0.159049999999999	0.262500000000002	0.254566666666669	-0.0079333333333329	6.71717826086957	38.1802330287295	1.01778015673877e-09	6.65288962454911e-07	SATB1	SATB homeobox 1
TC6_mann_hap4000074.hg.1	0.0347	-0.154966666666666	-0.120166666666667	-0.797699999999999	-0.796833333333334	-0.847	-0.7951	-0.189666666666666	-0.154866666666667	-0.832399999999999	-0.831533333333334	-0.8817	-0.8298	0.0347999999999988	-0.642733333333333	-0.641866666666668	-0.692033333333335	-0.640133333333334	-0.677533333333332	-0.676666666666667	-0.726833333333333	-0.674933333333333	0.000866666666665239	-0.0493000000000015	0.00259999999999927	-0.0501666666666667	0.00173333333333403	0.0519000000000007	4.47644782608696	37.8131807462049	1.10504505665912e-09	7.02808656035201e-07	HLA-DRA	major histocompatibility complex, class II, DR alpha
TC01002412.hg.1	-0.3584	-1.3407	-1.3878	-0.616966666666666	-0.361033333333334	-1.90163333333333	-1.80916666666667	-0.9823	-1.0294	-0.258566666666665	-0.00263333333333371	-1.54323333333333	-1.45076666666667	-0.0471000000000013	0.723733333333334	0.979666666666666	-0.560933333333335	-0.468466666666669	0.770833333333336	1.02676666666667	-0.513833333333333	-0.421366666666668	0.255933333333331	-1.28466666666667	-1.1922	-1.5406	-1.44813333333333	0.0924666666666658	6.19403043478261	37.6387916672741	1.1493844200592e-09	7.11771425600872e-07	IFI6	interferon, alpha-inducible protein 6
TC02001739.hg.1	0.1103	-0.564100000000002	-0.536533333333335	-0.0455999999999976	-0.0540000000000029	-0.716800000000003	-0.568766666666669	-0.674400000000001	-0.646833333333334	-0.155899999999997	-0.164300000000003	-0.827100000000002	-0.679066666666668	0.027566666666667	0.518500000000004	0.510099999999999	-0.152700000000001	-0.00466666666666704	0.490933333333337	0.482533333333332	-0.180266666666668	-0.032233333333334	-0.00840000000000529	-0.671200000000005	-0.523166666666671	-0.6628	-0.514766666666666	0.148033333333334	8.0030652173913	37.4440299741303	1.20124781281217e-09	7.24814449515282e-07	EIF2AK2	eukaryotic translation initiation factor 2-alpha kinase 2
TC14001182.hg.1	-0.0831000000000017	-0.0228666666666681	-0.0768333333333349	-0.523733333333333	-0.547566666666669	-0.5459	-0.595733333333336	0.0602333333333336	0.00626666666666686	-0.440633333333332	-0.464466666666667	-0.462799999999999	-0.512633333333334	-0.0539666666666667	-0.500866666666665	-0.524700000000001	-0.523033333333332	-0.572866666666668	-0.446899999999999	-0.470733333333334	-0.469066666666666	-0.518900000000001	-0.0238333333333358	-0.0221666666666671	-0.0720000000000027	0.0016666666666687	-0.0481666666666669	-0.0498333333333356	5.03028260869565	35.8788563742921	1.72611916341081e-09	9.90708198863007e-07	RTN1	reticulon 1
TC17000813.hg.1	-0.137366666666666	-0.2077	0.0418333333333343	-1.72405	-1.32556666666667	-1.7798	-1.42166666666667	-0.070333333333334	0.179200000000001	-1.58668333333333	-1.1882	-1.64243333333333	-1.2843	0.249533333333335	-1.51635	-1.11786666666667	-1.5721	-1.21396666666667	-1.76588333333333	-1.3674	-1.82163333333333	-1.4635	0.398483333333332	-0.0557500000000006	0.302383333333331	-0.454233333333333	-0.0961000000000007	0.358133333333332	4.70575217391304	35.9658542441941	1.69105010119133e-09	9.90708198863007e-07	KCNJ2	potassium inwardly-rectifying channel, subfamily J, member 2
TC04002952.hg.1	0.125033333333334	-0.246633333333333	-0.255566666666667	-0.527266666666664	-0.339899999999998	-0.687166666666668	-0.537233333333331	-0.371666666666668	-0.380600000000001	-0.652299999999999	-0.464933333333333	-0.812200000000002	-0.662266666666666	-0.00893333333333324	-0.280633333333331	-0.0932666666666648	-0.440533333333335	-0.290599999999998	-0.271699999999997	-0.0843333333333316	-0.431600000000001	-0.281666666666665	0.187366666666666	-0.159900000000004	-0.00996666666666712	-0.34726666666667	-0.197333333333333	0.149933333333337	8.30171739130435	35.4340613449289	1.91848197984272e-09	1.07489804642045e-06	AREG	amphiregulin
TC11000996.hg.1	0.1277	-0.0526666666666662	-0.222033333333333	-0.820299999999999	-1.10343333333333	-1.51516666666667	-1.15386666666667	-0.180366666666667	-0.349733333333333	-0.947999999999999	-1.23113333333333	-1.64286666666667	-1.28156666666667	-0.169366666666667	-0.767633333333333	-1.05076666666667	-1.4625	-1.1012	-0.598266666666666	-0.8814	-1.29313333333333	-0.931833333333334	-0.283133333333335	-0.694866666666667	-0.333566666666668	-0.411733333333332	-0.0504333333333333	0.361299999999999	3.7923652173913	34.8967523644919	2.18320625106764e-09	1.19477231395636e-06	C11orf88	chromosome 11 open reading frame 88
TC05001354.hg.1	-0.00359999999999872	-0.214233333333333	-0.183299999999999	-1.59436666666666	-1.48056666666667	-1.83413333333333	-1.54586666666667	-0.210633333333335	-0.1797	-1.59076666666666	-1.47696666666667	-1.83053333333333	-1.54226666666667	0.0309333333333344	-1.38013333333333	-1.26633333333333	-1.6199	-1.33163333333333	-1.41106666666666	-1.29726666666667	-1.65083333333333	-1.36256666666667	0.113799999999997	-0.23976666666667	0.0484999999999971	-0.353566666666667	-0.0652999999999997	0.288266666666667	5.50248260869565	34.3201759834715	2.51314211641675e-09	1.3440740973527e-06	CDC20B	cell division cycle 20 homolog B (S. cerevisiae)
TC12001792.hg.1	0.225866666666667	0.168	0.114999999999999	0.820850000000003	0.766966666666666	0.705133333333333	0.908866666666667	-0.0578666666666665	-0.110866666666667	0.594983333333336	0.541099999999999	0.479266666666667	0.683000000000001	-0.0530000000000008	0.652850000000003	0.598966666666666	0.537133333333333	0.740866666666667	0.705850000000003	0.651966666666667	0.590133333333334	0.793866666666668	-0.0538833333333368	-0.115716666666669	0.0880166666666646	-0.0618333333333325	0.141900000000001	0.203733333333334	6.81408695652174	34.1512908874262	2.61997607975527e-09	1.37007282464002e-06	KITLG	KIT ligand
TC10000721.hg.1	0.105599999999999	-0.0277000000000012	-0.0622333333333351	0.061883333333336	0.456066666666665	0.00299999999999834	0.2151	-0.1333	-0.167833333333334	-0.0437166666666631	0.350466666666666	-0.102600000000001	0.109500000000001	-0.034533333333334	0.0895833333333371	0.483766666666666	0.0306999999999995	0.242800000000001	0.124116666666671	0.5183	0.0652333333333335	0.277333333333335	0.394183333333329	-0.0588833333333376	0.153216666666664	-0.453066666666667	-0.240966666666665	0.212100000000001	9.29587391304348	33.7395553602871	2.9021461458499e-09	1.48463702400304e-06	SCD	stearoyl-CoA desaturase (delta-9-desaturase)
TC02001377.hg.1	0.109599999999999	-0.316133333333334	-0.352866666666666	-0.112849999999999	-0.2236	-0.605366666666667	-0.614266666666669	-0.425733333333334	-0.462466666666666	-0.222449999999998	-0.3332	-0.714966666666666	-0.723866666666669	-0.0367333333333324	0.203283333333335	0.0925333333333338	-0.289233333333333	-0.298133333333335	0.240016666666667	0.129266666666666	-0.2525	-0.261400000000003	-0.110750000000001	-0.492516666666668	-0.50141666666667	-0.381766666666667	-0.390666666666669	-0.00890000000000235	4.60632608695652	32.990635160446	3.50587840503985e-09	1.75532618356166e-06	SP100	SP100 nuclear antigen
TC11000858.hg.1	0.158933333333333	-0.0341000000000005	-0.0639666666666665	-0.370699999999998	-0.582633333333333	-0.470433333333333	-0.476566666666666	-0.193033333333333	-0.222899999999999	-0.52963333333333	-0.741566666666666	-0.629366666666666	-0.635499999999999	-0.029866666666666	-0.336599999999997	-0.548533333333332	-0.436333333333333	-0.442466666666665	-0.306733333333331	-0.518666666666666	-0.406466666666667	-0.412599999999999	-0.211933333333335	-0.0997333333333357	-0.105866666666668	0.1122	0.106066666666667	-0.00613333333333266	5.93501304347826	32.8304006355551	3.65238746051749e-09	1.7905829525187e-06	ANKRD42	ankyrin repeat domain 42
TC01001792.hg.1	0.175399999999999	0.0105333333333313	0.0401333333333325	0.331250000000002	0.392633333333333	0.258866666666668	0.417666666666666	-0.164866666666668	-0.135266666666666	0.155850000000004	0.217233333333334	0.083466666666669	0.242266666666668	0.0296000000000012	0.320716666666671	0.382100000000001	0.248333333333337	0.407133333333335	0.29111666666667	0.3525	0.218733333333335	0.377533333333334	0.06138333333333	-0.0723833333333346	0.0864166666666639	-0.133766666666665	0.0250333333333339	0.158799999999998	7.04695217391304	32.1498021951445	4.35495812365563e-09	2.09144641971152e-06	KCNK2	potassium channel, subfamily K, member 2
TC11002246.hg.1	0.158333333333333	-0.0224000000000002	-0.136400000000001	-0.363816666666665	-0.5372	-0.616933333333333	-0.584733333333333	-0.180733333333333	-0.294733333333334	-0.522149999999998	-0.695533333333334	-0.775266666666666	-0.743066666666667	-0.114000000000001	-0.341416666666665	-0.5148	-0.594533333333333	-0.562333333333333	-0.227416666666664	-0.400799999999999	-0.480533333333332	-0.448333333333332	-0.173383333333335	-0.253116666666668	-0.220916666666668	-0.0797333333333325	-0.047533333333333	0.0321999999999996	5.47633913043478	31.9089016042146	4.63851962639502e-09	2.18307287696655e-06	CASP4	caspase 4, apoptosis-related cysteine peptidase
TC03001175.hg.1	0.149099999999999	-0.2359	-0.2079	-0.521616666666665	-0.324166666666667	-0.7265	-0.582400000000001	-0.384999999999999	-0.356999999999999	-0.670716666666664	-0.473266666666666	-0.875599999999999	-0.7315	0.0279999999999996	-0.285716666666665	-0.0882666666666667	-0.4906	-0.346500000000001	-0.313716666666664	-0.116266666666666	-0.518599999999999	-0.3745	0.197449999999998	-0.204883333333335	-0.0607833333333359	-0.402333333333333	-0.258233333333334	0.144099999999999	6.10243913043478	31.5220921049644	5.13760710432284e-09	2.37055236037108e-06	TMEM40	transmembrane protein 40
TC05000805.hg.1	0.114633333333334	-0.19093333333333	-0.188333333333333	0.352033333333337	1.1509	0.1774	0.502100000000002	-0.305566666666664	-0.302966666666666	0.237400000000004	1.03626666666667	0.0627666666666666	0.387466666666668	0.00259999999999749	0.542966666666667	1.34183333333333	0.368333333333331	0.693033333333332	0.54036666666667	1.33923333333333	0.365733333333333	0.690433333333335	0.798866666666664	-0.174633333333337	0.150066666666665	-0.973500000000001	-0.6488	0.324700000000002	7.92599130434783	31.1550597375295	5.66669440099391e-09	2.5643971662344e-06	SPINK5	serine peptidase inhibitor, Kazal type 5
TC09000500.hg.1	0.154466666666664	-0.115766666666669	-0.101233333333337	0.452666666666667	0.759099999999999	0.257966666666665	0.449499999999999	-0.270233333333334	-0.255700000000001	0.298200000000003	0.604633333333335	0.1035	0.295033333333334	0.0145333333333326	0.568433333333337	0.874866666666668	0.373733333333334	0.565266666666668	0.553900000000004	0.860333333333336	0.359200000000001	0.550733333333335	0.306433333333332	-0.194700000000003	-0.00316666666666876	-0.501133333333335	-0.309600000000001	0.191533333333334	8.37456956521739	30.7548447329197	6.31342898973832e-09	2.80316247144381e-06	TGFBR1	transforming growth factor, beta receptor 1
TC6_dbb_hap3000083.hg.1	0.0446333333333331	-0.149433333333334	-0.102766666666667	-0.824366666666665	-0.789533333333334	-0.8085	-0.768633333333334	-0.194066666666667	-0.1474	-0.868999999999998	-0.834166666666667	-0.853133333333333	-0.813266666666667	0.0466666666666669	-0.674933333333332	-0.6401	-0.659066666666666	-0.6192	-0.721599999999999	-0.686766666666667	-0.705733333333333	-0.665866666666667	0.0348333333333315	0.0158666666666658	0.0557333333333316	-0.0189666666666657	0.0209000000000001	0.0398666666666658	4.42338695652174	30.5664521666491	6.64583780059219e-09	2.89610842821362e-06	HLA-DRA	major histocompatibility complex, class II, DR alpha
TC12000884.hg.1	-0.0979000000000001	-0.698566666666668	-0.736766666666668	-0.226416666666665	-0.1499	-1.19283333333333	-1.10996666666667	-0.600666666666668	-0.638866666666668	-0.128516666666665	-0.0519999999999996	-1.09493333333333	-1.01206666666667	-0.0381999999999998	0.472150000000003	0.548666666666668	-0.494266666666666	-0.411399999999999	0.510350000000003	0.586866666666668	-0.456066666666667	-0.373199999999999	0.0765166666666657	-0.966416666666669	-0.883550000000001	-1.04293333333333	-0.960066666666667	0.0828666666666678	5.06582608695652	30.0343580786171	7.6941930482109e-09	3.2919954692818e-06	OAS1	2'-5'-oligoadenylate synthetase 1, 40/46kDa
TC0X000783.hg.1	0.1604	0.132199999999999	0.0757666666666665	0.48676666666667	0.612633333333333	0.434	0.6556	-0.0282000000000009	-0.0846333333333336	0.32636666666667	0.452233333333333	0.2736	0.4952	-0.0564333333333327	0.35456666666667	0.480433333333334	0.301800000000001	0.523400000000001	0.411000000000003	0.536866666666667	0.358233333333334	0.579833333333333	0.125866666666663	-0.0527666666666695	0.16883333333333	-0.178633333333333	0.0429666666666666	0.2216	7.47096086956522	29.8739540802644	8.04522805252324e-09	3.38071975949959e-06	BRCC3	BRCA1/BRCA2-containing complex, subunit 3
TC04002953.hg.1	0.126966666666666	-0.268000000000002	-0.264800000000001	-0.522083333333333	-0.363733333333334	-0.713600000000003	-0.529500000000002	-0.394966666666669	-0.391766666666667	-0.649049999999999	-0.4907	-0.840566666666669	-0.656466666666669	0.00320000000000142	-0.25408333333333	-0.0957333333333317	-0.445600000000001	-0.2615	-0.257283333333332	-0.0989333333333331	-0.448800000000002	-0.264700000000001	0.158349999999999	-0.19151666666667	-0.00741666666666951	-0.349866666666669	-0.165766666666668	0.184100000000001	8.24348695652174	29.6561392289456	8.55063269246706e-09	3.48178785001051e-06	AREG	amphiregulin
TC17000725.hg.1	0.0864666666666682	-0.000199999999999534	0.0342666666666673	0.151166666666672	0.536533333333335	0.125666666666667	0.372033333333336	-0.0866666666666678	-0.0522000000000009	0.0647000000000038	0.450066666666666	0.0391999999999992	0.285566666666668	0.0344666666666669	0.151366666666672	0.536733333333334	0.125866666666667	0.372233333333336	0.116900000000005	0.502266666666667	0.0914000000000001	0.337766666666669	0.385366666666663	-0.0255000000000045	0.220866666666664	-0.410866666666667	-0.164499999999999	0.246366666666669	8.9277	29.6432337121754	8.5816630673385e-09	3.48178785001051e-06	CLTC	clathrin, heavy chain (Hc)
TC0X000514.hg.1	0.360599999999999	-0.277266666666668	-0.266166666666668	0.580900000000001	0.580033333333333	0.210866666666667	0.5132	-0.637866666666667	-0.626766666666667	0.220300000000002	0.219433333333334	-0.149733333333332	0.152600000000001	0.0110999999999999	0.858166666666668	0.8573	0.488133333333335	0.790466666666668	0.847066666666668	0.846200000000001	0.477033333333335	0.779366666666668	-0.000866666666667903	-0.370033333333334	-0.0677000000000003	-0.369166666666666	-0.0668333333333324	0.302333333333333	6.1859347826087	29.2621488542453	9.55664097260678e-09	3.81164195537937e-06	MUM1L1	melanoma associated antigen (mutated) 1-like 1
TC0X001416.hg.1	0.263799999999999	0.131866666666665	0.191699999999999	0.327083333333335	0.727166666666666	0.396133333333333	0.740099999999998	-0.131933333333333	-0.0720999999999998	0.0632833333333362	0.463366666666667	0.132333333333334	0.476299999999999	0.0598333333333336	0.19521666666667	0.595300000000001	0.264266666666668	0.608233333333333	0.135383333333336	0.535466666666667	0.204433333333334	0.548399999999999	0.400083333333331	0.0690499999999981	0.413016666666663	-0.331033333333333	0.0129333333333319	0.343966666666665	6.18702608695652	28.6193074710983	1.14917877328801e-08	4.50707914883556e-06	ARHGEF6	Rac/Cdc42 guanine nucleotide exchange factor (GEF) 6
TC08001191.hg.1	0.0859333333333332	0.0541666666666671	0.0371333333333332	0.135233333333336	0.529233333333334	0.125333333333332	0.397233333333334	-0.0317666666666661	-0.0488	0.0493000000000023	0.443300000000001	0.0393999999999988	0.311300000000001	-0.0170333333333339	0.0810666666666684	0.475066666666667	0.0711666666666648	0.343066666666667	0.0981000000000023	0.492100000000001	0.0881999999999987	0.360100000000001	0.393999999999998	-0.00990000000000357	0.261999999999999	-0.403900000000002	-0.132	0.271900000000002	8.8581652173913	28.5402790025425	1.17582658861016e-08	4.53599201363515e-06	PRKDC	protein kinase, DNA-activated, catalytic polypeptide
TC02002735.hg.1	0.1672	0.033199999999999	0.094666666666666	-0.663683333333332	-0.699733333333334	-0.555733333333333	-0.547200000000001	-0.134000000000001	-0.0725333333333342	-0.830883333333333	-0.866933333333334	-0.722933333333334	-0.714400000000001	0.061466666666667	-0.696883333333331	-0.732933333333333	-0.588933333333332	-0.5804	-0.758349999999998	-0.7944	-0.650399999999999	-0.641866666666667	-0.0360500000000012	0.107949999999999	0.116483333333331	0.144	0.152533333333333	0.00853333333333239	5.43152173913044	28.3539986574159	1.24138871471982e-08	4.71167084432047e-06	ERBB4	v-erb-a erythroblastic leukemia viral oncogene homolog 4 (avian)
TC11000332.hg.1	0.150499999999999	-0.113066666666668	-0.243766666666668	-0.767049999999999	-0.635800000000001	-0.825433333333333	-0.713900000000002	-0.263566666666667	-0.394266666666667	-0.917549999999999	-0.786300000000001	-0.975933333333332	-0.864400000000001	-0.1307	-0.653983333333332	-0.522733333333334	-0.712366666666665	-0.600833333333334	-0.523283333333332	-0.392033333333334	-0.581666666666665	-0.470133333333334	0.131249999999998	-0.0583833333333335	0.0531499999999978	-0.189633333333331	-0.0781000000000001	0.111533333333331	6.84882608695652	28.1059285303918	1.33506990181835e-08	4.98680395707767e-06	CD44	CD44 molecule (Indian blood group)
TC14001036.hg.1	0.149266666666666	-0.0792333333333337	-0.0293666666666672	-0.0191499999999971	-0.452733333333333	-0.0334666666666674	-0.170966666666668	-0.228499999999999	-0.178633333333333	-0.168416666666663	-0.601999999999999	-0.182733333333333	-0.320233333333334	0.0498666666666665	0.0600833333333366	-0.373499999999999	0.0457666666666663	-0.0917333333333348	0.0102166666666701	-0.423366666666666	-0.00410000000000021	-0.141600000000001	-0.433583333333336	-0.0143166666666703	-0.151816666666671	0.419266666666665	0.281766666666664	-0.137500000000001	7.92297826086957	27.7582095054547	1.47983422294213e-08	5.44116545848034e-06	NFKBIA	nuclear factor of kappa light polypeptide gene enhancer in B-cells inhibitor, alpha
TC08000506.hg.1	0.245933333333331	0.193766666666665	0.0804666666666636	-1.19905	-1.28346666666667	-1.0549	-0.903400000000003	-0.0521666666666656	-0.165466666666667	-1.44498333333333	-1.5294	-1.30083333333333	-1.14933333333333	-0.113300000000002	-1.39281666666667	-1.47723333333333	-1.24866666666667	-1.09716666666667	-1.27951666666666	-1.36393333333333	-1.13536666666666	-0.983866666666667	-0.0844166666666677	0.14415	0.295649999999998	0.228566666666667	0.380066666666665	0.151499999999998	7.50765652173913	26.8374352158943	1.95458657637469e-08	7.07620481773064e-06	ZC2HC1A	zinc finger, C2HC-type containing 1A
TC19001275.hg.1	0.299233333333333	-0.254166666666666	-0.459166666666667	-0.126083333333331	-0.0865999999999989	-0.681333333333334	-0.5188	-0.5534	-0.7584	-0.425316666666665	-0.385833333333332	-0.980566666666667	-0.818033333333333	-0.205	0.128083333333335	0.167566666666668	-0.427166666666667	-0.264633333333333	0.333083333333335	0.372566666666668	-0.222166666666667	-0.0596333333333332	0.0394833333333322	-0.555250000000003	-0.392716666666669	-0.594733333333335	-0.432200000000001	0.162533333333334	6.53997826086957	26.6704314177772	2.05762152353188e-08	7.33635601390186e-06	BST2	bone marrow stromal cell antigen 2
TC05000538.hg.1	0.184233333333334	0.678266666666667	0.626233333333333	0.200750000000002	0.243566666666665	0.749566666666666	0.830266666666667	0.494033333333332	0.441999999999998	0.0165166666666678	0.0593333333333312	0.565333333333331	0.646033333333333	-0.052033333333334	-0.477516666666665	-0.434700000000001	0.071299999999999	0.152	-0.425483333333331	-0.382666666666667	0.123333333333333	0.204033333333334	0.0428166666666634	0.548816666666664	0.629516666666665	0.506	0.586700000000001	0.0807000000000011	7.09012608695652	26.4161011857544	2.2262865886852e-08	7.81925014999105e-06	YTHDC2	YTH domain containing 2
TC20000924.hg.1	0.182433333333332	-0.148966666666668	-0.177233333333334	0.0386333333333324	-0.191400000000002	-0.326700000000002	-0.316100000000001	-0.3314	-0.359666666666667	-0.1438	-0.373833333333334	-0.509133333333334	-0.498533333333333	-0.0282666666666662	0.187600000000001	-0.0424333333333333	-0.177733333333333	-0.167133333333333	0.215866666666667	-0.0141666666666671	-0.149466666666667	-0.138866666666667	-0.230033333333334	-0.365333333333334	-0.354733333333334	-0.1353	-0.1247	0.0106000000000002	6.1816347826087	26.3025487324432	2.30649070185502e-08	7.98181458765477e-06	ZNFX1	zinc finger, NFX1-type containing 1
TC0X001008.hg.1	0.313	-0.352399999999999	-0.453266666666667	0.487433333333335	0.632233333333333	0.0806999999999993	0.304166666666667	-0.665399999999999	-0.766266666666667	0.174433333333336	0.319233333333333	-0.2323	-0.00883333333333258	-0.100866666666668	0.839833333333335	0.984633333333332	0.433099999999999	0.656566666666667	0.940700000000002	1.0855	0.533966666666666	0.757433333333334	0.144799999999997	-0.406733333333336	-0.183266666666668	-0.551533333333333	-0.328066666666666	0.223466666666668	4.73204347826087	26.210865014146	2.37358628095111e-08	8.09496121207848e-06	SSX4	synovial sarcoma, X breakpoint 4
TC01003607.hg.1	0.2056	0.655233333333334	0.606800000000001	-0.0136666666666647	-0.0622999999999996	0.566700000000001	0.607666666666668	0.449633333333333	0.4012	-0.219266666666665	-0.2679	0.3611	0.402066666666668	-0.0484333333333331	-0.668899999999998	-0.717533333333333	-0.0885333333333329	-0.0475666666666656	-0.620466666666665	-0.6691	-0.0400999999999998	0.000866666666667459	-0.0486333333333349	0.580366666666666	0.621333333333333	0.629	0.669966666666668	0.0409666666666673	4.14553913043478	26.0796335368707	2.47341627597153e-08	8.29599082797478e-06	RNASEL	ribonuclease L (2',5'-oligoisoadenylate synthetase-dependent)
TC02002853.hg.1	0.122133333333333	-0.502666666666666	-0.528766666666667	-0.0101999999999975	-0.139366666666667	-0.712033333333332	-0.629300000000001	-0.6248	-0.6509	-0.132333333333331	-0.2615	-0.834166666666666	-0.751433333333334	-0.0261000000000005	0.492466666666669	0.3633	-0.209366666666666	-0.126633333333334	0.518566666666669	0.3894	-0.183266666666666	-0.100533333333334	-0.129166666666669	-0.701833333333335	-0.619100000000003	-0.572666666666666	-0.489933333333334	0.0827333333333318	5.32872608695652	26.0418179753223	2.50303989795261e-08	8.29599082797478e-06	SP110	SP110 nuclear body protein
TC15002756.hg.1	0.104166666666665	0.109999999999998	0.0425333333333304	-0.155433333333333	-0.291200000000002	-0.128700000000002	-0.241533333333336	0.00583333333333247	-0.0616333333333348	-0.259599999999998	-0.395366666666667	-0.232866666666667	-0.345700000000001	-0.0674666666666672	-0.265433333333331	-0.401199999999999	-0.2387	-0.351533333333333	-0.197966666666663	-0.333733333333332	-0.171233333333332	-0.284066666666666	-0.135766666666669	0.0267333333333308	-0.0861000000000027	0.1625	0.0496666666666661	-0.112833333333334	5.99047391304348	25.379331511334	3.09130333852965e-08	9.97694240961008e-06	GOLGA8A	golgin A8 family, member A
TC6_apd_hap1000047.hg.1	0.198366666666666	-0.0393666666666688	-0.043733333333333	0.199450000000001	0.727533333333333	0.269333333333333	0.501833333333332	-0.237733333333335	-0.242099999999999	0.00108333333333555	0.529166666666667	0.0709666666666671	0.303466666666666	-0.00436666666666419	0.23881666666667	0.766900000000001	0.308700000000002	0.541200000000001	0.243183333333334	0.771266666666666	0.313066666666666	0.545566666666665	0.528083333333331	0.0698833333333315	0.302383333333331	-0.4582	-0.225700000000001	0.232499999999999	5.31093913043478	25.3756174373352	3.09500593192901e-08	9.97694240961008e-06	HLA-DQA2	major histocompatibility complex, class II, DQ alpha 2
TC12001643.hg.1	0.284433333333333	0.2718	0.230733333333333	-0.781183333333331	-0.718033333333334	-0.537000000000001	-0.4285	-0.0126333333333335	-0.0537000000000001	-1.06561666666666	-1.00246666666667	-0.821433333333334	-0.712933333333333	-0.0410666666666666	-1.05298333333333	-0.989833333333333	-0.808800000000001	-0.700299999999999	-1.01191666666666	-0.948766666666667	-0.767733333333334	-0.659233333333333	0.0631499999999976	0.24418333333333	0.352683333333331	0.181033333333333	0.289533333333334	0.108500000000001	6.67063913043478	25.1173968115679	3.36488361082163e-08	1.07003298824128e-05	LRIG3	leucine-rich repeats and immunoglobulin-like domains 3
TC11000628.hg.1	0.0869666666666662	-0.126166666666666	-0.0521000000000011	-0.723466666666665	-0.631466666666669	-0.668	-0.681333333333335	-0.213133333333333	-0.139066666666667	-0.810433333333331	-0.718433333333335	-0.754966666666666	-0.768300000000001	0.0740666666666652	-0.597299999999999	-0.505300000000003	-0.541833333333334	-0.555166666666668	-0.671366666666664	-0.579366666666668	-0.615899999999999	-0.629233333333334	0.0919999999999961	0.055466666666665	0.0421333333333305	-0.0365333333333311	-0.0498666666666656	-0.0133333333333345	7.61401739130435	24.9261644528026	3.58155340062878e-08	1.12374819498129e-05	MIR612	microRNA 612
TC04000151.hg.1	0.149133333333334	-0.302433333333333	-0.326166666666666	-0.0632499999999974	0.0131000000000014	-0.562899999999998	-0.424233333333332	-0.451566666666667	-0.4753	-0.212383333333332	-0.136033333333333	-0.712033333333332	-0.573366666666666	-0.0237333333333325	0.239183333333336	0.315533333333335	-0.260466666666665	-0.121799999999999	0.262916666666668	0.339266666666667	-0.236733333333333	-0.0980666666666661	0.0763499999999988	-0.499650000000001	-0.360983333333334	-0.576	-0.437333333333333	0.138666666666666	6.46508695652174	24.7466273000113	3.79911163002102e-08	1.17632493260072e-05	LAP3	leucine aminopeptidase 3
TC06000403.hg.1	0.210899999999999	-0.073333333333335	-0.0242000000000013	0.156183333333334	0.688633333333332	0.291033333333332	0.43673333333333	-0.284233333333334	-0.2351	-0.054716666666665	0.477733333333333	0.0801333333333334	0.225833333333331	0.0491333333333337	0.229516666666669	0.761966666666667	0.364366666666667	0.510066666666665	0.180383333333335	0.712833333333333	0.315233333333333	0.460933333333331	0.532449999999998	0.134849999999998	0.280549999999996	-0.3976	-0.251900000000002	0.145699999999998	4.90691739130435	24.2927810421241	4.41729334946501e-08	1.34997074155338e-05	HLA-DQA2	major histocompatibility complex, class II, DQ alpha 2
TC13000314.hg.1	0.588566666666666	0.134733333333331	0.507133333333331	-0.085866666666667	0.419466666666665	-0.0422333333333347	0.461566666666665	-0.453833333333335	-0.0814333333333348	-0.674433333333333	-0.169100000000001	-0.630800000000001	-0.127000000000001	0.3724	-0.220599999999998	0.284733333333334	-0.176966666666666	0.326833333333334	-0.592999999999998	-0.0876666666666663	-0.549366666666666	-0.0455666666666659	0.505333333333332	0.0436333333333323	0.547433333333332	-0.4617	0.0421000000000005	0.5038	4.675	24.0724709090438	4.75692460930282e-08	1.4351275628989e-05	SLITRK5	SLIT and NTRK-like family, member 5
TC11000011.hg.1	0.160499999999999	-0.610400000000001	-0.730600000000003	-0.396649999999999	-0.253900000000002	-1.15683333333334	-1.09616666666667	-0.7709	-0.891100000000002	-0.557149999999998	-0.414400000000001	-1.31733333333333	-1.25666666666667	-0.120200000000001	0.213750000000002	0.3565	-0.546433333333335	-0.485766666666667	0.333950000000003	0.476700000000001	-0.426233333333333	-0.365566666666665	0.142749999999998	-0.760183333333337	-0.699516666666669	-0.902933333333334	-0.842266666666666	0.060666666666668	6.76665652173913	23.6314941561794	5.52711823214475e-08	1.64638159795988e-05	IFITM1	interferon induced transmembrane protein 1
TC6_ssto_hap7000080.hg.1	0.172133333333331	-0.0786666666666678	-0.0967000000000002	0.0997666666666674	0.6328	0.255199999999999	0.353499999999999	-0.250799999999999	-0.268833333333331	-0.0723666666666638	0.460666666666668	0.0830666666666673	0.181366666666667	-0.0180333333333325	0.178433333333335	0.711466666666667	0.333866666666666	0.432166666666666	0.196466666666668	0.7295	0.351899999999999	0.450199999999999	0.533033333333332	0.155433333333331	0.253733333333331	-0.377600000000001	-0.279300000000001	0.0983000000000001	4.86277826086957	23.4725135231135	5.83787884618025e-08	1.71721206260392e-05	HLA-DQA2	major histocompatibility complex, class II, DQ alpha 2
TC09000335.hg.1	0.150099999999998	-0.313766666666669	-0.443700000000002	-1.1301	-0.795400000000003	-1.34563333333334	-1.1511	-0.463866666666667	-0.5938	-1.2802	-0.945500000000001	-1.49573333333333	-1.3012	-0.129933333333333	-0.816333333333332	-0.481633333333334	-1.03186666666667	-0.837333333333333	-0.686399999999999	-0.351700000000001	-0.901933333333334	-0.707400000000001	0.334699999999998	-0.215533333333335	-0.0210000000000017	-0.550233333333333	-0.3557	0.194533333333333	5.741	23.2676942267988	6.26712691968441e-08	1.82071642807424e-05	ANXA1	annexin A1
TC0X001358.hg.1	0.100433333333335	0.00820000000000221	0.000766666666667248	0.210250000000004	0.472766666666669	0.157933333333334	0.315300000000002	-0.0922333333333327	-0.0996666666666677	0.109816666666669	0.372333333333334	0.0574999999999992	0.214866666666667	-0.00743333333333496	0.202050000000002	0.464566666666666	0.149733333333332	0.3071	0.209483333333337	0.472000000000001	0.157166666666667	0.314533333333335	0.262516666666665	-0.0523166666666697	0.105049999999999	-0.314833333333334	-0.157466666666666	0.157366666666668	8.79225652173913	23.1485327089678	6.53287214271368e-08	1.87477496661388e-05	AIFM1	apoptosis-inducing factor, mitochondrion-associated, 1
TC12001803.hg.1	0.315	-0.605666666666667	-0.629866666666667	0.131766666666668	0.499366666666666	-0.469366666666667	-0.171600000000001	-0.920666666666667	-0.944866666666666	-0.183233333333331	0.184366666666667	-0.784366666666666	-0.4866	-0.0241999999999996	0.737433333333335	1.10503333333333	0.1363	0.434066666666666	0.761633333333335	1.12923333333333	0.1605	0.458266666666666	0.367599999999998	-0.601133333333335	-0.303366666666669	-0.968733333333333	-0.670966666666667	0.297766666666666	4.97324782608696	22.8513271554634	7.25173226779394e-08	2.05599715332201e-05	LUM	lumican
TC4_ctg9_hap1000001.hg.1	0.2778	-0.115333333333334	0.097833333333333	-0.178083333333332	0.312733333333333	-0.752166666666668	-0.0254333333333339	-0.393133333333334	-0.179966666666667	-0.455883333333332	0.0349333333333335	-1.02996666666667	-0.303233333333333	0.213166666666667	-0.0627499999999981	0.428066666666667	-0.636833333333334	0.0899000000000001	-0.275916666666665	0.2149	-0.850000000000001	-0.123266666666667	0.490816666666665	-0.574083333333335	0.152649999999998	-1.0649	-0.338166666666667	0.726733333333334	3.7584347826087	22.8101878423593	7.35796472499355e-08	2.06128126081605e-05	TMPRSS11E	transmembrane protease, serine 11E
TC0X000645.hg.1	0.0528666666666648	0.339666666666665	0.402866666666665	0.0492166666666689	0.150699999999999	0.542466666666667	0.423500000000001	0.2868	0.350000000000001	-0.00364999999999593	0.0978333333333339	0.489600000000002	0.370633333333336	0.0632000000000001	-0.290449999999996	-0.188966666666667	0.202800000000002	0.0838333333333354	-0.353649999999996	-0.252166666666667	0.139600000000002	0.0206333333333353	0.10148333333333	0.493249999999998	0.374283333333332	0.391766666666668	0.272800000000002	-0.118966666666666	6.74298695652174	22.6362659063991	7.82652277573725e-08	2.16674981127822e-05	FAM127A	family with sequence similarity 127, member A
TC6_cox_hap2000090.hg.1	0.0837666666666665	-0.0686666666666662	-0.0313666666666661	-0.623866666666665	-0.611833333333333	-0.649866666666667	-0.6313	-0.152433333333333	-0.115133333333333	-0.707633333333332	-0.6956	-0.733633333333334	-0.715066666666667	0.0373000000000001	-0.555199999999999	-0.543166666666667	-0.581200000000001	-0.562633333333334	-0.592499999999999	-0.580466666666667	-0.618500000000001	-0.599933333333334	0.0120333333333322	-0.0260000000000016	-0.00743333333333496	-0.0380333333333338	-0.0194666666666672	0.0185666666666666	4.45621739130435	22.5003590522192	8.2156951098787e-08	2.24804345727518e-05	HLA-DRA	major histocompatibility complex, class II, DR alpha
TC6_cox_hap2000094.hg.1	0.276766666666669	-0.0262666666666656	0.0757333333333348	0.210733333333336	0.858066666666668	0.381600000000001	0.640100000000001	-0.303033333333334	-0.201033333333334	-0.0660333333333325	0.581299999999999	0.104833333333332	0.363333333333332	0.102	0.237000000000002	0.884333333333333	0.407866666666666	0.666366666666667	0.135000000000002	0.782333333333333	0.305866666666666	0.564366666666666	0.647333333333331	0.170866666666664	0.429366666666665	-0.476466666666667	-0.217966666666666	0.258500000000001	5.33256956521739	22.3643053069771	8.62687025525754e-08	2.33341966490483e-05	HLA-DQA2	major histocompatibility complex, class II, DQ alpha 2
TC03000579.hg.1	0.161766666666667	-0.0406666666666666	-0.0665999999999993	-0.23453333333333	-0.318000000000001	-0.353433333333334	-0.336933333333334	-0.202433333333333	-0.228366666666666	-0.396299999999997	-0.479766666666667	-0.515200000000001	-0.4987	-0.0259333333333327	-0.193866666666663	-0.277333333333334	-0.312766666666668	-0.296266666666667	-0.16793333333333	-0.251400000000001	-0.286833333333335	-0.270333333333334	-0.0834666666666708	-0.118900000000004	-0.102400000000004	-0.0354333333333336	-0.018933333333333	0.0165000000000006	6.11127826086957	22.3176418843082	8.77310218900643e-08	2.34600728081476e-05	SIDT1	SID1 transmembrane family, member 1
TC0X000568.hg.1	0.0423666666666662	0.00836666666666552	0.0388666666666673	0.26386666666667	0.620766666666667	0.270966666666666	0.507733333333333	-0.0340000000000007	-0.00349999999999895	0.221500000000004	0.578400000000001	0.2286	0.465366666666667	0.0305000000000017	0.255500000000005	0.612400000000002	0.262600000000001	0.499366666666668	0.225000000000003	0.5819	0.232099999999999	0.468866666666666	0.356899999999997	0.00709999999999589	0.243866666666663	-0.349800000000001	-0.113033333333334	0.236766666666667	8.04609565217391	22.20429761752	9.1398620082111e-08	2.41662059300251e-05	PLS3	plastin 3
TC0X000661.hg.1	0.0535999999999976	-0.0558666666666685	-0.0920666666666694	0.229850000000001	0.441399999999997	0.196733333333331	0.300099999999997	-0.109466666666666	-0.145666666666667	0.176250000000003	0.387799999999999	0.143133333333333	0.246499999999999	-0.0362000000000009	0.285716666666669	0.497266666666666	0.252599999999999	0.355966666666665	0.32191666666667	0.533466666666667	0.2888	0.392166666666666	0.211549999999996	-0.03311666666667	0.0702499999999961	-0.244666666666666	-0.1413	0.103366666666666	8.11423913043478	21.9577335031895	9.99779182824359e-08	2.58510457086105e-05	HTATSF1	HIV-1 Tat specific factor 1
TC0X000730.hg.1	0.2257	0.0574000000000003	-0.0038999999999989	0.362600000000001	0.488433333333333	0.2733	0.512733333333334	-0.168299999999999	-0.229599999999999	0.136900000000002	0.262733333333333	0.0476000000000001	0.287033333333334	-0.0612999999999992	0.305200000000001	0.431033333333333	0.2159	0.455333333333334	0.3665	0.492333333333332	0.277199999999999	0.516633333333333	0.125833333333332	-0.0893000000000015	0.150133333333333	-0.215133333333333	0.0243000000000011	0.239433333333334	4.94601739130435	21.9853395385693	9.89743796784867e-08	2.58510457086105e-05	VMA21	VMA21 vacuolar H+-ATPase homolog (S. cerevisiae)
TC15002757.hg.1	0.143433333333332	0.0830333333333328	0.0179333333333327	-0.247166666666666	-0.392133333333335	-0.210133333333334	-0.320400000000001	-0.0603999999999996	-0.1255	-0.390599999999998	-0.535566666666668	-0.353566666666667	-0.463833333333334	-0.0651000000000002	-0.330199999999999	-0.475166666666668	-0.293166666666667	-0.403433333333334	-0.265099999999999	-0.410066666666668	-0.228066666666667	-0.338333333333334	-0.14496666666667	0.0370333333333317	-0.0732333333333353	0.182000000000001	0.0717333333333343	-0.110266666666667	5.98429565217391	21.9281336934659	1.01066471408812e-07	2.58510457086105e-05	GOLGA8B	golgin A8 family, member B
TC01002950.hg.1	-0.218533333333335	-0.0550000000000024	-0.104366666666668	-0.5618	-0.695333333333336	-0.742600000000001	-0.688433333333335	0.163533333333333	0.114166666666667	-0.343266666666665	-0.476800000000001	-0.524066666666666	-0.4699	-0.0493666666666659	-0.506799999999997	-0.640333333333333	-0.687599999999999	-0.633433333333333	-0.457433333333332	-0.590966666666668	-0.638233333333333	-0.584066666666667	-0.133533333333336	-0.180800000000001	-0.126633333333335	-0.0472666666666655	0.00690000000000079	0.0541666666666663	5.02049565217391	21.8357780530114	1.04548176893588e-07	2.6454061275913e-05	C1orf194	chromosome 1 open reading frame 194
TC04000369.hg.1	0.285733333333333	-0.111366666666667	0.0998333333333332	-0.152866666666666	0.305833333333333	-0.716766666666667	-0.0188666666666668	-0.3971	-0.1859	-0.438599999999999	0.0200999999999998	-1.0025	-0.3046	0.2112	-0.0414999999999988	0.4172	-0.6054	0.0925000000000002	-0.252699999999999	0.206	-0.816600000000001	-0.1187	0.458699999999999	-0.563900000000002	0.133999999999999	-1.0226	-0.3247	0.697900000000001	3.73962173913043	21.6894448204468	1.10339995197841e-07	2.76225613510169e-05	TMPRSS11E	transmembrane protease, serine 11E
TC11003442.hg.1	0.234433333333332	-0.220333333333335	-0.278366666666668	-0.142500000000001	-0.130033333333336	-0.529233333333335	-0.401466666666668	-0.454766666666667	-0.512799999999999	-0.376933333333333	-0.364466666666668	-0.763666666666666	-0.635899999999999	-0.0580333333333325	0.0778333333333343	0.0902999999999992	-0.3089	-0.181133333333332	0.135866666666667	0.148333333333332	-0.250866666666667	-0.1231	0.0124666666666648	-0.386733333333334	-0.258966666666667	-0.399199999999999	-0.271433333333332	0.127766666666667	5.70921739130435	21.4341842341922	1.21313142426926e-07	3.00499038693729e-05	TRIM34	tripartite motif containing 34
TC11001230.hg.1	0.208466666666666	-0.512333333333333	-0.609	-0.365199999999999	-0.3328	-0.915433333333334	-0.9087	-0.7208	-0.817466666666666	-0.573666666666665	-0.541266666666666	-1.1239	-1.11716666666667	-0.0966666666666667	0.147133333333334	0.179533333333334	-0.403100000000001	-0.396366666666666	0.243800000000001	0.2762	-0.306433333333334	-0.2997	0.0323999999999991	-0.550233333333336	-0.543500000000001	-0.582633333333335	-0.5759	0.00673333333333481	7.9142652173913	21.3197492225708	1.26620466676038e-07	3.10378418939638e-05	IFITM3	interferon induced transmembrane protein 3
TC12002059.hg.1	-0.0334000000000003	-0.2738	-0.335966666666668	0.0125666666666682	-0.087766666666667	-0.592066666666668	-0.5761	-0.2404	-0.302566666666667	0.0459666666666685	-0.0543666666666667	-0.558666666666667	-0.5427	-0.0621666666666671	0.286366666666669	0.186033333333333	-0.318266666666667	-0.3023	0.348533333333336	0.248200000000001	-0.2561	-0.240133333333333	-0.100333333333335	-0.604633333333336	-0.588666666666668	-0.504300000000001	-0.488333333333333	0.0159666666666674	5.18908260869565	21.2323071664555	1.30849305692131e-07	3.17437717685282e-05	OASL	2'-5'-oligoadenylate synthetase-like
TC03001691.hg.1	-0.000999999999999446	0.00170000000000137	0.0207000000000006	-0.304683333333331	-0.270333333333332	-0.364166666666666	-0.345266666666665	0.00270000000000081	0.0217000000000001	-0.303683333333331	-0.269333333333333	-0.363166666666666	-0.344266666666665	0.0189999999999992	-0.306383333333332	-0.272033333333334	-0.365866666666667	-0.346966666666666	-0.325383333333331	-0.291033333333333	-0.384866666666666	-0.365966666666665	0.0343499999999981	-0.0594833333333353	-0.0405833333333341	-0.0938333333333334	-0.0749333333333322	0.0189000000000012	4.5209652173913	21.0380006741849	1.40817613937786e-07	3.38134703182038e-05	FSTL1	follistatin-like 1
TC06001785.hg.1	0.603733333333333	0.0845666666666647	0.211499999999999	-0.234566666666665	0.559699999999999	-0.0991000000000017	0.499899999999998	-0.519166666666668	-0.392233333333333	-0.838299999999998	-0.0440333333333331	-0.702833333333334	-0.103833333333334	0.126933333333334	-0.31913333333333	0.475133333333335	-0.183666666666666	0.415333333333334	-0.446066666666664	0.3482	-0.310600000000001	0.288399999999999	0.794266666666664	0.135466666666663	0.734466666666663	-0.658800000000001	-0.059800000000001	0.599	6.26878260869565	20.9586299437917	1.45129056190874e-07	3.44967368715519e-05	CRISP3	cysteine-rich secretory protein 3
TC02000230.hg.1	0.180566666666667	0.3995	0.351633333333334	-0.195699999999997	-0.0225333333333317	0.164233333333334	0.226300000000001	0.218933333333333	0.171066666666667	-0.376266666666663	-0.203099999999998	-0.0163333333333329	0.0457333333333345	-0.0478666666666658	-0.595199999999997	-0.422033333333331	-0.235266666666666	-0.173199999999999	-0.547333333333331	-0.374166666666666	-0.1874	-0.125333333333333	0.173166666666665	0.359933333333331	0.421999999999998	0.186766666666665	0.248833333333333	0.0620666666666674	6.03659130434783	20.8491921410669	1.51315414879143e-07	3.52549934944157e-05	CRIM1	cysteine rich transmembrane BMP regulator 1 (chordin-like)
TC06000399.hg.1	0.0244666666666662	-0.1199	-0.104366666666667	-0.702399999999999	-0.663033333333335	-0.716066666666668	-0.666166666666668	-0.144366666666667	-0.128833333333334	-0.726866666666665	-0.687500000000001	-0.740533333333334	-0.690633333333334	0.015533333333333	-0.582499999999999	-0.543133333333334	-0.596166666666668	-0.546266666666668	-0.598033333333332	-0.558666666666667	-0.611700000000001	-0.561800000000001	0.0393666666666643	-0.0136666666666692	0.0362333333333309	-0.0530333333333335	-0.00313333333333343	0.0499000000000001	4.46281304347826	20.853346144243	1.51075332727108e-07	3.52549934944157e-05	HLA-DRA	major histocompatibility complex, class II, DR alpha
TC08000505.hg.1	0.251333333333331	0.0868666666666646	0.168366666666663	-1.03661666666667	-1.2051	-1.054	-1.03056666666667	-0.164466666666666	-0.0829666666666675	-1.28795	-1.45643333333333	-1.30533333333333	-1.2819	0.0814999999999984	-1.12348333333333	-1.29196666666667	-1.14086666666667	-1.11743333333334	-1.20498333333333	-1.37346666666667	-1.22236666666667	-1.19893333333333	-0.168483333333336	-0.0173833333333366	0.00604999999999656	0.1511	0.174533333333333	0.0234333333333332	5.92448695652174	20.6826745370112	1.61296294473962e-07	3.72120039368752e-05	PKIA	protein kinase (cAMP-dependent, catalytic) inhibitor alpha
TC11000888.hg.1	0.0370333333333321	0.073199999999999	-0.0311000000000012	-0.43535	-0.484700000000001	-0.601233333333335	-0.494766666666668	0.0361666666666669	-0.0681333333333334	-0.472383333333332	-0.521733333333333	-0.638266666666667	-0.5318	-0.1043	-0.508549999999999	-0.5579	-0.674433333333334	-0.567966666666667	-0.404249999999999	-0.453599999999999	-0.570133333333334	-0.463666666666667	-0.0493500000000004	-0.165883333333335	-0.0594166666666682	-0.116533333333334	-0.0100666666666678	0.106466666666666	3.64081304347826	20.6183613160706	1.65344557785789e-07	3.7775612949662e-05	FOLH1B	folate hydrolase 1B
TC12001313.hg.1	0.258666666666666	-0.00356666666666738	-0.0209666666666668	-0.612116666666665	-0.784400000000001	-0.769333333333335	-0.678133333333334	-0.262233333333333	-0.279633333333333	-0.870783333333331	-1.04306666666667	-1.028	-0.9368	-0.0173999999999994	-0.608549999999998	-0.780833333333333	-0.765766666666667	-0.674566666666667	-0.591149999999999	-0.763433333333334	-0.748366666666668	-0.657166666666667	-0.172283333333335	-0.157216666666669	-0.0660166666666688	0.0150666666666659	0.106266666666667	0.0912000000000006	4.2704347826087	20.5851841179969	1.67476829219288e-07	3.78948533191181e-05	CASC1	cancer susceptibility candidate 1
TC0X001429.hg.1	0.151866666666665	-0.0579333333333336	-0.123666666666668	0.279050000000001	0.446433333333333	0.144433333333333	0.391233333333332	-0.209799999999999	-0.275533333333333	0.127183333333336	0.294566666666668	-0.00743333333333229	0.239366666666667	-0.0657333333333341	0.336983333333334	0.504366666666667	0.202366666666666	0.449166666666666	0.402716666666668	0.570100000000001	0.2681	0.5149	0.167383333333333	-0.134616666666668	0.112183333333332	-0.302	-0.055200000000001	0.246799999999999	6.88061304347826	20.4033100215041	1.79720404594303e-07	4.02779101039346e-05	ATP11C	ATPase, class VI, type 11C
TC07000509.hg.1	0.135399999999998	0.276199999999999	0.302166666666666	-0.382383333333332	-0.487100000000002	-0.297500000000001	-0.1783	0.140800000000001	0.166766666666668	-0.517783333333329	-0.6225	-0.432899999999999	-0.313699999999998	0.0259666666666662	-0.658583333333331	-0.763300000000001	-0.573700000000001	-0.454499999999999	-0.684549999999997	-0.789266666666667	-0.599666666666667	-0.480466666666666	-0.10471666666667	0.0848833333333303	0.204083333333331	0.1896	0.308800000000002	0.119200000000001	6.64751304347826	20.1484201184747	1.98580480933263e-07	4.40848667671844e-05	CD36	CD36 molecule (thrombospondin receptor)
TC10001497.hg.1	0.242000000000001	0.0614000000000008	0.110366666666667	-0.0638666666666632	-0.119	-0.1712	-0.0878666666666668	-0.1806	-0.131633333333334	-0.305866666666664	-0.361000000000001	-0.413200000000001	-0.329866666666668	0.0489666666666659	-0.125266666666664	-0.180400000000001	-0.232600000000001	-0.149266666666668	-0.17423333333333	-0.229366666666666	-0.281566666666667	-0.198233333333333	-0.0551333333333366	-0.107333333333337	-0.0240000000000036	-0.0522	0.031133333333333	0.083333333333333	7.27433043478261	20.1105893793308	2.01562031909079e-07	4.43285769615368e-05	ANKRD22	ankyrin repeat domain 22
TC0X000739.hg.1	0.0715999999999983	-0.0152333333333345	-0.0216000000000021	0.332283333333335	0.310033333333332	0.380399999999999	0.326499999999999	-0.0868333333333329	-0.0932000000000004	0.260683333333336	0.238433333333334	0.308800000000001	0.254900000000001	-0.00636666666666752	0.347516666666669	0.325266666666667	0.395633333333334	0.341733333333334	0.353883333333337	0.331633333333334	0.402000000000001	0.348100000000001	-0.0222500000000023	0.0481166666666644	-0.00578333333333525	0.0703666666666667	0.0164666666666671	-0.0538999999999996	6.68616086956522	20.02428453288	2.08551274294634e-07	4.5024115474324e-05	MAGEA6	melanoma antigen family A, 6
TC10000636.hg.1	-0.106233333333333	-0.442166666666667	-0.610133333333333	-0.356383333333332	-0.4317	-0.956766666666667	-0.8501	-0.335933333333334	-0.5039	-0.250149999999998	-0.325466666666667	-0.850533333333334	-0.743866666666666	-0.167966666666666	0.0857833333333353	0.0104666666666668	-0.5146	-0.407933333333333	0.253750000000001	0.178433333333333	-0.346633333333334	-0.239966666666667	-0.0753166666666685	-0.600383333333335	-0.493716666666668	-0.525066666666667	-0.4184	0.106666666666667	3.89965652173913	20.0255542057862	2.08446527144501e-07	4.5024115474324e-05	IFIT2	interferon-induced protein with tetratricopeptide repeats 2
TC03002054.hg.1	-0.0274333333333336	-0.324633333333334	-0.466833333333334	-0.377316666666665	-0.260766666666667	-0.855566666666667	-0.745800000000001	-0.2972	-0.4394	-0.349883333333331	-0.233333333333333	-0.828133333333334	-0.718366666666667	-0.1422	-0.0526833333333308	0.0638666666666667	-0.530933333333333	-0.421166666666667	0.0895166666666691	0.206066666666667	-0.388733333333334	-0.278966666666667	0.116549999999997	-0.478250000000003	-0.368483333333336	-0.5948	-0.485033333333334	0.109766666666666	4.78594347826087	19.8886230487378	2.20086478906142e-07	4.69582275269275e-05	LAMP3	lysosomal-associated membrane protein 3
TC18000248.hg.1	0.202400000000001	0.0405666666666669	0.00923333333333343	-0.185399999999999	-0.0386000000000006	-0.325399999999999	-0.162566666666668	-0.161833333333334	-0.193166666666667	-0.387799999999999	-0.241000000000001	-0.5278	-0.364966666666668	-0.0313333333333334	-0.225966666666666	-0.0791666666666675	-0.365966666666666	-0.203133333333334	-0.194633333333332	-0.0478333333333341	-0.334633333333333	-0.171800000000001	0.146799999999998	-0.140000000000001	0.022833333333331	-0.286799999999999	-0.123966666666667	0.162833333333332	6.20810869565217	19.8725303849228	2.21501073240224e-07	4.69582275269275e-05	CNDP2	CNDP dipeptidase 2 (metallopeptidase M20 family)
TC04000599.hg.1	0.291233333333333	0.249633333333333	0.1121	-0.00866666666666305	-0.259866666666667	0.073199999999999	-0.0255666666666663	-0.0415999999999999	-0.179133333333333	-0.299899999999996	-0.5511	-0.218033333333334	-0.316799999999999	-0.137533333333333	-0.258299999999996	-0.5095	-0.176433333333334	-0.275199999999999	-0.120766666666663	-0.371966666666667	-0.0389000000000008	-0.137666666666666	-0.251200000000004	0.0818666666666621	-0.0169000000000032	0.333066666666666	0.234300000000001	-0.0987666666666653	7.8571	19.6259679244885	2.44482835267934e-07	5.09642771613464e-05	SNHG8	small nucleolar RNA host gene 8 (non-protein coding)
TC11002268.hg.1	0.171666666666667	-0.0710999999999995	-0.106533333333333	-0.366216666666665	-0.253566666666664	-0.4579	-0.346733333333332	-0.242766666666666	-0.2782	-0.537883333333331	-0.425233333333331	-0.629566666666666	-0.518399999999999	-0.0354333333333336	-0.295116666666665	-0.182466666666665	-0.3868	-0.275633333333333	-0.259683333333331	-0.147033333333331	-0.351366666666666	-0.240199999999999	0.11265	-0.0916833333333349	0.0194833333333326	-0.204333333333335	-0.0931666666666677	0.111166666666668	7.05588260869565	19.6234675764537	2.4472902087507e-07	5.09642771613464e-05	KDELC2	KDEL (Lys-Asp-Glu-Leu) containing 2
TC11002346.hg.1	0.266933333333331	0.145699999999997	0.164699999999998	-0.37775	-0.314266666666669	-0.237300000000002	-0.214533333333334	-0.121233333333334	-0.102233333333333	-0.644683333333331	-0.581200000000001	-0.504233333333334	-0.481466666666665	0.019000000000001	-0.523449999999997	-0.459966666666666	-0.382999999999999	-0.360233333333331	-0.542449999999998	-0.478966666666667	-0.402	-0.379233333333332	0.0634833333333304	0.140449999999998	0.163216666666666	0.0769666666666673	0.0997333333333357	0.0227666666666684	6.83546956521739	19.5078766984102	2.56415500278396e-07	5.29295574785194e-05	MPZL2	myelin protein zero-like 2
TC02000034.hg.1	-0.148033333333334	-0.399666666666667	-0.389633333333333	-0.138516666666666	-0.0367000000000002	-0.819	-0.678666666666667	-0.251633333333333	-0.241599999999999	0.00951666666666817	0.111333333333334	-0.670966666666666	-0.530633333333333	0.0100333333333338	0.261150000000001	0.362966666666667	-0.419333333333333	-0.279	0.251116666666667	0.352933333333333	-0.429366666666667	-0.289033333333334	0.101816666666666	-0.680483333333334	-0.540150000000001	-0.7823	-0.641966666666667	0.140333333333333	3.33877391304348	19.4232561174336	2.65362606981487e-07	5.43001118912031e-05	RSAD2	radical S-adenosyl methionine domain containing 2
TC03000632.hg.1	0.185833333333334	-0.470766666666664	-0.595699999999999	-0.120699999999997	-0.0802333333333314	-0.774966666666666	-0.640399999999999	-0.656599999999998	-0.781533333333333	-0.306533333333331	-0.266066666666665	-0.9608	-0.826233333333333	-0.124933333333335	0.350066666666668	0.390533333333333	-0.304200000000002	-0.169633333333334	0.475000000000002	0.515466666666668	-0.179266666666667	-0.0446999999999997	0.0404666666666653	-0.654266666666669	-0.519700000000002	-0.694733333333335	-0.560166666666667	0.134566666666667	5.51743913043478	19.1059496031283	3.02125660788427e-07	6.12898366351143e-05	DTX3L	deltex 3-like (Drosophila)
TC10000199.hg.1	0.221666666666667	-0.0618333333333334	-0.0636333333333337	-0.13293333333333	-0.759199999999999	-0.311866666666667	-0.4096	-0.2835	-0.2853	-0.354599999999997	-0.980866666666666	-0.533533333333334	-0.631266666666667	-0.00180000000000025	-0.0710999999999968	-0.697366666666666	-0.250033333333334	-0.347766666666667	-0.0692999999999966	-0.695566666666665	-0.248233333333333	-0.345966666666667	-0.626266666666669	-0.178933333333337	-0.27666666666667	0.447333333333332	0.349599999999999	-0.0977333333333332	7.26260869565217	18.9373146396247	3.23934044482606e-07	6.51522729467066e-05	BAMBI	BMP and activin membrane-bound inhibitor homolog (Xenopus laevis)
TC0X000250.hg.1	0.290166666666666	-0.389300000000001	-0.417666666666666	0.346733333333334	0.479066666666666	0.0234666666666659	0.0889666666666669	-0.679466666666667	-0.707833333333332	0.0565666666666678	0.1889	-0.2667	-0.201199999999999	-0.0283666666666651	0.736033333333335	0.868366666666668	0.412766666666667	0.478266666666668	0.7644	0.896733333333333	0.441133333333332	0.506633333333333	0.132333333333333	-0.323266666666668	-0.257766666666667	-0.4556	-0.390099999999999	0.065500000000001	4.93153913043478	18.8260123193501	3.39280947543765e-07	6.76606716745753e-05	SSX4	synovial sarcoma, X breakpoint 4
TC06000060.hg.1	0.0757666666666648	0.0624333333333311	0.0219333333333314	0.124250000000002	0.423366666666666	0.110099999999997	0.296033333333332	-0.0133333333333336	-0.0538333333333334	0.048483333333337	0.347600000000002	0.0343333333333327	0.220266666666667	-0.0404999999999998	0.0618166666666706	0.360933333333335	0.0476666666666663	0.233600000000001	0.10231666666667	0.401433333333335	0.0881666666666661	0.274100000000001	0.299116666666665	-0.0141500000000043	0.17178333333333	-0.313266666666669	-0.127333333333334	0.185933333333335	9.06581304347826	18.7913393907565	3.44224980165184e-07	6.80697666659421e-05	DSP	desmoplakin
TC0X000470.hg.1	0.284400000000001	0.108466666666668	0.0517666666666683	0.364516666666669	0.345100000000001	0.294033333333335	0.412733333333335	-0.175933333333332	-0.232633333333332	0.0801166666666688	0.0607000000000006	0.00963333333333427	0.128333333333334	-0.0567000000000002	0.256050000000001	0.236633333333333	0.185566666666666	0.304266666666666	0.312750000000001	0.293333333333333	0.242266666666667	0.360966666666666	-0.0194166666666682	-0.0704833333333346	0.048216666666665	-0.0510666666666664	0.0676333333333332	0.1187	5.69797391304348	18.7282587715756	3.5342558934306e-07	6.93067580701741e-05	CSTF2	cleavage stimulation factor, 3' pre-RNA, subunit 2, 64kDa
TC6_dbb_hap3000087.hg.1	0.273499999999999	-0.0874666666666677	-0.0407333333333355	0.198883333333335	0.768366666666666	0.326833333333332	0.481733333333333	-0.360966666666667	-0.314233333333335	-0.0746166666666648	0.494866666666667	0.0533333333333328	0.208233333333333	0.0467333333333322	0.286350000000002	0.855833333333334	0.4143	0.5692	0.23961666666667	0.809100000000002	0.367566666666668	0.522466666666668	0.569483333333332	0.127949999999998	0.282849999999998	-0.441533333333334	-0.286633333333334	0.1549	5.1381	18.7026785032741	3.57233922844573e-07	6.94746171270949e-05	HLA-DQA2	major histocompatibility complex, class II, DQ alpha 2
TC0X000575.hg.1	0.136533333333333	-0.0891000000000002	-0.0439333333333334	0.153816666666669	0.577500000000001	0.146100000000001	0.340266666666666	-0.225633333333333	-0.180466666666666	0.0172833333333369	0.440966666666668	0.00956666666666806	0.203733333333334	0.0451666666666668	0.24291666666667	0.666600000000001	0.235200000000001	0.429366666666667	0.197750000000003	0.621433333333334	0.190033333333334	0.3842	0.423683333333331	-0.00771666666666881	0.186449999999997	-0.4314	-0.237233333333334	0.194166666666666	8.21626956521739	18.4351282485488	3.99908746470149e-07	7.65286903704715e-05	IL13RA1	interleukin 13 receptor, alpha 1
TC11001747.hg.1	0.126066666666667	-0.0705333333333336	-0.156099999999999	-0.379683333333332	-0.608333333333333	-0.586133333333334	-0.571666666666668	-0.1966	-0.282166666666666	-0.505749999999998	-0.7344	-0.7122	-0.697733333333335	-0.0855666666666659	-0.309149999999998	-0.5378	-0.5156	-0.501133333333335	-0.223583333333332	-0.452233333333334	-0.430033333333334	-0.415566666666669	-0.228650000000002	-0.206450000000002	-0.191983333333337	0.0221999999999998	0.0366666666666653	0.0144666666666655	4.7974652173913	18.4345332602545	4.00009727841577e-07	7.65286903704715e-05	AGBL2	ATP/GTP binding protein-like 2
TC10001317.hg.1	0.0777000000000001	0.388199999999999	0.418566666666665	0.0509333333333348	0.0376999999999992	0.4133	0.466733333333332	0.310499999999999	0.340866666666665	-0.0267666666666653	-0.0400000000000009	0.335599999999999	0.389033333333332	0.0303666666666658	-0.337266666666665	-0.3505	0.0251000000000001	0.0785333333333327	-0.36763333333333	-0.380866666666666	-0.00526666666666564	0.0481666666666669	-0.0132333333333357	0.362366666666665	0.415799999999997	0.3756	0.429033333333333	0.0534333333333326	8.8742347826087	18.3637502976894	4.122269466288e-07	7.82300363553945e-05	CCDC6	coiled-coil domain containing 6
TC6_cox_hap2000259.hg.1	0.0692666666666657	-0.0801666666666687	-0.0954000000000006	-0.157983333333332	-0.174566666666668	-0.257933333333336	-0.316300000000001	-0.149433333333334	-0.164666666666666	-0.227249999999998	-0.243833333333334	-0.327200000000001	-0.385566666666667	-0.0152333333333319	-0.0778166666666635	-0.0943999999999994	-0.177766666666667	-0.236133333333332	-0.0625833333333317	-0.0791666666666675	-0.162533333333335	-0.2209	-0.0165833333333358	-0.0999500000000033	-0.158316666666669	-0.0833666666666675	-0.141733333333333	-0.0583666666666653	5.91283913043478	18.3394136348974	4.1652247696727e-07	7.84128554239503e-05	PSMB9	proteasome (prosome, macropain) subunit, beta type, 9 (large multifunctional peptidase 2)
TC03002013.hg.1	0.134933333333334	0.0590000000000011	-0.0658666666666661	-0.496483333333331	-1.17396666666667	-0.944933333333332	-0.873933333333333	-0.075933333333333	-0.2008	-0.631416666666665	-1.3089	-1.07986666666667	-1.00886666666667	-0.124866666666667	-0.555483333333332	-1.23296666666667	-1.00393333333333	-0.932933333333334	-0.430616666666665	-1.1081	-0.879066666666666	-0.808066666666666	-0.677483333333336	-0.448450000000001	-0.377450000000001	0.229033333333335	0.300033333333334	0.0709999999999997	4.04800434782609	18.2307547710348	4.36315531522804e-07	8.14871197444018e-05	NLGN1-AS1	NLGN1 antisense RNA 1 (non-protein coding)
TC12001602.hg.1	0.105166666666666	-0.184900000000002	-0.188833333333334	-0.101483333333332	-0.147600000000001	-0.54	-0.439266666666668	-0.290066666666668	-0.294	-0.206649999999999	-0.252766666666667	-0.645166666666666	-0.544433333333334	-0.00393333333333246	0.0834166666666691	0.037300000000001	-0.355099999999998	-0.254366666666666	0.0873500000000016	0.0412333333333335	-0.351166666666666	-0.250433333333334	-0.0461166666666681	-0.438516666666668	-0.337783333333335	-0.392399999999999	-0.291666666666667	0.100733333333332	5.57750434782609	18.1345958709938	4.54702784554e-07	8.42524876072812e-05	STAT2	signal transducer and activator of transcription 2, 113kDa
TC0X001326.hg.1	0.1559	0.0123666666666677	-0.0375999999999994	0.290566666666671	0.535666666666667	0.215933333333334	0.338733333333335	-0.143533333333332	-0.193499999999999	0.134666666666671	0.379766666666667	0.060033333333334	0.182833333333335	-0.0499666666666672	0.278200000000004	0.523299999999999	0.203566666666666	0.326366666666667	0.328166666666671	0.573266666666666	0.253533333333333	0.376333333333334	0.245099999999995	-0.0746333333333373	0.0481666666666634	-0.319733333333333	-0.196933333333332	0.122800000000001	6.85023913043478	18.0753686416752	4.66454197785931e-07	8.57546889242072e-05	CUL4B	cullin 4B
TC6_mann_hap4000190.hg.1	0.0659333333333318	-0.086733333333334	-0.103400000000001	-0.164783333333332	-0.184633333333335	-0.260233333333335	-0.323833333333335	-0.152666666666666	-0.169333333333333	-0.230716666666664	-0.250566666666667	-0.326166666666666	-0.389766666666667	-0.0166666666666675	-0.0780499999999984	-0.097900000000001	-0.173500000000001	-0.237100000000001	-0.0613833333333309	-0.0812333333333335	-0.156833333333333	-0.220433333333333	-0.0198500000000026	-0.0954500000000023	-0.159050000000002	-0.0755999999999997	-0.1392	-0.0636000000000001	5.80866086956522	17.9224755160604	4.9837500816146e-07	9.02135437850422e-05	PSMB9	proteasome (prosome, macropain) subunit, beta type, 9 (large multifunctional peptidase 2)
TC6_qbl_hap6000215.hg.1	0.0659333333333318	-0.086733333333334	-0.103400000000001	-0.164783333333332	-0.184633333333335	-0.260233333333335	-0.323833333333335	-0.152666666666666	-0.169333333333333	-0.230716666666664	-0.250566666666667	-0.326166666666666	-0.389766666666667	-0.0166666666666675	-0.0780499999999984	-0.097900000000001	-0.173500000000001	-0.237100000000001	-0.0613833333333309	-0.0812333333333335	-0.156833333333333	-0.220433333333333	-0.0198500000000026	-0.0954500000000023	-0.159050000000002	-0.0755999999999997	-0.1392	-0.0636000000000001	5.80866086956522	17.9224755160604	4.9837500816146e-07	9.02135437850422e-05	PSMB9	proteasome (prosome, macropain) subunit, beta type, 9 (large multifunctional peptidase 2)
TC11001795.hg.1	0.159033333333334	-0.121733333333336	-0.130166666666666	-0.264766666666664	-0.247633333333333	-0.541400000000001	-0.549066666666668	-0.28076666666667	-0.2892	-0.423799999999998	-0.406666666666667	-0.700433333333335	-0.708100000000003	-0.00843333333332996	-0.143033333333328	-0.125899999999997	-0.419666666666665	-0.427333333333332	-0.134599999999998	-0.117466666666667	-0.411233333333335	-0.418900000000002	0.017133333333331	-0.276633333333337	-0.284300000000004	-0.293766666666668	-0.301433333333335	-0.00766666666666715	7.54510434782609	17.6984710917956	5.49599104736798e-07	9.87264590279872e-05	UBE2L6	ubiquitin-conjugating enzyme E2L 6
TC02000927.hg.1	-0.1242	-0.0492333333333339	-0.0952000000000002	-0.261199999999998	-0.297033333333334	-0.3693	-0.405766666666667	0.0749666666666662	0.0289999999999999	-0.136999999999998	-0.172833333333334	-0.2451	-0.281566666666667	-0.0459666666666663	-0.211966666666664	-0.2478	-0.320066666666666	-0.356533333333333	-0.165999999999998	-0.201833333333334	-0.2741	-0.310566666666667	-0.0358333333333354	-0.108100000000002	-0.144566666666669	-0.0722666666666667	-0.108733333333333	-0.0364666666666666	3.96209130434783	17.6646224114854	5.57834637367377e-07	9.94467021706751e-05	KIF5C	kinesin family member 5C
TC07001606.hg.1	0.000466666666667059	-0.4695	-0.569333333333334	-0.312149999999999	-0.351166666666668	-1.1846	-0.866433333333334	-0.469966666666668	-0.569800000000001	-0.312616666666666	-0.351633333333335	-1.18506666666667	-0.866900000000001	-0.0998333333333337	0.157350000000001	0.118333333333333	-0.715100000000001	-0.396933333333333	0.257183333333335	0.218166666666666	-0.615266666666668	-0.297099999999999	-0.0390166666666687	-0.872450000000003	-0.554283333333335	-0.833433333333334	-0.515266666666666	0.318166666666668	3.97141304347826	17.6254073004197	5.67547137951742e-07	0.000100417437972033	SAMD9L	sterile alpha motif domain containing 9-like
TC02001866.hg.1	0.123733333333335	-0.2303	-0.246899999999998	0.12221666666667	0.0851000000000006	-0.356166666666665	-0.172399999999999	-0.354033333333335	-0.370633333333333	-0.00151666666666461	-0.0386333333333342	-0.4799	-0.296133333333334	-0.0165999999999986	0.35251666666667	0.3154	-0.125866666666665	0.057900000000001	0.369116666666669	0.331999999999999	-0.109266666666667	0.0744999999999996	-0.0371166666666696	-0.478383333333335	-0.294616666666669	-0.441266666666666	-0.257499999999999	0.183766666666666	7.28688695652174	17.5714904338127	5.81207930081455e-07	0.000102067052318484	PNPT1	polyribonucleotide nucleotidyltransferase 1
TC0X000586.hg.1	0.085799999999999	0.0297999999999998	0.0195666666666661	0.168666666666669	0.2835	0.1762	0.269233333333332	-0.0559999999999992	-0.0662333333333329	0.0828666666666695	0.197700000000001	0.0904000000000007	0.183433333333333	-0.0102333333333338	0.138866666666669	0.2537	0.1464	0.239433333333332	0.149100000000002	0.263933333333334	0.156633333333334	0.249666666666666	0.114833333333332	0.00753333333333117	0.100566666666664	-0.1073	-0.0142666666666678	0.0930333333333326	8.88929130434783	17.3622559144261	6.37776954331405e-07	0.000110822753679467	SLC25A5	solute carrier family 25 (mitochondrial carrier; adenine nucleotide translocator), member 5
TC0X002353.hg.1	0.2558	-0.148066666666667	-0.268233333333335	-0.178466666666663	-0.393333333333332	-0.375766666666667	-0.371033333333334	-0.403866666666667	-0.524033333333334	-0.434266666666663	-0.649133333333332	-0.631566666666667	-0.626833333333334	-0.120166666666668	-0.0303999999999967	-0.245266666666665	-0.2277	-0.222966666666667	0.0897666666666712	-0.125099999999997	-0.107533333333333	-0.102799999999999	-0.214866666666668	-0.197300000000004	-0.192566666666671	0.0175666666666645	0.0222999999999978	0.00473333333333326	7.7817	17.3527602625183	6.40485062910401e-07	0.000110822753679467	GAGE12C	G antigen 12C
TC0Y000109.hg.1	0.1522	0.0614666666666661	-0.0144333333333346	0.176900000000002	0.541166666666665	0.258933333333333	0.354866666666665	-0.0907333333333336	-0.166633333333334	0.0247000000000019	0.388966666666666	0.106733333333334	0.202666666666666	-0.0759000000000007	0.115433333333335	0.479699999999999	0.197466666666667	0.293399999999999	0.191333333333336	0.5556	0.273366666666668	0.3693	0.364266666666664	0.0820333333333316	0.177966666666664	-0.282233333333332	-0.1863	0.0959333333333321	7.15708260869565	17.2986889238941	6.56150666758738e-07	0.000112704653212895	VAMP7	vesicle-associated membrane protein 7
TC10000889.hg.1	0.0286999999999988	-0.0545333333333353	-0.0571000000000019	-0.326633333333333	-0.276566666666668	-0.417366666666668	-0.327000000000002	-0.0832333333333342	-0.0858000000000008	-0.355333333333332	-0.305266666666666	-0.446066666666667	-0.355700000000001	-0.00256666666666661	-0.272099999999997	-0.222033333333332	-0.362833333333333	-0.272466666666666	-0.269533333333331	-0.219466666666666	-0.360266666666666	-0.2699	0.0500666666666651	-0.0907333333333353	-0.000366666666669069	-0.1408	-0.0504333333333342	0.0903666666666663	6.32055217391304	17.2566052799146	6.68636897605144e-07	0.000114017126626408	HTRA1	HtrA serine peptidase 1
TC0X000310.hg.1	0.139366666666667	0.000100000000000655	-0.0236999999999989	-0.0818499999999958	-0.260899999999999	-0.125233333333332	-0.164	-0.139266666666666	-0.163066666666666	-0.221216666666662	-0.400266666666666	-0.264599999999999	-0.303366666666666	-0.0237999999999996	-0.0819499999999964	-0.261	-0.125333333333333	-0.1641	-0.0581499999999968	-0.237200000000001	-0.101533333333333	-0.140300000000001	-0.179050000000004	-0.0433833333333364	-0.0821500000000039	0.135666666666667	0.0968999999999998	-0.0387666666666675	6.06627391304348	17.217558339586	6.80457776906571e-07	0.0001151980748645	TSPYL2	TSPY-like 2
TC01003295.hg.1	0.177133333333332	-0.126433333333336	-0.159300000000002	-0.0222000000000007	0.0665666666666649	-0.336200000000002	-0.217066666666668	-0.303566666666668	-0.336433333333334	-0.199333333333333	-0.110566666666667	-0.513333333333334	-0.3942	-0.0328666666666662	0.104233333333335	0.193000000000001	-0.209766666666666	-0.090633333333332	0.137100000000001	0.225866666666667	-0.1769	-0.0577666666666659	0.0887666666666656	-0.314000000000001	-0.194866666666667	-0.402766666666666	-0.283633333333333	0.119133333333334	7.27037826086957	17.1861930692326	6.90120810271455e-07	0.000115999449337913	ADAR	adenosine deaminase, RNA-specific
TC01003665.hg.1	0.300933333333333	-0.0808666666666689	-0.141066666666669	-0.222683333333332	-0.243000000000001	-0.399866666666668	-0.332133333333335	-0.381800000000002	-0.442000000000002	-0.523616666666665	-0.543933333333334	-0.700800000000001	-0.633066666666668	-0.0602	-0.141816666666663	-0.162133333333332	-0.318999999999999	-0.251266666666666	-0.0816166666666627	-0.101933333333332	-0.258799999999999	-0.191066666666666	-0.0203166666666696	-0.177183333333336	-0.109450000000003	-0.156866666666667	-0.0891333333333337	0.067733333333333	6.037	17.0104234929442	7.47163708713608e-07	0.000124514010136324	DENND1B	DENN/MADD domain containing 1B
TC6_dbb_hap3000226.hg.1	0.064499999999998	-0.0842000000000009	-0.100133333333334	-0.161666666666664	-0.187966666666667	-0.258233333333335	-0.3222	-0.148699999999999	-0.164633333333332	-0.226166666666662	-0.252466666666665	-0.322733333333333	-0.386699999999998	-0.0159333333333329	-0.0774666666666635	-0.103766666666666	-0.174033333333334	-0.238	-0.0615333333333306	-0.0878333333333332	-0.158100000000001	-0.222066666666667	-0.0263000000000027	-0.0965666666666705	-0.160533333333336	-0.0702666666666678	-0.134233333333333	-0.0639666666666656	5.83534782608696	16.9980862564412	7.51359401638536e-07	0.000124514010136324	PSMB9	proteasome (prosome, macropain) subunit, beta type, 9 (large multifunctional peptidase 2)
TC07001910.hg.1	0.220366666666667	-0.323833333333334	-0.395566666666667	-0.0495833333333309	-0.00846666666666707	-0.509100000000001	-0.403600000000001	-0.544200000000001	-0.615933333333334	-0.269949999999998	-0.228833333333334	-0.729466666666668	-0.623966666666668	-0.0717333333333334	0.274250000000003	0.315366666666667	-0.185266666666667	-0.079766666666667	0.345983333333336	0.3871	-0.113533333333334	-0.00803333333333356	0.0411166666666638	-0.45951666666667	-0.35401666666667	-0.500633333333334	-0.395133333333334	0.1055	5.68912173913044	16.9475336607039	7.68826047278226e-07	0.000126517584227631	ZC3HAV1	zinc finger CCCH-type, antiviral 1
TC03000509.hg.1	0.191666666666666	0.121499999999997	0.133033333333332	0.462350000000001	0.826933333333332	0.489266666666665	0.822433333333333	-0.070166666666668	-0.0586333333333338	0.270683333333335	0.635266666666666	0.297599999999999	0.630766666666667	0.0115333333333343	0.340850000000003	0.705433333333334	0.367766666666667	0.700933333333335	0.329316666666669	0.6939	0.356233333333333	0.689400000000001	0.364583333333331	0.026916666666664	0.360083333333332	-0.337666666666667	-0.00449999999999928	0.333166666666668	5.14594347826087	16.8710223372914	7.96123191276865e-07	0.000130099798174494	TMEM45A	transmembrane protein 45A
TC0X000580.hg.1	0.196366666666668	0.0127000000000024	0.0263333333333344	0.194883333333338	0.517733333333335	0.2119	0.394000000000001	-0.183666666666666	-0.170033333333333	-0.00148333333333017	0.321366666666667	0.0155333333333321	0.197633333333333	0.0136333333333321	0.182183333333335	0.505033333333333	0.199199999999998	0.381299999999999	0.168550000000003	0.491400000000001	0.185566666666666	0.367666666666667	0.322849999999997	0.0170166666666622	0.199116666666663	-0.305833333333335	-0.123733333333334	0.182100000000001	7.42102173913043	16.816291000771	8.16307999303976e-07	0.000132478343721525	PGRMC1	progesterone receptor membrane component 1
TC11002420.hg.1	0.173399999999998	-0.0640666666666689	-0.117633333333337	-0.132783333333333	-0.129733333333336	-0.398666666666669	-0.206200000000003	-0.237466666666667	-0.291033333333335	-0.306183333333331	-0.303133333333334	-0.572066666666667	-0.379600000000001	-0.0535666666666677	-0.0687166666666643	-0.065666666666667	-0.3346	-0.142133333333334	-0.0151499999999967	-0.0120999999999993	-0.281033333333332	-0.088566666666666	0.00304999999999733	-0.265883333333336	-0.0734166666666694	-0.268933333333333	-0.0764666666666667	0.192466666666666	5.67751304347826	16.7259095991328	8.50892596998222e-07	0.000137145236935357	FEZ1	fasciculation and elongation protein zeta 1 (zygin I)
TC0X001257.hg.1	0.195633333333333	0.0348999999999995	0.00626666666666686	0.331783333333336	0.593566666666668	0.2729	0.436399999999999	-0.160733333333334	-0.189366666666666	0.136150000000002	0.397933333333334	0.0772666666666666	0.240766666666666	-0.0286333333333326	0.296883333333336	0.558666666666668	0.238	0.4015	0.325516666666669	0.587300000000001	0.266633333333333	0.430133333333332	0.261783333333332	-0.0588833333333358	0.104616666666663	-0.320666666666668	-0.157166666666669	0.163499999999999	6.42755652173913	16.6642602345013	8.75412679196126e-07	0.000137334741112288	MORC4	MORC family CW-type zinc finger 4
TC0X002354.hg.1	0.245266666666668	-0.148966666666666	-0.2813	-0.18463333333333	-0.401300000000001	-0.388966666666667	-0.3861	-0.394233333333334	-0.526566666666668	-0.429899999999997	-0.646566666666669	-0.634233333333334	-0.631366666666668	-0.132333333333333	-0.0356666666666632	-0.252333333333334	-0.24	-0.237133333333333	0.0966666666666702	-0.120000000000001	-0.107666666666667	-0.1048	-0.216666666666671	-0.204333333333337	-0.20146666666667	0.0123333333333342	0.015200000000001	0.0028666666666668	7.77539130434783	16.6900142752814	8.65075523075765e-07	0.000137334741112288	GAGE12C	G antigen 12C
TC10001051.hg.1	-0.0172999999999996	0.00780000000000047	-0.168833333333333	-0.355166666666665	-0.442833333333333	-0.391033333333334	-0.406033333333334	0.0251000000000001	-0.151533333333333	-0.337866666666665	-0.425533333333334	-0.373733333333334	-0.388733333333334	-0.176633333333333	-0.362966666666666	-0.450633333333334	-0.398833333333334	-0.413833333333334	-0.186333333333332	-0.274	-0.222200000000001	-0.237200000000001	-0.0876666666666681	-0.0358666666666689	-0.0508666666666686	0.0517999999999992	0.0367999999999995	-0.0149999999999997	4.00590434782609	16.6698785371252	8.73145995549276e-07	0.000137334741112288	BEND7	BEN domain containing 7
TC6_mann_hap4000078.hg.1	0.2331	-0.0603999999999996	0.027333333333333	0.0914333333333355	0.731100000000001	0.296033333333334	0.485133333333334	-0.2935	-0.205766666666667	-0.141666666666665	0.498	0.0629333333333335	0.252033333333333	0.0877333333333326	0.151833333333335	0.7915	0.356433333333333	0.545533333333333	0.0641000000000025	0.703766666666668	0.268700000000001	0.457800000000001	0.639666666666665	0.204599999999998	0.393699999999998	-0.435066666666667	-0.245966666666667	0.1891	5.19123913043478	16.7067259918376	8.58440104679608e-07	0.000137334741112288	HLA-DQA2	major histocompatibility complex, class II, DQ alpha 2
TC0X000526.hg.1	0.2331	0.0768333333333313	0.0260333333333334	0.388233333333334	0.546933333333333	0.276166666666665	0.4251	-0.156266666666669	-0.207066666666667	0.155133333333334	0.313833333333332	0.0430666666666646	0.191999999999999	-0.050799999999998	0.311400000000003	0.470100000000001	0.199333333333334	0.348266666666668	0.362200000000001	0.520899999999999	0.250133333333332	0.399066666666666	0.158699999999999	-0.112066666666669	0.0368666666666657	-0.270766666666668	-0.121833333333333	0.148933333333335	6.87034347826087	16.6449286554462	8.83261849350948e-07	0.000137648462509447	PRPS1	phosphoribosyl pyrophosphate synthetase 1
TC0X000727.hg.1	0.0556333333333328	0.0275333333333334	0.0523666666666651	0.233516666666668	0.318533333333332	0.278133333333332	0.344066666666667	-0.0280999999999993	-0.00326666666666764	0.177883333333336	0.262899999999999	0.222499999999999	0.288433333333334	0.0248333333333317	0.205983333333335	0.290999999999999	0.250599999999999	0.316533333333333	0.181150000000003	0.266166666666667	0.225766666666667	0.291700000000001	0.0850166666666636	0.0446166666666636	0.110549999999998	-0.0404	0.0255333333333345	0.0659333333333345	7.27627826086957	16.6288323180135	8.89856890302999e-07	0.000137763896990856	HMGB3	high mobility group box 3
TC10000361.hg.1	0.0936666666666666	0.275166666666668	0.313300000000001	0.24746666666667	0.178233333333333	0.433600000000001	0.476433333333333	0.181500000000002	0.219633333333334	0.153800000000004	0.0845666666666665	0.339933333333335	0.382766666666666	0.0381333333333327	-0.0276999999999976	-0.0969333333333351	0.158433333333333	0.201266666666664	-0.0658333333333303	-0.135066666666668	0.1203	0.163133333333332	-0.0692333333333375	0.186133333333331	0.228966666666662	0.255366666666668	0.2982	0.0428333333333315	7.67302608695652	16.3603686019406	1.00829270442898e-06	0.000155079372030214	TFAM	transcription factor A, mitochondrial
TC20000821.hg.1	0.0675666666666661	-0.173300000000001	-0.193666666666665	-0.0620999999999956	0.0562333333333331	-0.368366666666667	-0.227800000000002	-0.240866666666667	-0.261233333333331	-0.129666666666662	-0.011333333333333	-0.435933333333333	-0.295366666666668	-0.0203666666666642	0.111200000000006	0.229533333333334	-0.195066666666666	-0.0545000000000009	0.13156666666667	0.249899999999998	-0.174700000000001	-0.0341333333333367	0.118333333333329	-0.306266666666671	-0.165700000000006	-0.4246	-0.284033333333335	0.140566666666665	8.26757826086956	16.3303553805781	1.02258354942263e-06	0.000156256078474113	SAMHD1	SAM domain and HD domain 1
TC6_mcf_hap5000079.hg.1	0.202133333333332	-0.1576	-0.0456333333333339	0.125500000000001	0.717733333333333	0.268033333333332	0.448199999999999	-0.359733333333332	-0.247766666666666	-0.0766333333333309	0.515600000000001	0.0659000000000001	0.246066666666667	0.111966666666666	0.283100000000001	0.875333333333333	0.425633333333332	0.605799999999999	0.171133333333335	0.763366666666667	0.313666666666666	0.493833333333333	0.592233333333332	0.142533333333331	0.322699999999998	-0.449700000000001	-0.269533333333334	0.180166666666667	4.93039130434783	16.2297387103487	1.07215313753308e-06	0.000162773597628571	HLA-DQA2	major histocompatibility complex, class II, DQ alpha 2
TC11002370.hg.1	0.246466666666667	-0.076699999999998	-0.0237333333333316	-0.201066666666663	-0.298133333333332	-0.295799999999999	-0.242933333333331	-0.323166666666665	-0.270199999999999	-0.447533333333331	-0.544599999999999	-0.542266666666666	-0.489399999999999	0.0529666666666664	-0.124366666666665	-0.221433333333334	-0.219100000000001	-0.166233333333333	-0.177333333333332	-0.2744	-0.272066666666667	-0.2192	-0.0970666666666684	-0.0947333333333358	-0.0418666666666683	0.00233333333333263	0.0552000000000001	0.0528666666666675	5.42672608695652	16.1600211823286	1.10805904467569e-06	0.000167146445123771	USP2	ubiquitin specific peptidase 2
TC06000658.hg.1	0.184000000000001	0.0241333333333333	-0.0342000000000002	0.276566666666669	0.372433333333333	0.2559	0.264900000000001	-0.159866666666668	-0.218200000000001	0.0925666666666682	0.188433333333332	0.0718999999999994	0.0808999999999997	-0.0583333333333336	0.252433333333336	0.3483	0.231766666666667	0.240766666666667	0.31076666666667	0.406633333333334	0.290100000000001	0.299100000000001	0.0958666666666641	-0.0206666666666688	-0.0116666666666685	-0.116533333333333	-0.107533333333333	0.00900000000000034	8.52072173913044	16.12629389029	1.12590545307989e-06	0.000168756733260357	TMEM14A	transmembrane protein 14A
TC17000396.hg.1	0.146533333333334	-0.0037333333333347	-0.113033333333333	-0.370049999999997	-0.269766666666667	-0.530266666666667	-0.528866666666667	-0.150266666666669	-0.259566666666667	-0.516583333333331	-0.416300000000001	-0.676800000000001	-0.675400000000001	-0.109299999999998	-0.366316666666663	-0.266033333333333	-0.526533333333332	-0.525133333333332	-0.257016666666664	-0.156733333333334	-0.417233333333334	-0.415833333333333	0.10028333333333	-0.16021666666667	-0.158816666666669	-0.2605	-0.259099999999999	0.00140000000000029	6.75733043478261	15.9884871375357	1.20220399514179e-06	0.000179052306415674	SLFN5	schlafen family member 5
TC05000806.hg.1	0.4251	-0.425866666666667	-0.444266666666667	0.567916666666667	0.936266666666666	-0.1346	0.237833333333332	-0.850966666666667	-0.869366666666667	0.142816666666667	0.511166666666667	-0.5597	-0.187266666666667	-0.0183999999999997	0.993783333333334	1.36213333333333	0.291266666666667	0.6637	1.01218333333333	1.38053333333333	0.309666666666667	0.682099999999999	0.368349999999999	-0.702516666666667	-0.330083333333335	-1.07086666666667	-0.698433333333334	0.372433333333333	3.80144347826087	15.925539509895	1.23894613451061e-06	0.000182218002733147	SPINK14	serine peptidase inhibitor, Kazal type 14 (putative)
TC11000572.hg.1	0.207066666666666	-0.261733333333334	-0.236766666666667	-0.174216666666665	-0.0830666666666673	-0.325600000000001	-0.3478	-0.4688	-0.443833333333333	-0.381283333333331	-0.290133333333333	-0.532666666666667	-0.554866666666666	0.0249666666666668	0.0875166666666685	0.178666666666667	-0.0638666666666667	-0.0860666666666665	0.0625500000000017	0.1537	-0.0888333333333335	-0.111033333333333	0.0911499999999981	-0.151383333333335	-0.173583333333335	-0.242533333333333	-0.264733333333333	-0.0221999999999998	6.9161652173913	15.9329299120777	1.2345686622865e-06	0.000182218002733147	RARRES3	retinoic acid receptor responder (tazarotene induced) 3
TC05000275.hg.1	0.506899999999999	0.00410000000000021	0.360899999999999	0.0580000000000007	0.343833333333333	0.0349666666666666	0.428333333333334	-0.502799999999999	-0.146	-0.448899999999998	-0.163066666666666	-0.471933333333332	-0.0785666666666653	0.356799999999999	0.0539000000000005	0.339733333333333	0.0308666666666664	0.424233333333333	-0.302899999999998	-0.0170666666666657	-0.325933333333333	0.0674333333333346	0.285833333333333	-0.0230333333333341	0.370333333333333	-0.308866666666667	0.0845000000000002	0.393366666666667	7.73555217391304	15.8852679815438	1.26310369442264e-06	0.000184617118864308	CWC27	CWC27 spliceosome-associated protein homolog (S. cerevisiae)
TC01001199.hg.1	0.250533333333334	0.0399333333333329	-0.0432333333333332	-0.243566666666664	-0.352933333333334	-0.374933333333333	-0.319366666666666	-0.210600000000001	-0.293766666666667	-0.494099999999999	-0.603466666666668	-0.625466666666667	-0.569900000000001	-0.0831666666666662	-0.283499999999997	-0.392866666666666	-0.414866666666666	-0.359299999999999	-0.200333333333331	-0.3097	-0.3317	-0.276133333333333	-0.109366666666669	-0.131366666666668	-0.0758000000000019	-0.0219999999999994	0.0335666666666672	0.0555666666666665	5.84896086956522	15.8036027835567	1.3137093033943e-06	0.000190828440293054	BNIPL	BCL2/adenovirus E1B 19kD interacting protein like
TC09000490.hg.1	0.199300000000001	-0.204966666666665	-0.302899999999998	0.039333333333337	-0.0111333333333317	-0.485066666666666	-0.341166666666664	-0.404266666666666	-0.502199999999999	-0.159966666666664	-0.210433333333333	-0.684366666666667	-0.540466666666665	-0.0979333333333336	0.244300000000002	0.193833333333333	-0.280100000000001	-0.1362	0.342233333333335	0.291766666666667	-0.182166666666667	-0.038266666666666	-0.0504666666666687	-0.524400000000003	-0.380500000000001	-0.473933333333334	-0.330033333333333	0.143900000000001	5.65888260869565	15.7861558488344	1.3248092404988e-06	0.000191260190474956	TDRD7	tudor domain containing 7
TC12000216.hg.1	0.0901333333333336	-0.0815000000000001	-0.164366666666666	-0.109399999999998	-0.337733333333333	-0.475266666666667	-0.452866666666667	-0.171633333333334	-0.2545	-0.199533333333332	-0.427866666666667	-0.5654	-0.543	-0.082866666666666	-0.027899999999998	-0.256233333333333	-0.393766666666667	-0.371366666666666	0.0549666666666679	-0.173366666666667	-0.310900000000001	-0.2885	-0.228333333333335	-0.365866666666669	-0.343466666666668	-0.137533333333334	-0.115133333333334	0.0224000000000002	3.53223913043478	15.7614000801956	1.34073773847368e-06	0.000192379515010748	PIK3C2G	phosphoinositide-3-kinase, class 2, gamma polypeptide
TC04000912.hg.1	0.133333333333333	-0.215866666666666	-0.387433333333334	-0.0315499999999989	-0.276	-0.585033333333334	-0.432333333333334	-0.349199999999999	-0.520766666666666	-0.164883333333332	-0.409333333333333	-0.718366666666667	-0.565666666666667	-0.171566666666668	0.184316666666667	-0.0601333333333338	-0.369166666666668	-0.216466666666668	0.355883333333335	0.111433333333334	-0.1976	-0.0449000000000002	-0.244450000000001	-0.553483333333335	-0.400783333333335	-0.309033333333334	-0.156333333333334	0.1527	3.89654347826087	15.7119496974654	1.37319403310888e-06	0.000195842436285565	TLR3	toll-like receptor 3
TC11001758.hg.1	0.0307333333333326	0.0205999999999991	-0.0208333333333344	-0.443616666666666	-0.470900000000001	-0.553733333333335	-0.477133333333335	-0.0101333333333335	-0.051566666666667	-0.474349999999999	-0.501633333333334	-0.584466666666667	-0.507866666666667	-0.0414333333333334	-0.464216666666665	-0.4915	-0.574333333333334	-0.497733333333334	-0.422783333333332	-0.450066666666667	-0.5329	-0.4563	-0.0272833333333349	-0.110116666666668	-0.0335166666666682	-0.0828333333333333	-0.00623333333333331	0.0766	4.00041304347826	15.692741422163	1.38603496570581e-06	0.000196482980801139	FOLH1	folate hydrolase (prostate-specific membrane antigen) 1
TC0X000459.hg.1	0.114166666666665	0.100433333333333	-0.0710666666666677	0.281933333333335	0.595499999999999	0.235733333333332	0.343866666666666	-0.0137333333333318	-0.185233333333333	0.16776666666667	0.481333333333335	0.121566666666667	0.229700000000001	-0.171500000000001	0.181500000000002	0.495066666666666	0.135299999999999	0.243433333333333	0.353000000000002	0.666566666666667	0.3068	0.414933333333334	0.313566666666665	-0.0462000000000025	0.0619333333333314	-0.359766666666667	-0.251633333333333	0.108133333333334	5.53712173913044	15.6614250513438	1.4072562874687e-06	0.000198296736267745	FAM133A	family with sequence similarity 133, member A
TC17000077.hg.1	-0.316433333333335	-0.710733333333333	-0.657666666666667	-0.272766666666665	-0.198133333333335	-0.8908	-1.05133333333333	-0.394299999999998	-0.341233333333332	0.0436666666666703	0.1183	-0.574366666666665	-0.734899999999999	0.0530666666666662	0.437966666666668	0.512599999999997	-0.180066666666668	-0.340600000000001	0.384900000000002	0.459533333333331	-0.233133333333334	-0.393666666666667	0.0746333333333293	-0.618033333333336	-0.778566666666669	-0.692666666666665	-0.853199999999998	-0.160533333333333	5.11447826086957	15.6264509707966	1.43138240499764e-06	0.000199309412747956	XAF1	XIAP associated factor 1
TC22000029.hg.1	0.0927333333333316	-0.320233333333333	-0.306033333333334	-0.056616666666665	0.000266666666664861	-0.522533333333334	-0.419266666666669	-0.412966666666665	-0.398766666666666	-0.149349999999997	-0.0924666666666667	-0.615266666666665	-0.512	0.0141999999999989	0.263616666666668	0.320499999999998	-0.2023	-0.0990333333333355	0.24941666666667	0.306299999999999	-0.216499999999999	-0.113233333333334	0.0568833333333298	-0.465916666666669	-0.362650000000004	-0.522799999999998	-0.419533333333334	0.103266666666665	5.89395652173913	15.6294510434881	1.42929501628829e-06	0.000199309412747956	USP18	ubiquitin specific peptidase 18
TC11001396.hg.1	0.141366666666666	0.174766666666666	0.100266666666665	-0.301549999999998	-0.384500000000002	-0.283033333333335	-0.230533333333335	0.0334000000000003	-0.0411000000000001	-0.442916666666664	-0.525866666666667	-0.4244	-0.371900000000001	-0.0745000000000005	-0.476316666666664	-0.559266666666668	-0.457800000000001	-0.405300000000001	-0.401816666666663	-0.484766666666667	-0.3833	-0.330800000000001	-0.0829500000000039	0.0185166666666632	0.0710166666666625	0.101466666666667	0.153966666666666	0.0524999999999993	5.98684782608696	15.6089280775139	1.44364209871708e-06	0.000199834034511825	SCUBE2	signal peptide, CUB domain, EGF-like 2
TC02002746.hg.1	0.0820333333333334	-0.138600000000002	-0.126833333333336	0.114766666666668	0.319333333333331	-0.0359666666666687	0.108366666666665	-0.220633333333335	-0.208866666666669	0.0327333333333346	0.237299999999998	-0.118000000000002	0.0263333333333318	0.0117666666666665	0.25336666666667	0.457933333333333	0.102633333333333	0.246966666666667	0.241600000000004	0.446166666666667	0.0908666666666669	0.235200000000001	0.204566666666663	-0.150733333333337	-0.00640000000000285	-0.3553	-0.210966666666666	0.144333333333334	9.45081304347826	15.5690158208496	1.47200250349283e-06	0.000202568204164873	ABCA12	ATP-binding cassette, sub-family A (ABC1), member 12
TC06001799.hg.1	0.168833333333332	0.0508999999999986	0.0103999999999989	0.29745	0.385766666666664	0.180866666666667	0.300166666666665	-0.117933333333333	-0.158433333333333	0.128616666666669	0.216933333333333	0.0120333333333349	0.131333333333333	-0.0404999999999998	0.246550000000002	0.334866666666666	0.129966666666668	0.249266666666666	0.287050000000002	0.375366666666666	0.170466666666668	0.289766666666666	0.0883166666666639	-0.116583333333334	0.00271666666666448	-0.204899999999998	-0.0855999999999995	0.119299999999998	7.35305652173913	15.5188376352937	1.50853633301559e-06	0.000206388819700714	MCM3	minichromosome maintenance complex component 3
TC0X001493.hg.1	0.0890666666666666	-0.0702333333333334	-0.120033333333333	0.265200000000002	0.4511	0.302333333333334	0.239066666666667	-0.1593	-0.209099999999999	0.176133333333336	0.362033333333333	0.213266666666667	0.15	-0.0497999999999994	0.335433333333336	0.521333333333333	0.372566666666667	0.3093	0.385233333333335	0.571133333333333	0.422366666666667	0.3591	0.185899999999998	0.0371333333333315	-0.0261333333333353	-0.148766666666666	-0.212033333333333	-0.0632666666666668	3.89228260869565	15.4503243280403	1.560050882867e-06	0.000210983433193255	GABRA3	gamma-aminobutyric acid (GABA) A receptor, alpha 3
TC0X002314.hg.1	0.202366666666665	-0.121066666666668	-0.254366666666668	-0.254633333333333	-0.445533333333334	-0.451400000000001	-0.466833333333334	-0.323433333333334	-0.456733333333333	-0.456999999999999	-0.647899999999999	-0.653766666666667	-0.669199999999999	-0.133299999999999	-0.133566666666665	-0.324466666666665	-0.330333333333333	-0.345766666666665	-0.000266666666665749	-0.191166666666666	-0.197033333333334	-0.212466666666666	-0.1909	-0.196766666666668	-0.2122	-0.0058666666666678	-0.0213000000000001	-0.0154333333333323	7.1280652173913	15.4514408304547	1.55919594494236e-06	0.000210983433193255	GAGE1	G antigen 1
TC6_qbl_hap6000085.hg.1	0.200533333333335	-0.0167666666666637	0.00180000000000202	0.109083333333337	0.663333333333335	0.258666666666668	0.419533333333334	-0.217299999999999	-0.198733333333333	-0.0914499999999983	0.4628	0.0581333333333331	0.218999999999999	0.0185666666666657	0.125850000000001	0.680099999999999	0.275433333333332	0.436299999999997	0.107283333333335	0.661533333333333	0.256866666666666	0.417733333333332	0.554249999999998	0.149583333333331	0.310449999999997	-0.404666666666667	-0.243800000000001	0.160866666666665	5.14576086956522	15.4038664557697	1.59608926434e-06	0.00021462384324828	HLA-DQA2	major histocompatibility complex, class II, DQ alpha 2
TC0X002315.hg.1	0.103566666666666	-0.208466666666666	-0.337433333333333	-0.241099999999998	-0.484266666666667	-0.442733333333335	-0.471	-0.312033333333332	-0.440999999999999	-0.344666666666663	-0.587833333333332	-0.5463	-0.574566666666666	-0.128966666666667	-0.0326333333333313	-0.2758	-0.234266666666668	-0.262533333333334	0.0963333333333356	-0.146833333333333	-0.105300000000002	-0.133566666666667	-0.243166666666669	-0.201633333333337	-0.229900000000002	0.0415333333333319	0.0132666666666665	-0.0282666666666653	8.62260869565217	15.3250952663425	1.65931881820574e-06	0.000220704935733745	GAGE2A	G antigen 2A
TC17001737.hg.1	0.0534000000000008	-0.243699999999999	-0.363666666666666	0.394383333333336	0.241600000000002	-0.00993333333333268	0.00706666666666678	-0.297099999999999	-0.417066666666667	0.340983333333336	0.188200000000001	-0.0633333333333335	-0.046333333333334	-0.119966666666667	0.638083333333335	0.485300000000001	0.233766666666666	0.250766666666665	0.758050000000003	0.605266666666668	0.353733333333333	0.370733333333333	-0.152783333333335	-0.404316666666669	-0.38731666666667	-0.251533333333334	-0.234533333333335	0.0169999999999995	6.32845652173913	15.3241791972679	1.66007027132725e-06	0.000220704935733745	TEX14	testis expressed 14
TC0X000792.hg.1	0.170766666666666	0.0580999999999987	-0.00866666666666749	0.197283333333335	0.548666666666666	0.286133333333332	0.382633333333332	-0.112666666666668	-0.179433333333334	0.0265166666666685	0.377899999999999	0.115366666666666	0.211866666666666	-0.0667666666666662	0.139183333333336	0.490566666666667	0.228033333333333	0.324533333333333	0.205950000000002	0.557333333333333	0.2948	0.391299999999999	0.351383333333331	0.0888499999999972	0.185349999999997	-0.262533333333334	-0.166033333333334	0.0964999999999998	7.15436086956522	15.246869370806	1.72486618006606e-06	0.000228031185108508	VAMP7	vesicle-associated membrane protein 7
TC0X000274.hg.1	0.256033333333334	-0.125466666666667	-0.254366666666666	-0.163549999999997	-0.389466666666666	-0.376866666666666	-0.361233333333334	-0.381500000000001	-0.5104	-0.419583333333331	-0.6455	-0.6329	-0.617266666666668	-0.128899999999999	-0.0380833333333301	-0.263999999999999	-0.251399999999999	-0.235766666666667	0.0908166666666688	-0.1351	-0.1225	-0.106866666666668	-0.225916666666669	-0.213316666666669	-0.197683333333337	0.0125999999999999	0.0282333333333327	0.0156333333333327	7.64734347826087	15.2205548286712	1.74755600547108e-06	0.000229740155981818	GAGE12C	G antigen 12C
TC06001271.hg.1	0.0959666666666656	-0.0212333333333348	-0.00150000000000183	0.341566666666667	0.429999999999998	0.295266666666667	0.283666666666667	-0.1172	-0.0974666666666675	0.245600000000001	0.334033333333332	0.199300000000001	0.187700000000001	0.0197333333333329	0.362800000000002	0.451233333333333	0.316500000000001	0.304900000000002	0.343066666666669	0.4315	0.296766666666668	0.285166666666669	0.0884333333333309	-0.0463000000000005	-0.0579000000000001	-0.134733333333331	-0.146333333333331	-0.0115999999999996	8.48621304347826	15.1851888435217	1.77857259583009e-06	0.000232518724028187	ELOVL2	ELOVL fatty acid elongase 2
TC07001365.hg.1	0.0860333333333339	-0.0545999999999998	-0.0738333333333339	0.164866666666669	0.234466666666668	0.0475000000000003	0.0935333333333341	-0.140633333333334	-0.159866666666668	0.0788333333333355	0.148433333333334	-0.0385333333333335	0.00750000000000028	-0.0192333333333341	0.219466666666669	0.289066666666668	0.1021	0.148133333333334	0.238700000000003	0.308300000000002	0.121333333333334	0.167366666666668	0.0695999999999986	-0.117366666666669	-0.0713333333333352	-0.186966666666668	-0.140933333333334	0.0460333333333338	5.33028260869565	15.1200738044712	1.83728624509467e-06	0.000238867513367778	PKD1L1	polycystic kidney disease 1 like 1
TC06004082.hg.1	0.0417999999999976	-0.0746666666666673	-0.103533333333336	-0.145283333333333	-0.166733333333334	-0.252866666666667	-0.319966666666669	-0.116466666666665	-0.145333333333333	-0.18708333333333	-0.208533333333332	-0.294666666666664	-0.361766666666666	-0.0288666666666684	-0.0706166666666652	-0.0920666666666667	-0.178199999999999	-0.245300000000001	-0.0417499999999968	-0.0631999999999984	-0.149333333333331	-0.216433333333333	-0.0214500000000015	-0.107583333333334	-0.174683333333336	-0.0861333333333327	-0.153233333333334	-0.0671000000000017	5.65205652173913	14.9306780894961	2.02061952099449e-06	0.000261259442681551	PSMB9	proteasome (prosome, macropain) subunit, beta type, 9 (large multifunctional peptidase 2)
TC0X000784.hg.1	0.0318333333333323	-0.0152000000000001	0.0248333333333344	0.244500000000003	0.380166666666666	0.218600000000001	0.413600000000001	-0.0470333333333324	-0.0069999999999979	0.212666666666671	0.348333333333334	0.186766666666669	0.381766666666668	0.0400333333333345	0.259700000000003	0.395366666666666	0.233800000000001	0.428800000000001	0.219666666666669	0.355333333333332	0.193766666666667	0.388766666666666	0.135666666666663	-0.0259000000000018	0.169099999999998	-0.161566666666665	0.0334333333333348	0.194999999999999	7.18588260869565	14.8802729043127	2.07276099798088e-06	0.000266536676527247	VBP1	von Hippel-Lindau binding protein 1
TC01003624.hg.1	0.0639333333333338	0.0374333333333325	0.00579999999999981	-0.406599999999998	-0.309166666666667	-0.451733333333332	-0.330333333333334	-0.0265000000000013	-0.058133333333334	-0.470533333333332	-0.373100000000001	-0.515666666666666	-0.394266666666668	-0.0316333333333327	-0.444033333333331	-0.3466	-0.489166666666665	-0.367766666666666	-0.412399999999998	-0.314966666666667	-0.457533333333332	-0.336133333333334	0.0974333333333313	-0.0451333333333341	0.0762666666666645	-0.142566666666665	-0.0211666666666668	0.121399999999999	4.34521304347826	14.8487464104751	2.10612972366371e-06	0.000267956166878957	FAM129A	family with sequence similarity 129, member A
TC12000182.hg.1	0.254833333333334	0.0605333333333329	0.053233333333333	-0.254583333333333	-0.314666666666668	-0.3538	-0.197366666666668	-0.194300000000001	-0.201600000000001	-0.509416666666667	-0.569500000000001	-0.608633333333334	-0.452200000000002	-0.00729999999999986	-0.315116666666666	-0.3752	-0.414333333333333	-0.257900000000001	-0.307816666666666	-0.367900000000001	-0.407033333333333	-0.250600000000001	-0.0600833333333348	-0.099216666666667	0.0572166666666645	-0.0391333333333321	0.117299999999999	0.156433333333331	5.96966086956522	14.8483307380102	2.10657363898551e-06	0.000267956166878957	MIR614	microRNA 614
TC04001197.hg.1	0.250466666666667	-0.00179999999999936	0.00803333333333356	0.359966666666669	0.537266666666666	0.315299999999999	0.471233333333333	-0.252266666666666	-0.242433333333334	0.109500000000001	0.286799999999999	0.0648333333333317	0.220766666666666	0.00983333333333292	0.361766666666668	0.539066666666665	0.317099999999998	0.473033333333333	0.351933333333335	0.529233333333332	0.307266666666665	0.4632	0.177299999999997	-0.0446666666666697	0.111266666666665	-0.221966666666667	-0.0660333333333325	0.155933333333334	6.44361304347826	14.7773222530801	2.18394917660524e-06	0.000276304795827282	SCFD2	sec1 family domain containing 2
TC10000161.hg.1	0.0598000000000001	0.0779666666666667	0.0109999999999997	-0.203016666666666	-0.231033333333333	-0.2721	-0.202466666666667	0.0181666666666667	-0.0488000000000004	-0.262816666666666	-0.290833333333333	-0.331900000000001	-0.262266666666668	-0.0669666666666671	-0.280983333333333	-0.309	-0.350066666666667	-0.280433333333334	-0.214016666666666	-0.242033333333333	-0.2831	-0.213466666666667	-0.0280166666666672	-0.0690833333333343	0.000549999999998718	-0.041066666666667	0.028566666666666	0.069633333333333	3.00771739130435	14.7526443964973	2.2115722614705e-06	0.000278303307256278	ARMC3	armadillo repeat containing 3
TC21001068.hg.1	0.178900000000001	0.0755333333333352	0.102833333333334	-0.16008333333333	-0.289533333333335	-0.101766666666667	-0.122666666666667	-0.103366666666665	-0.0760666666666667	-0.338983333333331	-0.468433333333335	-0.280666666666668	-0.301566666666668	0.0272999999999985	-0.235616666666665	-0.36506666666667	-0.177300000000002	-0.198200000000003	-0.262916666666664	-0.392366666666669	-0.204600000000001	-0.225500000000001	-0.129450000000005	0.0583166666666628	0.0374166666666627	0.187766666666668	0.166866666666667	-0.0209000000000001	7.85402608695652	14.7418481515186	2.2237784294607e-06	0.000278350819159942	BAGE3	B melanoma antigen family, member 3
TC06001782.hg.1	0.286833333333334	0.124733333333332	0.0864999999999991	0.439366666666666	0.720399999999998	0.513466666666666	0.704633333333333	-0.162100000000002	-0.200333333333335	0.152533333333333	0.433566666666664	0.226633333333332	0.417799999999999	-0.0382333333333325	0.314633333333335	0.595666666666666	0.388733333333334	0.579900000000001	0.352866666666667	0.633899999999999	0.426966666666667	0.618133333333334	0.281033333333331	0.0740999999999996	0.265266666666666	-0.206933333333332	-0.0157666666666652	0.191166666666667	6.35284782608696	14.6787340472479	2.29664424156616e-06	0.000285950435410238	MUT	methylmalonyl CoA mutase
TC0X002350.hg.1	0.157033333333333	-0.221533333333333	-0.315566666666665	-0.240099999999996	-0.475433333333335	-0.428433333333334	-0.502400000000002	-0.378566666666666	-0.472599999999998	-0.397133333333329	-0.632466666666668	-0.585466666666667	-0.659433333333334	-0.0940333333333321	-0.0185666666666631	-0.253900000000002	-0.206900000000001	-0.280866666666668	0.075466666666669	-0.159866666666669	-0.112866666666669	-0.186833333333336	-0.235333333333339	-0.188333333333338	-0.262300000000005	0.0470000000000006	-0.0269666666666666	-0.0739666666666672	9.10607826086956	14.6374452260794	2.34574105014691e-06	0.000290526202063458	GAGE2D	G antigen 2D
TC21000489.hg.1	-0.0368666666666684	-0.0585000000000004	-0.0516666666666685	-0.338116666666666	-0.228233333333334	-0.448966666666668	-0.402833333333334	-0.0216333333333321	-0.0148000000000001	-0.301249999999998	-0.191366666666665	-0.4121	-0.365966666666666	0.00683333333333191	-0.279616666666666	-0.169733333333333	-0.390466666666668	-0.344333333333334	-0.286449999999998	-0.176566666666665	-0.3973	-0.351166666666666	0.109883333333332	-0.110850000000002	-0.0647166666666683	-0.220733333333334	-0.174600000000001	0.0461333333333336	5.09548695652174	14.5862596343665	2.40822609165546e-06	0.000296703541302808	RSPH1	radial spoke head 1 homolog (Chlamydomonas)
TC11002329.hg.1	0.194266666666667	0.0816333333333343	0.0290666666666679	-0.00219999999999754	-0.171666666666666	-0.0580333333333334	-0.0606999999999989	-0.112633333333332	-0.165199999999999	-0.196466666666664	-0.365933333333333	-0.2523	-0.254966666666665	-0.0525666666666664	-0.0838333333333319	-0.2533	-0.139666666666668	-0.142333333333333	-0.0312666666666654	-0.200733333333334	-0.0871000000000013	-0.0897666666666668	-0.169466666666668	-0.0558333333333358	-0.0585000000000013	0.113633333333333	0.110966666666667	-0.00266666666666548	5.47039130434783	14.4097198519501	2.63829474751207e-06	0.000323355999991948	SIK3	SIK family kinase 3
TC06001941.hg.1	0.106866666666667	0.0749000000000004	-0.000466666666667059	-0.245516666666664	-0.4066	-0.235366666666667	-0.240699999999999	-0.0319666666666665	-0.107333333333334	-0.352383333333331	-0.513466666666667	-0.342233333333334	-0.347566666666666	-0.0753666666666675	-0.320416666666665	-0.4815	-0.310266666666667	-0.3156	-0.245049999999997	-0.406133333333333	-0.2349	-0.240233333333332	-0.161083333333336	0.0101499999999977	0.00481666666666491	0.171233333333333	0.165900000000001	-0.00533333333333275	4.2678652173913	14.3980695271521	2.65431208594134e-06	0.000323633533711771	RRAGD	Ras-related GTP binding D
TC01006381.hg.1	0.193966666666667	6.66666666662152e-05	-0.0580666666666669	-0.156566666666665	-0.125733333333333	-0.2459	-0.251233333333333	-0.193900000000001	-0.252033333333334	-0.350533333333332	-0.3197	-0.439866666666667	-0.4452	-0.0581333333333331	-0.156633333333331	-0.125799999999999	-0.245966666666666	-0.251299999999999	-0.0984999999999978	-0.0676666666666659	-0.187833333333333	-0.193166666666666	0.0308333333333319	-0.089333333333335	-0.0946666666666678	-0.120166666666667	-0.1255	-0.00533333333333275	6.64885652173913	14.3520739353318	2.71860835314095e-06	0.000328073291108271	SHC1	SHC (Src homology 2 domain containing) transforming protein 1
TC19001379.hg.1	0.467433333333333	-0.033033333333333	0.202100000000001	-0.132283333333331	0.402100000000001	-0.0263999999999998	0.379066666666667	-0.500466666666666	-0.265333333333333	-0.599716666666664	-0.0653333333333324	-0.493833333333333	-0.0883666666666665	0.235133333333334	-0.0992499999999978	0.435133333333334	0.00663333333333327	0.4121	-0.334383333333331	0.2	-0.2285	0.176966666666666	0.534383333333332	0.105883333333331	0.511349999999998	-0.428500000000001	-0.0230333333333341	0.405466666666666	6.6211	14.3616801619078	2.70503888923887e-06	0.000328073291108271	UQCRFS1	ubiquinol-cytochrome c reductase, Rieske iron-sulfur polypeptide 1
TC0X001325.hg.1	0.0977666666666632	0.0492666666666643	-0.00433333333333508	0.1271	0.465499999999997	0.174566666666664	0.310699999999997	-0.0484999999999989	-0.102099999999998	0.0293333333333372	0.367733333333334	0.0768000000000004	0.212933333333334	-0.0535999999999994	0.0778333333333361	0.416233333333333	0.125299999999999	0.261433333333333	0.131433333333336	0.469833333333332	0.178899999999999	0.315033333333332	0.338399999999996	0.0474666666666632	0.183599999999997	-0.290933333333333	-0.1548	0.136133333333333	8.57742173913043	14.3225207417237	2.76082899727864e-06	0.000331468510020209	LAMP2	lysosomal-associated membrane protein 2
TC11000870.hg.1	0.179700000000001	0.0273999999999992	0.0188666666666677	0.0258500000000037	-0.243999999999999	-0.0972666666666662	-0.0864333333333338	-0.152300000000002	-0.160833333333334	-0.153849999999998	-0.4237	-0.276966666666667	-0.266133333333335	-0.00853333333333151	-0.0015499999999955	-0.271399999999998	-0.124666666666665	-0.113833333333333	0.00698333333333601	-0.262866666666667	-0.116133333333334	-0.105300000000002	-0.269850000000003	-0.12311666666667	-0.112283333333338	0.146733333333333	0.157566666666665	0.0108333333333324	7.1657652173913	14.2428101017581	2.87836981736898e-06	0.00034382638853973	EED	embryonic ectoderm development
TC04001682.hg.1	0.189900000000002	-0.122399999999998	-0.167166666666666	-0.43393333333333	-0.465566666666667	-0.585466666666666	-0.533233333333333	-0.3123	-0.357066666666667	-0.623833333333332	-0.655466666666668	-0.775366666666668	-0.723133333333334	-0.0447666666666677	-0.311533333333332	-0.343166666666669	-0.463066666666668	-0.410833333333334	-0.266766666666665	-0.298400000000001	-0.4183	-0.366066666666667	-0.0316333333333363	-0.151533333333336	-0.0993000000000022	-0.119899999999999	-0.0676666666666659	0.0522333333333336	5.40544347826087	14.214729289836	2.92108839582565e-06	0.000345422372515423	FAM198B	family with sequence similarity 198, member B
TC11002123.hg.1	0.201466666666668	-0.0139999999999985	-0.0348666666666659	-0.219466666666663	-0.224533333333333	-0.304166666666664	-0.200833333333333	-0.215466666666666	-0.236333333333334	-0.42093333333333	-0.426	-0.505633333333332	-0.4023	-0.0208666666666675	-0.205466666666664	-0.210533333333334	-0.290166666666666	-0.186833333333334	-0.184599999999997	-0.189666666666667	-0.269299999999999	-0.165966666666667	-0.00506666666666966	-0.0847000000000016	0.0186333333333302	-0.0796333333333319	0.0236999999999998	0.103333333333332	7.72886956521739	14.2159127139823	2.91927398664237e-06	0.000345422372515423	PAK1	p21 protein (Cdc42/Rac)-activated kinase 1
TC01001747.hg.1	0.100966666666669	-0.0242999999999993	-0.0437333333333312	-0.418049999999996	-0.337833333333332	-0.398999999999998	-0.445533333333331	-0.125266666666668	-0.1447	-0.519016666666666	-0.438800000000001	-0.499966666666667	-0.5465	-0.0194333333333319	-0.393749999999997	-0.313533333333333	-0.374699999999999	-0.421233333333332	-0.374316666666665	-0.294100000000001	-0.355266666666667	-0.4018	0.0802166666666642	0.0190499999999982	-0.0274833333333344	-0.0611666666666659	-0.107699999999999	-0.0465333333333326	5.88517826086956	14.04893201791	3.18806854943421e-06	0.00037510814552643	MIR205	microRNA 205
TC11000010.hg.1	0.129	-0.209166666666667	-0.298833333333333	-0.481483333333331	-0.300599999999999	-0.622033333333333	-0.611433333333335	-0.338166666666667	-0.427833333333332	-0.61048333333333	-0.429599999999999	-0.751033333333333	-0.740433333333335	-0.0896666666666652	-0.272316666666663	-0.0914333333333319	-0.412866666666666	-0.402266666666668	-0.182649999999998	-0.00176666666666669	-0.323200000000001	-0.312600000000002	0.180883333333331	-0.140550000000003	-0.129950000000004	-0.321433333333334	-0.310833333333336	0.0105999999999984	7.8593652173913	13.9685064217637	3.32721749704888e-06	0.000389532746967932	IFITM2	interferon induced transmembrane protein 2
TC06001027.hg.1	0.102066666666667	-0.0828333333333333	-0.036033333333334	0.0575666666666681	-0.325233333333333	0.0185999999999993	-0.0633666666666661	-0.1849	-0.138100000000001	-0.0444999999999984	-0.4273	-0.0834666666666672	-0.165433333333333	0.0467999999999993	0.140400000000001	-0.2424	0.101433333333333	0.0194666666666672	0.0936000000000021	-0.289199999999999	0.0546333333333333	-0.0273333333333321	-0.382800000000001	-0.0389666666666688	-0.120933333333334	0.343833333333333	0.261866666666667	-0.0819666666666654	4.50351304347826	13.9432096964826	3.37236435258137e-06	0.00039092846278298	TNFAIP3	tumor necrosis factor, alpha-induced protein 3
TC15001841.hg.1	0.253699999999998	0.0809333333333315	0.0505666666666666	-0.176766666666665	-0.0545333333333344	-0.217666666666666	-0.0651333333333337	-0.172766666666667	-0.203133333333332	-0.430466666666663	-0.308233333333333	-0.471366666666665	-0.318833333333332	-0.0303666666666649	-0.257699999999996	-0.135466666666666	-0.298599999999998	-0.146066666666665	-0.227333333333331	-0.105100000000001	-0.268233333333333	-0.1157	0.12223333333333	-0.0409000000000015	0.111633333333331	-0.163133333333332	-0.0105999999999993	0.152533333333333	7.39906086956522	13.9503437542298	3.35956399521246e-06	0.00039092846278298	IDH2	isocitrate dehydrogenase 2 (NADP+), mitochondrial
TC0X002352.hg.1	0.221433333333333	-0.138166666666669	-0.278900000000003	-0.174866666666666	-0.410000000000001	-0.357366666666668	-0.354933333333334	-0.359600000000001	-0.500333333333336	-0.396299999999998	-0.631433333333334	-0.578800000000001	-0.576366666666667	-0.140733333333334	-0.0366999999999971	-0.271833333333332	-0.2192	-0.216766666666666	0.104033333333337	-0.131099999999998	-0.0784666666666656	-0.0760333333333314	-0.235133333333335	-0.182500000000003	-0.180066666666669	0.0526333333333326	0.0550666666666668	0.00243333333333418	7.88824347826087	13.8528999797333	3.53915729639372e-06	0.000408252203425182	GAGE12C	G antigen 12C
TC14000604.hg.1	0.0973333333333337	0.0208000000000008	-0.0536999999999992	-0.487199999999998	-0.247833333333333	-0.534266666666666	-0.381499999999999	-0.0765333333333329	-0.151033333333333	-0.584533333333332	-0.345166666666667	-0.6316	-0.478833333333333	-0.0745	-0.507999999999999	-0.268633333333334	-0.555066666666667	-0.4023	-0.433499999999999	-0.194133333333334	-0.480566666666667	-0.3278	0.239366666666665	-0.0470666666666686	0.105699999999999	-0.286433333333333	-0.133666666666666	0.152766666666667	3.7862347826087	13.8032661011983	3.63469982475939e-06	0.000417228079396283	AK7	adenylate kinase 7
TC0X001056.hg.1	0.0263333333333344	-0.548433333333333	-0.512933333333334	0.013483333333336	0.0192666666666677	-0.433566666666665	-0.319266666666666	-0.574766666666667	-0.539266666666668	-0.0128499999999985	-0.00706666666666678	-0.459899999999999	-0.3456	0.035499999999999	0.561916666666669	0.5677	0.114866666666668	0.229166666666667	0.52641666666667	0.532200000000001	0.0793666666666688	0.193666666666668	0.0057833333333317	-0.447050000000001	-0.332750000000002	-0.452833333333333	-0.338533333333333	0.114299999999999	4.76994782608696	13.7862976611354	3.66801515670482e-06	0.000419008411007659	SSX2B	synovial sarcoma, X breakpoint 2B
TC03001970.hg.1	0.298533333333333	0.115799999999999	-0.0265000000000013	-0.114999999999999	-0.371133333333335	-0.259966666666667	-0.324466666666668	-0.182733333333334	-0.325033333333334	-0.413533333333332	-0.669666666666668	-0.5585	-0.623000000000001	-0.142300000000001	-0.230799999999999	-0.486933333333334	-0.375766666666666	-0.440266666666667	-0.088499999999998	-0.344633333333333	-0.233466666666666	-0.297966666666666	-0.256133333333335	-0.144966666666668	-0.209466666666668	0.111166666666668	0.0466666666666669	-0.0645000000000007	3.82985217391304	13.7198848932501	3.80169665159374e-06	0.000432181283117411	BCHE	butyrylcholinesterase
TC11001341.hg.1	0.0881999999999996	-0.0952666666666664	-0.1119	-0.0952666666666646	-0.1031	-0.269633333333332	-0.250866666666666	-0.183466666666666	-0.2001	-0.183466666666664	-0.1913	-0.357833333333332	-0.339066666666666	-0.0166333333333339	1.77635683940025e-15	-0.00783333333333402	-0.174366666666666	-0.1556	0.0166333333333357	0.00879999999999992	-0.157733333333332	-0.138966666666666	-0.0078333333333358	-0.174366666666668	-0.155600000000002	-0.166533333333332	-0.147766666666666	0.0187666666666662	5.45377391304348	13.7103765358474	3.82127338987327e-06	0.000432318295242778	TRIM5	tripartite motif containing 5
TC06002122.hg.1	0.5497	0.0262999999999982	0.353233333333333	0.104416666666669	0.593833333333333	0.0325333333333324	0.560766666666667	-0.523400000000001	-0.196466666666667	-0.445283333333331	0.0441333333333338	-0.517166666666667	0.0110666666666672	0.326933333333335	0.0781166666666708	0.567533333333335	0.0062333333333342	0.534466666666669	-0.248816666666664	0.240600000000001	-0.3207	0.207533333333334	0.489416666666664	-0.0718833333333366	0.456349999999998	-0.561300000000001	-0.0330666666666666	0.528233333333334	6.98273913043478	13.6399275115331	3.96984534932667e-06	0.000446977994068685	SLC18B1	solute carrier family 18, subfamily B, member 1
TC0X001208.hg.1	0.122300000000001	0.0257666666666694	-0.0466999999999995	0.213350000000003	0.435566666666669	0.150733333333335	0.303333333333334	-0.0965333333333316	-0.169	0.0910500000000019	0.313266666666668	0.028433333333334	0.181033333333333	-0.0724666666666689	0.187583333333333	0.4098	0.124966666666666	0.277566666666664	0.260050000000002	0.482266666666669	0.197433333333334	0.350033333333333	0.222216666666666	-0.0626166666666679	0.0899833333333309	-0.284833333333334	-0.132233333333335	0.152599999999999	7.96388695652174	13.6055109118646	4.04474314830943e-06	0.00045324236079056	TSPAN6	tetraspanin 6
TC12001620.hg.1	0.112000000000001	-0.0207666666666668	-0.0490666666666666	-0.0732166666666654	-0.244833333333333	-0.137099999999998	-0.164899999999999	-0.132766666666668	-0.161066666666668	-0.185216666666666	-0.356833333333334	-0.249099999999999	-0.2769	-0.0282999999999998	-0.0524499999999986	-0.224066666666666	-0.116333333333332	-0.144133333333333	-0.0241499999999988	-0.195766666666667	-0.0880333333333319	-0.115833333333333	-0.171616666666668	-0.0638833333333331	-0.091683333333334	0.107733333333335	0.0799333333333339	-0.0278000000000009	6.31582608695652	13.5795441891621	4.10228748123878e-06	0.000457511985822327	STAT6	signal transducer and activator of transcription 6, interleukin-4 induced
TC10001505.hg.1	0.171399999999999	-0.0751666666666679	-0.106066666666666	-0.027899999999998	0.1145	-0.221233333333333	-0.0726666666666658	-0.246566666666667	-0.277466666666665	-0.199299999999997	-0.0568999999999988	-0.392633333333333	-0.244066666666665	-0.0308999999999982	0.0472666666666699	0.189666666666668	-0.146066666666665	0.00250000000000217	0.078166666666668	0.220566666666667	-0.115166666666667	0.0334000000000003	0.142399999999999	-0.193333333333335	-0.0447666666666677	-0.335733333333334	-0.187166666666666	0.148566666666667	5.17490869565217	13.5706317981985	4.12224644413735e-06	0.000457569355299246	LIPA	lipase A, lysosomal acid, cholesterol esterase
TC22000460.hg.1	0.0519333333333325	-0.0461666666666671	-0.198633333333333	-0.347716666666665	-0.726133333333333	-0.316333333333334	-0.257633333333334	-0.0980999999999996	-0.250566666666666	-0.399649999999998	-0.778066666666666	-0.368266666666666	-0.309566666666667	-0.152466666666666	-0.301549999999998	-0.679966666666666	-0.270166666666666	-0.211466666666667	-0.149083333333332	-0.5275	-0.1177	-0.0590000000000011	-0.378416666666668	0.0313833333333315	0.0900833333333306	0.4098	0.468499999999999	0.0586999999999991	6.38410434782609	13.5446881995229	4.18096054705104e-06	0.000461907810296738	KCNMB3P1	potassium large conductance calcium-activated channel, subfamily M, beta member 3 pseudogene 1
TC17000981.hg.1	0.187733333333334	-0.0143333333333349	0.00536666666666541	0.0294500000000024	0.368633333333333	-0.0267333333333344	0.206299999999999	-0.202066666666669	-0.182366666666669	-0.158283333333332	0.180899999999999	-0.214466666666668	0.0185666666666648	0.0197000000000003	0.0437833333333373	0.382966666666668	-0.0123999999999995	0.220633333333334	0.024083333333337	0.363266666666668	-0.0320999999999998	0.200933333333333	0.339183333333331	-0.0561833333333368	0.176849999999996	-0.395366666666668	-0.162333333333335	0.233033333333333	8.59261739130435	13.5102764479638	4.26027216516779e-06	0.00046847067565761	PRPF8	PRP8 pre-mRNA processing factor 8 homolog (S. cerevisiae)
TC14000583.hg.1	0.00596666666666579	0.0683666666666669	-0.0612666666666648	-0.208999999999998	-0.104266666666667	-0.133966666666667	-0.184933333333332	0.0624000000000011	-0.0672333333333306	-0.214966666666664	-0.110233333333333	-0.139933333333333	-0.190899999999997	-0.129633333333332	-0.277366666666665	-0.172633333333334	-0.202333333333334	-0.253299999999999	-0.147733333333333	-0.0430000000000019	-0.072700000000002	-0.123666666666667	0.104733333333331	0.0750333333333311	0.0240666666666662	-0.0297000000000001	-0.0806666666666649	-0.0509666666666648	5.4688652173913	13.4890401135582	4.31004741566217e-06	0.000471739701327267	IFI27L1	interferon, alpha-inducible protein 27-like 1
TC0X001342.hg.1	0.0500999999999987	0.029633333333333	0.0127999999999986	0.301766666666667	0.291866666666666	0.279666666666666	0.367566666666666	-0.0204666666666657	-0.0373000000000001	0.251666666666669	0.241766666666667	0.229566666666667	0.317466666666667	-0.0168333333333344	0.272133333333334	0.262233333333333	0.250033333333333	0.337933333333333	0.288966666666669	0.279066666666667	0.266866666666667	0.354766666666667	-0.0099000000000018	-0.0221000000000018	0.0657999999999985	-0.0122	0.0757000000000003	0.0879000000000003	8.1882652173913	13.4778394847455	4.3365592561194e-06	0.000472444038958341	THOC2	THO complex 2
TC03001283.hg.1	0.111599999999999	-0.287733333333335	-0.324266666666668	-0.221716666666667	-0.124800000000001	-0.735233333333335	-0.485366666666668	-0.399333333333335	-0.435866666666668	-0.333316666666666	-0.236400000000001	-0.846833333333334	-0.596966666666667	-0.0365333333333329	0.0660166666666688	0.162933333333334	-0.4475	-0.197633333333332	0.102550000000002	0.199466666666667	-0.410966666666667	-0.161099999999999	0.0969166666666652	-0.513516666666669	-0.263650000000001	-0.610433333333334	-0.360566666666666	0.249866666666668	4.90036956521739	13.3991201347513	4.52805994383565e-06	0.000491033670960095	TRANK1	tetratricopeptide repeat and ankyrin repeat containing 1
TC22000519.hg.1	-0.0697666666666654	-0.288866666666665	-0.308866666666666	-0.131599999999997	-0.0559666666666656	-0.487499999999999	-0.485633333333333	-0.219099999999999	-0.239100000000001	-0.0618333333333316	0.0137999999999998	-0.417733333333334	-0.415866666666668	-0.0200000000000014	0.157266666666668	0.232899999999999	-0.198633333333334	-0.196766666666669	0.177266666666669	0.2529	-0.178633333333333	-0.176766666666667	0.0756333333333314	-0.355900000000002	-0.354033333333336	-0.431533333333333	-0.429666666666668	0.00186666666666557	5.83423913043478	13.3774262432746	4.58246642354245e-06	0.000494654127884408	USP41	ubiquitin specific peptidase 41
TC06001828.hg.1	0.144400000000001	0.0467000000000004	-0.00486666666666657	0.29271666666667	0.327100000000001	0.227566666666666	0.314100000000001	-0.0977000000000006	-0.149266666666668	0.148316666666669	0.1827	0.0831666666666653	0.1697	-0.051566666666667	0.246016666666669	0.2804	0.180866666666666	0.2674	0.297583333333336	0.331966666666667	0.232433333333333	0.318966666666667	0.0343833333333308	-0.0651500000000036	0.0213833333333309	-0.0995333333333344	-0.0129999999999999	0.0865333333333345	7.17240434782609	13.3506135863338	4.65071244644122e-06	0.000499728608628561	DST	dystonin
TC11001075.hg.1	-0.091733333333333	-0.065199999999999	0.0215666666666676	-0.598699999999997	-0.642299999999999	-0.631066666666666	-0.613499999999999	0.026533333333334	0.113300000000001	-0.506966666666664	-0.550566666666666	-0.539333333333333	-0.521766666666666	0.0867666666666667	-0.533499999999998	-0.5771	-0.565866666666667	-0.5483	-0.620266666666665	-0.663866666666666	-0.652633333333334	-0.635066666666667	-0.0436000000000014	-0.0323666666666691	-0.0148000000000019	0.0112333333333323	0.0287999999999995	0.0175666666666672	6.12093043478261	13.3229861838205	4.72221094171284e-06	0.000505104854001757	UPK2	uroplakin 2
TC05001700.hg.1	0.218033333333334	0.161566666666667	0.0238666666666676	-0.024383333333331	-0.397933333333333	-0.0671666666666662	-0.0702999999999996	-0.0564666666666671	-0.194166666666667	-0.242416666666665	-0.615966666666667	-0.285200000000001	-0.288333333333334	-0.1377	-0.185949999999998	-0.5595	-0.228733333333333	-0.231866666666667	-0.0482499999999986	-0.4218	-0.0910333333333337	-0.0941666666666672	-0.373550000000002	-0.0427833333333352	-0.0459166666666686	0.330766666666666	0.327633333333333	-0.00313333333333343	5.80749565217391	13.2938164810482	4.79902370653425e-06	0.000510998307068615	SEMA6A	sema domain, transmembrane domain (TM), and cytoplasmic domain, (semaphorin) 6A
TC09001478.hg.1	0.0227333333333339	-0.0192000000000005	-0.0555000000000003	-0.337033333333331	-0.239033333333335	-0.399866666666667	-0.4405	-0.0419333333333345	-0.0782333333333343	-0.359766666666665	-0.261766666666669	-0.422600000000001	-0.463233333333334	-0.0362999999999998	-0.31783333333333	-0.219833333333335	-0.380666666666666	-0.4213	-0.28153333333333	-0.183533333333335	-0.344366666666667	-0.385	0.0979999999999954	-0.0628333333333364	-0.103466666666669	-0.160833333333332	-0.201466666666665	-0.0406333333333331	5.64864347826087	13.2571305564522	4.89759885147379e-06	0.000519145478256222	LPAR1	lysophosphatidic acid receptor 1
TC03001998.hg.1	0.2161	0.0934333333333335	0.0505666666666684	-0.65343333333333	-0.509266666666667	-0.637833333333333	-0.475233333333334	-0.122666666666666	-0.165533333333332	-0.86953333333333	-0.725366666666667	-0.853933333333333	-0.691333333333334	-0.0428666666666651	-0.746866666666664	-0.6027	-0.731266666666667	-0.568666666666667	-0.703999999999999	-0.559833333333335	-0.688400000000001	-0.525800000000002	0.144166666666663	0.0155999999999974	0.178199999999997	-0.128566666666666	0.0340333333333334	0.162599999999999	5.58822608695652	13.1919094931506	5.07842914870264e-06	0.000533507119318172	TNIK	TRAF2 and NCK interacting kinase
TC12000504.hg.1	0.244200000000001	0.0127333333333342	-0.0512333333333324	-0.0421999999999967	0.3562	-0.112233333333333	0.128433333333335	-0.231466666666667	-0.295433333333333	-0.286399999999998	0.111999999999999	-0.356433333333334	-0.115766666666667	-0.0639666666666665	-0.0549333333333308	0.343466666666666	-0.124966666666667	0.1157	0.00903333333333567	0.407433333333333	-0.0610000000000008	0.179666666666667	0.398399999999997	-0.0700333333333365	0.170633333333331	-0.468433333333333	-0.227766666666666	0.240666666666668	7.1449652173913	13.1953843953955	5.06861053005832e-06	0.000533507119318172	ESYT1	extended synaptotagmin-like protein 1
TC0X000475.hg.1	0.195866666666666	0.139999999999997	0.0944666666666638	0.353716666666666	0.508266666666664	0.34363333333333	0.638099999999997	-0.0558666666666685	-0.101400000000002	0.157850000000001	0.312399999999998	0.147766666666665	0.442233333333331	-0.0455333333333332	0.213716666666669	0.368266666666667	0.203633333333333	0.4981	0.259250000000002	0.4138	0.249166666666667	0.543633333333333	0.154549999999998	-0.0100833333333359	0.284383333333331	-0.164633333333334	0.129833333333333	0.294466666666667	6.75143043478261	13.1576246464558	5.17644024478733e-06	0.000540375586176729	CENPI	centromere protein I
TC0X000779.hg.1	0.114300000000001	0.0404333333333344	0.0419333333333345	0.318133333333337	0.332633333333334	0.300400000000002	0.347266666666667	-0.0738666666666665	-0.0723666666666665	0.203833333333336	0.218333333333333	0.186100000000001	0.232966666666666	0.00150000000000006	0.277700000000003	0.292199999999999	0.259966666666667	0.306833333333333	0.276200000000003	0.290699999999999	0.258466666666667	0.305333333333333	0.0144999999999964	-0.0177333333333358	0.0291333333333297	-0.0322333333333322	0.0146333333333333	0.0468666666666655	7.50695217391304	13.153028890629	5.18973663419772e-06	0.000540375586176729	DKC1	dyskeratosis congenita 1, dyskerin
TC01002847.hg.1	-0.00660000000000061	-0.188733333333334	-0.215233333333334	-0.174216666666666	-0.175066666666667	-0.455166666666667	-0.351133333333334	-0.182133333333333	-0.208633333333333	-0.167616666666665	-0.168466666666666	-0.448566666666667	-0.344533333333333	-0.0265	0.0145166666666681	0.0136666666666669	-0.266433333333334	-0.1624	0.041016666666668	0.0401666666666669	-0.239933333333334	-0.1359	-0.000850000000001128	-0.280950000000002	-0.176916666666668	-0.2801	-0.176066666666667	0.104033333333334	3.64533913043478	13.1106951743016	5.31400945463125e-06	0.000550796348931466	GBP1	guanylate binding protein 1, interferon-inducible
TC15002811.hg.1	0.242733333333335	0.000133333333334207	0.00426666666666886	-0.0739999999999963	-0.368299999999999	-0.140233333333333	-0.206066666666665	-0.2426	-0.238466666666666	-0.316733333333331	-0.611033333333333	-0.382966666666667	-0.448799999999999	0.00413333333333465	-0.0741333333333305	-0.368433333333333	-0.140366666666667	-0.206199999999999	-0.0782666666666652	-0.372566666666668	-0.144500000000002	-0.210333333333334	-0.294300000000002	-0.0662333333333365	-0.132066666666669	0.228066666666666	0.162233333333334	-0.0658333333333321	6.26490869565217	13.1031075147814	5.3366295918908e-06	0.000550796348931466	CATSPER2	cation channel, sperm associated 2
TC0X001355.hg.1	0.241733333333333	0.106800000000001	0.0568	0.218383333333337	0.471066666666666	0.234233333333333	0.389000000000001	-0.134933333333333	-0.184933333333333	-0.0233499999999962	0.229333333333333	-0.00750000000000028	0.147266666666668	-0.0500000000000007	0.111583333333336	0.364266666666666	0.127433333333332	0.2822	0.161583333333337	0.414266666666666	0.177433333333333	0.332200000000001	0.252683333333329	0.0158499999999959	0.170616666666664	-0.236833333333333	-0.0820666666666652	0.154766666666668	7.01343913043478	13.0292432473385	5.56248677566034e-06	0.000571600169453446	ZDHHC9	zinc finger, DHHC-type containing 9
TC12001550.hg.1	0.0610999999999988	-0.0181000000000013	0.0582666666666647	-0.1179	-0.258466666666668	-0.128666666666667	-0.199666666666669	-0.0792000000000002	-0.00283333333333413	-0.178999999999998	-0.319566666666667	-0.189766666666666	-0.260766666666668	0.076366666666666	-0.0997999999999983	-0.240366666666667	-0.110566666666665	-0.181566666666668	-0.176166666666664	-0.316733333333333	-0.186933333333331	-0.257933333333334	-0.140566666666668	-0.010766666666667	-0.0817666666666694	0.129800000000001	0.0587999999999989	-0.0710000000000024	5.53908260869565	12.9549833535132	5.80026610672831e-06	0.000593442878363177	MAP3K12	mitogen-activated protein kinase kinase kinase 12
TC15000342.hg.1	0.0951666666666657	-0.0844666666666676	-0.104933333333335	-0.219533333333331	-0.201466666666668	-0.276633333333336	-0.246533333333335	-0.179633333333333	-0.200100000000001	-0.314699999999997	-0.296633333333334	-0.371800000000002	-0.341700000000001	-0.0204666666666675	-0.135066666666663	-0.117000000000001	-0.192166666666669	-0.162066666666668	-0.114599999999996	-0.0965333333333334	-0.171700000000001	-0.1416	0.0180666666666625	-0.0571000000000055	-0.0270000000000046	-0.0751666666666679	-0.045066666666667	0.0301000000000009	8.6604652173913	12.9215603843965	5.91093879242036e-06	0.000602148102438251	B2M	beta-2-microglobulin
TC07001916.hg.1	0.00890000000000057	-0.257300000000001	-0.336233333333334	-0.0388833333333318	-0.123866666666668	-0.303000000000001	-0.276166666666667	-0.266200000000001	-0.345133333333335	-0.0477833333333324	-0.132766666666669	-0.311900000000001	-0.285066666666667	-0.0789333333333335	0.218416666666669	0.133433333333333	-0.0457000000000001	-0.0188666666666659	0.297350000000002	0.212366666666666	0.0332333333333334	0.0600666666666676	-0.0849833333333363	-0.264116666666669	-0.237283333333335	-0.179133333333333	-0.152299999999999	0.0268333333333342	4.88090434782609	12.9112649469036	5.94549907062386e-06	0.000603058121249658	PARP12	poly (ADP-ribose) polymerase family, member 12
TC03002096.hg.1	0.0870666666666677	0.115866666666667	0.146766666666668	-0.0339499999999964	-0.392733333333332	-0.025199999999999	-0.0386666666666651	0.0287999999999995	0.0597000000000003	-0.121016666666664	-0.4798	-0.112266666666667	-0.125733333333333	0.0309000000000008	-0.149816666666664	-0.508599999999999	-0.141066666666666	-0.154533333333332	-0.180716666666664	-0.5395	-0.171966666666667	-0.185433333333333	-0.358783333333336	0.00874999999999737	-0.0047166666666687	0.367533333333333	0.354066666666667	-0.0134666666666661	4.99979565217391	12.8825924366561	6.04293277445319e-06	0.000610310274885976	BCL6	B-cell CLL/lymphoma 6
TC05000148.hg.1	0.068833333333334	0.0135666666666676	-0.00406666666666577	0.224800000000002	0.365566666666668	0.166300000000001	0.357033333333335	-0.0552666666666664	-0.0728999999999997	0.155966666666668	0.296733333333334	0.0974666666666666	0.288200000000001	-0.0176333333333334	0.211233333333334	0.352	0.152733333333333	0.343466666666667	0.228866666666668	0.369633333333334	0.170366666666666	0.3611	0.140766666666666	-0.0585000000000013	0.132233333333333	-0.199266666666667	-0.00853333333333328	0.190733333333334	7.71399130434783	12.8375013087328	6.19975373233036e-06	0.00062136389783166	TARS	threonyl-tRNA synthetase
TC15000800.hg.1	0.0903999999999989	0.0291333333333332	-0.00936666666666675	-0.135316666666665	0.0101999999999993	-0.185266666666667	-0.0449000000000002	-0.0612666666666657	-0.0997666666666657	-0.225716666666663	-0.0801999999999996	-0.275666666666666	-0.135299999999999	-0.0385	-0.164449999999998	-0.0189333333333339	-0.2144	-0.0740333333333334	-0.125949999999998	0.0195666666666661	-0.1759	-0.0355333333333334	0.145516666666664	-0.0499500000000026	0.0904166666666644	-0.195466666666666	-0.0550999999999995	0.140366666666667	5.13642173913043	12.8285002555853	6.23159441986536e-06	0.00062136389783166	ADAMTSL3	ADAMTS-like 3
TC21000040.hg.1	0.103266666666666	-0.0305333333333344	-0.0188000000000006	0.252383333333336	0.0650666666666675	0.395133333333333	0.342066666666667	-0.133800000000001	-0.122066666666667	0.14911666666667	-0.0381999999999989	0.291866666666666	0.2388	0.0117333333333338	0.28291666666667	0.0956000000000019	0.425666666666667	0.372600000000001	0.271183333333337	0.0838666666666681	0.413933333333333	0.360866666666667	-0.187316666666669	0.142749999999997	0.0896833333333307	0.330066666666665	0.276999999999999	-0.0530666666666662	5.67900869565217	12.832733950994	6.2165954912477e-06	0.00062136389783166	LINC00478	long intergenic non-protein coding RNA 478
TC09000498.hg.1	0.149933333333333	-0.0282333333333336	-0.0521666666666674	0.202166666666668	0.394733333333333	0.198599999999999	0.328566666666665	-0.178166666666667	-0.202100000000001	0.0522333333333345	0.2448	0.0486666666666657	0.178633333333332	-0.0239333333333338	0.230400000000001	0.422966666666666	0.226833333333333	0.356799999999999	0.254333333333335	0.4469	0.250766666666666	0.380733333333333	0.192566666666665	-0.00356666666666872	0.126399999999998	-0.196133333333334	-0.0661666666666676	0.129966666666666	4.91176956521739	12.8149311945602	6.27993672802395e-06	0.000623542072083795	GALNT12	UDP-N-acetyl-alpha-D-galactosamine:polypeptide N-acetylgalactosaminyltransferase 12 (GalNAc-T12)
TC02000791.hg.1	0.235466666666666	0.0770333333333326	0.0490333333333322	0.0607833333333359	0.406966666666666	-0.000433333333335284	0.286833333333331	-0.158433333333333	-0.186433333333333	-0.17468333333333	0.1715	-0.235900000000001	0.0513666666666657	-0.0280000000000005	-0.0162499999999968	0.329933333333333	-0.0774666666666679	0.209799999999999	0.0117500000000037	0.357933333333333	-0.0494666666666674	0.237799999999999	0.34618333333333	-0.0612166666666711	0.226049999999995	-0.407400000000001	-0.120133333333334	0.287266666666667	6.65175217391304	12.7277176598735	6.60073606587277e-06	0.000647734804780368	UGGT1	UDP-glucose glycoprotein glucosyltransferase 1
TC06000149.hg.1	0.1356	0.1041	0.1311	0.303850000000002	0.337033333333332	0.331499999999999	0.417933333333332	-0.0315000000000003	-0.00450000000000017	0.168250000000002	0.201433333333332	0.195899999999999	0.282333333333332	0.0270000000000001	0.199750000000003	0.232933333333333	0.227399999999999	0.313833333333332	0.172750000000002	0.205933333333332	0.200399999999999	0.286833333333332	0.03318333333333	0.0276499999999968	0.11408333333333	-0.00553333333333317	0.0808999999999997	0.0864333333333329	7.2803	12.7195196611593	6.63181124672976e-06	0.000647734804780368	GMNN	geminin, DNA replication inhibitor
TC09000544.hg.1	0.237133333333332	0.0197666666666638	-0.0339000000000018	-0.292833333333332	-0.295433333333334	-0.291166666666668	-0.264433333333335	-0.217366666666668	-0.271033333333333	-0.529966666666663	-0.532566666666666	-0.5283	-0.501566666666666	-0.0536666666666656	-0.312599999999995	-0.315199999999998	-0.310933333333332	-0.284199999999998	-0.25893333333333	-0.261533333333333	-0.257266666666666	-0.230533333333333	-0.00260000000000282	0.00166666666666337	0.0283999999999969	0.0042666666666662	0.0309999999999997	0.0267333333333335	6.63494782608696	12.7256971988455	6.60837979749736e-06	0.000647734804780368	ZNF462	zinc finger protein 462
TC0X000992.hg.1	0.249166666666667	-0.00423333333333265	-0.110533333333334	-0.0435333333333299	0.00386666666666713	-0.308366666666666	-0.0921666666666665	-0.2534	-0.359700000000001	-0.292699999999997	-0.2453	-0.557533333333334	-0.341333333333334	-0.106300000000001	-0.0392999999999972	0.00809999999999977	-0.304133333333334	-0.0879333333333339	0.0670000000000037	0.114400000000001	-0.197833333333333	0.0183666666666671	0.047399999999997	-0.264833333333336	-0.0486333333333366	-0.312233333333333	-0.0960333333333336	0.2162	6.40896086956522	12.7118004112626	6.66121973299545e-06	0.000647734804780368	SLC9A7	solute carrier family 9, subfamily A (NHE7, cation proton antiporter 7), member 7
TC10001089.hg.1	0.187300000000001	-0.0335333333333319	-0.0511333333333326	-0.173383333333331	-0.254099999999999	-0.334166666666666	-0.269833333333332	-0.220833333333333	-0.238433333333334	-0.360683333333332	-0.441400000000001	-0.521466666666667	-0.457133333333333	-0.0176000000000007	-0.139849999999999	-0.220566666666667	-0.300633333333334	-0.2363	-0.122249999999998	-0.202966666666667	-0.283033333333333	-0.218699999999999	-0.0807166666666683	-0.160783333333335	-0.0964500000000008	-0.0800666666666663	-0.0157333333333325	0.0643333333333338	5.62948260869565	12.7121860530048	6.65974711083953e-06	0.000647734804780368	NEBL	nebulette
TC0X000015.hg.1	0.244833333333333	-0.0132666666666674	-0.0612000000000004	-0.148666666666664	-0.208299999999999	-0.246499999999999	-0.284633333333334	-0.258100000000001	-0.306033333333334	-0.393499999999997	-0.453133333333333	-0.491333333333333	-0.529466666666667	-0.0479333333333329	-0.135399999999996	-0.195033333333332	-0.233233333333332	-0.271366666666666	-0.0874666666666633	-0.147099999999999	-0.185299999999999	-0.223433333333333	-0.0596333333333359	-0.0978333333333357	-0.13596666666667	-0.0381999999999998	-0.0763333333333343	-0.0381333333333345	7.26318695652174	12.670354572036	6.82160650451154e-06	0.000660601005202327	XG	Xg blood group
TC16000912.hg.1	0.178266666666666	-0.0622666666666678	-0.060433333333334	-0.0210499999999971	0.294533333333332	-0.149666666666667	0.0795000000000012	-0.240533333333333	-0.2387	-0.199316666666663	0.116266666666666	-0.327933333333332	-0.0987666666666644	0.0018333333333338	0.0412166666666707	0.3568	-0.0873999999999988	0.141766666666669	0.0393833333333369	0.354966666666666	-0.0892333333333326	0.139933333333335	0.315583333333329	-0.128616666666669	0.100549999999998	-0.444199999999999	-0.215033333333331	0.229166666666668	8.76571739130435	12.6308020804092	6.97865979374577e-06	0.000673040255190268	NOMO2	NODAL modulator 2
TC06000924.hg.1	0.281299999999999	0.117233333333333	0.0427666666666675	-0.255366666666665	-0.357633333333333	-0.290733333333333	-0.257866666666666	-0.164066666666666	-0.238533333333332	-0.536666666666664	-0.638933333333333	-0.572033333333332	-0.539166666666665	-0.0744666666666656	-0.372599999999998	-0.474866666666666	-0.407966666666666	-0.375099999999999	-0.298133333333332	-0.400400000000001	-0.3335	-0.300633333333333	-0.102266666666669	-0.0353666666666683	-0.00250000000000128	0.0669000000000004	0.0997666666666674	0.032866666666667	3.86878260869565	12.5870927927377	7.15688865623144e-06	0.000684617495359505	RSPH4A	radial spoke head 4 homolog A (Chlamydomonas)
TC10001555.hg.1	0.178933333333333	0.133966666666667	0.0255333333333319	-0.191516666666665	-0.377133333333334	-0.206100000000001	-0.276933333333333	-0.0449666666666664	-0.153400000000001	-0.370449999999998	-0.556066666666667	-0.385033333333334	-0.455866666666666	-0.108433333333335	-0.325483333333332	-0.511100000000001	-0.340066666666668	-0.4109	-0.217049999999997	-0.402666666666666	-0.231633333333333	-0.302466666666665	-0.185616666666669	-0.0145833333333361	-0.085416666666668	0.171033333333333	0.100200000000001	-0.070833333333332	7.10403913043478	12.5907566135802	7.14175728483511e-06	0.000684617495359505	BLNK	B-cell linker
TC06000347.hg.1	0.112933333333331	0.0575999999999954	0.0465666666666635	0.103016666666669	0.303466666666663	0.141999999999998	0.223533333333329	-0.0553333333333352	-0.0663666666666671	-0.00991666666666191	0.190533333333333	0.029066666666667	0.110599999999998	-0.0110333333333319	0.0454166666666733	0.245866666666668	0.0844000000000023	0.165933333333333	0.0564500000000052	0.2569	0.0954333333333341	0.176966666666665	0.200449999999995	0.0389833333333289	0.12051666666666	-0.161466666666666	-0.0799333333333347	0.081533333333331	9.95153043478261	12.4987279869419	7.53279442257642e-06	0.000717658778753313	TUBB	tubulin, beta class I
TC11000499.hg.1	0.249533333333331	-0.0892333333333353	-0.0856666666666683	-0.122833333333332	-0.129900000000002	-0.394533333333335	-0.252600000000002	-0.338766666666666	-0.335199999999999	-0.372366666666664	-0.379433333333333	-0.644066666666666	-0.502133333333333	0.00356666666666694	-0.0335999999999972	-0.0406666666666666	-0.3053	-0.163366666666667	-0.0371666666666641	-0.0442333333333336	-0.308866666666667	-0.166933333333334	-0.00706666666666944	-0.271700000000003	-0.129766666666669	-0.264633333333333	-0.1227	0.141933333333333	6.2312652173913	12.4487049216799	7.75524384106191e-06	0.00073587257285431	STX3	syntaxin 3
TC14000968.hg.1	0.14913333333333	-0.131200000000003	-0.13596666666667	-0.0652166666666663	-0.054800000000002	-0.242200000000002	-0.218033333333336	-0.280333333333333	-0.2851	-0.214349999999996	-0.203933333333332	-0.391333333333332	-0.367166666666666	-0.00476666666666681	0.0659833333333371	0.0764000000000014	-0.110999999999999	-0.0868333333333329	0.0707500000000039	0.0811666666666682	-0.106233333333332	-0.0820666666666661	0.0104166666666643	-0.176983333333336	-0.15281666666667	-0.1874	-0.163233333333334	0.024166666666666	9.02527826086957	12.4161666024592	7.90383756964434e-06	0.000746960263810725	PSME2	proteasome (prosome, macropain) activator subunit 2 (PA28 beta)
TC6_apd_hap1000122.hg.1	0.0828333333333315	-0.0729333333333351	-0.0840666666666685	-0.14215	-0.184433333333335	-0.246366666666669	-0.321833333333335	-0.155766666666667	-0.1669	-0.224983333333332	-0.267266666666667	-0.3292	-0.404666666666667	-0.0111333333333334	-0.0692166666666649	-0.1115	-0.173433333333334	-0.2489	-0.0580833333333315	-0.100366666666667	-0.1623	-0.237766666666666	-0.0422833333333354	-0.104216666666669	-0.179683333333335	-0.0619333333333332	-0.1374	-0.0754666666666663	5.84860434782609	12.3677879043181	8.13062812821847e-06	0.000765319764452948	PSMB9	proteasome (prosome, macropain) subunit, beta type, 9 (large multifunctional peptidase 2)
TC0X001224.hg.1	-0.0343333333333335	0.067899999999999	-0.0351333333333343	0.214116666666668	0.284566666666666	0.305166666666667	0.277666666666667	0.102233333333333	-0.0008000000000008	0.248450000000002	0.318899999999999	0.3395	0.312	-0.103033333333333	0.146216666666669	0.216666666666667	0.237266666666668	0.209766666666668	0.249250000000003	0.3197	0.340300000000001	0.312800000000001	0.0704499999999975	0.0910499999999983	0.0635499999999984	0.0206000000000008	-0.00689999999999902	-0.0274999999999999	5.20161304347826	12.3252959221316	8.33577219669457e-06	0.000778402346558003	ARMCX2	armadillo repeat containing, X-linked 2
TC21001067.hg.1	0.148933333333332	0.0664333333333333	0.0612666666666666	0.01366666666667	-0.384433333333334	0.00189999999999912	-0.0560333333333336	-0.0824999999999987	-0.0876666666666654	-0.135266666666662	-0.533366666666666	-0.147033333333333	-0.204966666666666	-0.00516666666666676	-0.0527666666666633	-0.450866666666667	-0.0645333333333342	-0.122466666666667	-0.0475999999999965	-0.4457	-0.0593666666666675	-0.1173	-0.398100000000004	-0.0117666666666709	-0.0697000000000036	0.386333333333333	0.3284	-0.0579333333333327	7.3157	12.3288294496584	8.31849640233096e-06	0.000778402346558003	TPTE	transmembrane phosphatase with tensin homology
TC10001163.hg.1	0.128066666666667	-0.108899999999999	-0.0567000000000002	0.0797166666666707	0.265633333333334	-0.0142333333333333	0.100133333333332	-0.236966666666667	-0.184766666666667	-0.0483499999999966	0.137566666666666	-0.142300000000001	-0.0279333333333351	0.0521999999999991	0.18861666666667	0.374533333333333	0.094666666666666	0.209033333333331	0.136416666666671	0.322333333333334	0.0424666666666669	0.156833333333332	0.185916666666663	-0.093950000000004	0.0204166666666614	-0.279866666666667	-0.165500000000002	0.114366666666665	7.68537826086957	12.2351234328186	8.79035228702201e-06	0.000817606996119375	ITGB1	integrin, beta 1 (fibronectin receptor, beta polypeptide, antigen CD29 includes MDF2, MSK12)
TC21000181.hg.1	0.0166666666666657	0.135966666666663	0.0971666666666646	-0.141333333333332	-0.223533333333336	-0.0326666666666675	-0.0527666666666686	0.119299999999997	0.0804999999999989	-0.157999999999998	-0.240200000000002	-0.0493333333333332	-0.0694333333333343	-0.0387999999999984	-0.277299999999995	-0.359499999999999	-0.168633333333331	-0.188733333333332	-0.238499999999997	-0.3207	-0.129833333333332	-0.149933333333333	-0.0822000000000038	0.108666666666664	0.0885666666666634	0.190866666666668	0.170766666666667	-0.0201000000000011	9.42207391304348	12.2162972936279	8.88868090975445e-06	0.000823497792001345	DSCAM-AS1	DSCAM antisense RNA 1 (non-protein coding)
TC17000390.hg.1	0.0829666666666666	0.0345666666666666	0.0639666666666665	0.0138000000000016	-0.379933333333334	-0.0456000000000003	0.00573333333333448	-0.0484	-0.0190000000000001	-0.069166666666665	-0.4629	-0.128566666666667	-0.0772333333333322	0.0293999999999999	-0.020766666666665	-0.4145	-0.0801666666666669	-0.0288333333333322	-0.0501666666666649	-0.4439	-0.109566666666667	-0.058233333333332	-0.393733333333335	-0.0594000000000019	-0.00806666666666711	0.334333333333333	0.385666666666668	0.0513333333333348	6.87958260869565	12.2080881039818	8.93193789884272e-06	0.000824260245629675	ZNF830	zinc finger protein 830
TC15002777.hg.1	0.217033333333332	0.0738999999999974	0.0421999999999976	0.0569333333333333	-0.298733333333336	-0.000566666666669491	-0.0445666666666691	-0.143133333333335	-0.174833333333335	-0.160099999999999	-0.515766666666668	-0.217600000000002	-0.261600000000001	-0.0316999999999998	-0.0169666666666641	-0.372633333333333	-0.0744666666666669	-0.118466666666666	0.0147333333333357	-0.340933333333333	-0.0427666666666671	-0.0867666666666667	-0.355666666666669	-0.0575000000000028	-0.101500000000002	0.298166666666666	0.254166666666666	-0.0439999999999996	6.83728260869565	12.1668537406784	9.15276884682043e-06	0.000841339673841322	PARP6	poly (ADP-ribose) polymerase family, member 6
TC10001297.hg.1	0.337466666666666	0.162066666666667	-0.0119333333333325	0.717466666666668	0.7392	0.6608	0.792500000000001	-0.175399999999999	-0.349399999999998	0.380000000000003	0.401733333333334	0.323333333333334	0.455033333333335	-0.173999999999999	0.555400000000001	0.577133333333333	0.498733333333333	0.630433333333334	0.729400000000001	0.751133333333333	0.672733333333333	0.804433333333334	0.0217333333333318	-0.0566666666666684	0.0750333333333328	-0.0784000000000002	0.053300000000001	0.131700000000001	5.6388	12.1448891426743	9.27286142865452e-06	0.000849062160074312	CSTF2T	cleavage stimulation factor, 3' pre-RNA, subunit 2, 64kDa, tau variant
TC06001074.hg.1	0.126100000000001	0.191700000000001	0.124300000000001	-0.343866666666664	-0.270033333333334	-0.125566666666666	-0.0954999999999995	0.0655999999999999	-0.00180000000000025	-0.469966666666665	-0.396133333333335	-0.251666666666667	-0.2216	-0.0674000000000001	-0.535566666666665	-0.461733333333335	-0.317266666666667	-0.2872	-0.468166666666665	-0.394333333333335	-0.249866666666667	-0.2198	0.0738333333333303	0.218299999999998	0.248366666666665	0.144466666666668	0.174533333333335	0.0300666666666665	5.32512608695652	12.10764524871	9.48049914366235e-06	0.000864709712591715	SASH1	SAM and SH3 domain containing 1
TC01003190.hg.1	0.313033333333333	0.116033333333334	0.00576666666666625	-0.0376666666666647	-0.172333333333333	-0.1751	-0.0139333333333322	-0.196999999999999	-0.307266666666667	-0.350699999999998	-0.485366666666667	-0.488133333333334	-0.326966666666666	-0.110266666666668	-0.153699999999999	-0.288366666666668	-0.291133333333335	-0.129966666666666	-0.043433333333331	-0.1781	-0.180866666666667	-0.0196999999999985	-0.134666666666669	-0.137433333333336	0.0237333333333325	-0.00276666666666703	0.158400000000001	0.161166666666668	6.14452608695652	12.0542057360679	9.78747180566837e-06	0.000885841486657646	HIST2H2AA4	histone cluster 2, H2aa4
TC03000822.hg.1	0.0255000000000001	-0.0569333333333333	-0.0811000000000002	-0.251599999999998	-0.3297	-0.2608	-0.302233333333334	-0.0824333333333334	-0.1066	-0.277099999999998	-0.3552	-0.2863	-0.327733333333334	-0.0241666666666669	-0.194666666666665	-0.272766666666667	-0.203866666666666	-0.2453	-0.170499999999998	-0.2486	-0.1797	-0.221133333333333	-0.0781000000000018	-0.00920000000000165	-0.0506333333333355	0.0689000000000002	0.0274666666666663	-0.0414333333333339	4.3475	12.0560795514983	9.77652384902584e-06	0.000885841486657646	MED12L	mediator complex subunit 12-like
TC15000864.hg.1	0.167366666666664	-0.0251000000000019	-0.0477333333333352	-0.0324999999999989	0.383199999999999	-0.0745000000000022	0.132699999999998	-0.192466666666666	-0.2151	-0.199866666666663	0.215833333333334	-0.241866666666667	-0.0346666666666664	-0.0226333333333333	-0.00739999999999696	0.408300000000001	-0.0494000000000003	0.1578	0.0152333333333363	0.430933333333334	-0.026766666666667	0.180433333333333	0.415699999999998	-0.0420000000000034	0.165199999999997	-0.457700000000001	-0.250500000000001	0.2072	8.75592173913043	12.02538186641	9.95759870847699e-06	0.000897786255968891	IQGAP1	IQ motif containing GTPase activating protein 1
TC0X000705.hg.1	0.135466666666666	-0.0518666666666663	-0.0591666666666661	0.392783333333337	0.301533333333334	0.232600000000001	0.2754	-0.187333333333332	-0.194633333333332	0.257316666666671	0.166066666666668	0.0971333333333346	0.139933333333334	-0.00729999999999986	0.444650000000003	0.353400000000001	0.284466666666667	0.327266666666667	0.451950000000003	0.3607	0.291766666666667	0.334566666666666	-0.0912500000000023	-0.160183333333336	-0.117383333333336	-0.0689333333333337	-0.026133333333334	0.0427999999999997	7.3716	11.929128152622	1.05498607248639e-05	0.000945881974182056	FMR1	fragile X mental retardation 1
TC13000612.hg.1	0.097433333333333	-0.220066666666667	-0.265533333333334	0.0871666666666675	0.104766666666666	-0.409233333333335	-0.371	-0.3175	-0.362966666666667	-0.0102666666666655	0.00733333333333341	-0.506666666666668	-0.468433333333333	-0.045466666666667	0.307233333333334	0.324833333333333	-0.189166666666668	-0.150933333333334	0.352700000000001	0.3703	-0.143700000000001	-0.105466666666667	0.0175999999999989	-0.496400000000002	-0.458166666666668	-0.514000000000001	-0.475766666666667	0.0382333333333342	4.50662173913044	11.9257359192992	1.05714329088e-05	0.000945881974182056	EPSTI1	epithelial stromal interaction 1 (breast)
TC0X001421.hg.1	-0.577166666666669	-0.112300000000001	-0.0307000000000013	-0.134216666666666	-0.0846000000000009	0.237399999999999	-0.247866666666668	0.464866666666667	0.546466666666667	0.442950000000002	0.492566666666668	0.814566666666668	0.329300000000001	0.0815999999999999	-0.021916666666665	0.0277000000000003	0.3497	-0.135566666666667	-0.103516666666665	-0.0538999999999996	0.2681	-0.217166666666667	0.0496166666666653	0.371616666666665	-0.113650000000002	0.322	-0.163266666666667	-0.485266666666667	4.40893913043478	11.9159321114134	1.06340529593461e-05	0.000947880811512626	GPR101	G protein-coupled receptor 101
TC04000437.hg.1	0.275399999999999	-0.0105333333333339	-0.092433333333334	-0.105066666666666	-0.0423999999999998	-0.251266666666667	-0.172133333333334	-0.285933333333333	-0.367833333333333	-0.380466666666665	-0.317799999999999	-0.526666666666666	-0.447533333333333	-0.0819000000000001	-0.0945333333333318	-0.0318666666666658	-0.240733333333333	-0.1616	-0.0126333333333317	0.0500333333333343	-0.158833333333333	-0.0796999999999999	0.062666666666666	-0.146200000000001	-0.0670666666666682	-0.208866666666667	-0.129733333333334	0.0791333333333331	4.8209347826087	11.8891595335106	1.08071585658885e-05	0.000956067877340179	ANXA3	annexin A3
TC19000577.hg.1	0.122300000000001	0.0363666666666669	0.0562000000000005	0.165916666666669	0.332900000000001	0.161933333333334	0.296433333333334	-0.0859333333333341	-0.0661000000000005	0.0436166666666677	0.2106	0.0396333333333327	0.174133333333333	0.0198333333333336	0.129550000000002	0.296533333333334	0.125566666666667	0.260066666666667	0.109716666666668	0.276700000000001	0.105733333333333	0.240233333333333	0.166983333333333	-0.003983333333335	0.130516666666665	-0.170966666666668	-0.0364666666666675	0.1345	7.75040434782609	11.891105590986	1.07944712687106e-05	0.000956067877340179	HNRNPUL1	heterogeneous nuclear ribonucleoprotein U-like 1
TC11000951.hg.1	0.304066666666666	-0.0577666666666667	-0.246666666666667	-0.249816666666664	-0.228833333333333	-0.332199999999999	-0.296600000000001	-0.361833333333333	-0.550733333333334	-0.553883333333331	-0.5329	-0.636266666666666	-0.600666666666667	-0.1889	-0.192049999999997	-0.171066666666666	-0.274433333333333	-0.238833333333334	-0.0031499999999971	0.0178333333333338	-0.0855333333333324	-0.0499333333333336	0.0209833333333309	-0.0823833333333353	-0.0467833333333365	-0.103366666666666	-0.0677666666666674	0.0355999999999987	5.30896956521739	11.8807703179631	1.08620411327213e-05	0.000957324164551301	C11orf70	chromosome 11 open reading frame 70
TC09001331.hg.1	0.105699999999999	0.044933333333331	0.0475999999999974	0.179783333333334	0.412199999999997	0.148633333333331	0.371633333333332	-0.0607666666666677	-0.0581000000000014	0.0740833333333351	0.306499999999998	0.0429333333333322	0.265933333333333	0.00266666666666637	0.134850000000003	0.367266666666666	0.1037	0.326700000000001	0.132183333333336	0.364599999999999	0.101033333333334	0.324033333333334	0.232416666666663	-0.0311500000000029	0.191849999999998	-0.263566666666666	-0.0405666666666651	0.223000000000001	7.98651739130435	11.8684386232888	1.0943276171792e-05	0.000960884980875412	IARS	isoleucyl-tRNA synthetase
TC0X000306.hg.1	0.0619666666666676	-0.491899999999999	-0.458599999999999	0.0254333333333356	0.0768000000000013	-0.352999999999998	-0.268466666666666	-0.553866666666667	-0.520566666666666	-0.036533333333332	0.0148333333333337	-0.414966666666666	-0.330433333333334	0.0333000000000006	0.517333333333335	0.568700000000001	0.138900000000001	0.223433333333333	0.484033333333334	0.5354	0.105600000000001	0.190133333333333	0.0513666666666657	-0.378433333333334	-0.293900000000002	-0.429799999999999	-0.345266666666667	0.084533333333332	4.68636086956522	11.8573729462496	1.10167437947211e-05	0.000963739832629654	SSX2B	synovial sarcoma, X breakpoint 2B
TC03000969.hg.1	0.181366666666666	0.123066666666665	0.113299999999999	-0.2233	-0.644566666666669	-0.266466666666668	-0.449500000000002	-0.0583000000000009	-0.0680666666666667	-0.404666666666666	-0.825933333333334	-0.447833333333334	-0.630866666666668	-0.00976666666666581	-0.346366666666665	-0.767633333333333	-0.389533333333333	-0.572566666666667	-0.336599999999999	-0.757866666666668	-0.379766666666667	-0.562800000000001	-0.421266666666669	-0.0431666666666679	-0.226200000000002	0.378100000000001	0.195066666666666	-0.183033333333334	5.52399130434783	11.7954768818078	1.14378828837665e-05	0.000996875037114046	SOX2	SRY (sex determining region Y)-box 2
TC01002166.hg.1	0.229033333333333	-0.147266666666667	-0.150100000000003	-0.281566666666666	-0.251833333333334	-0.3636	-0.312133333333334	-0.3763	-0.379133333333336	-0.510599999999998	-0.480866666666667	-0.592633333333333	-0.541166666666667	-0.00283333333333591	-0.134299999999999	-0.104566666666667	-0.216333333333333	-0.164866666666668	-0.131466666666663	-0.101733333333331	-0.213499999999997	-0.162033333333332	0.0297333333333318	-0.0820333333333343	-0.0305666666666689	-0.111766666666666	-0.0603000000000007	0.0514666666666654	7.58841739130435	11.7485611946034	1.17689666582162e-05	0.00101468572354263	ERRFI1	ERBB receptor feedback inhibitor 1
TC11001000.hg.1	0.0679333333333334	-0.168466666666666	-0.360066666666667	-0.549916666666665	-0.617166666666668	-0.558566666666668	-0.640600000000001	-0.2364	-0.428000000000001	-0.617849999999998	-0.685100000000001	-0.626500000000001	-0.708533333333334	-0.191600000000001	-0.381449999999998	-0.448700000000001	-0.390100000000001	-0.472133333333335	-0.189849999999997	-0.2571	-0.1985	-0.280533333333334	-0.0672500000000031	-0.00865000000000293	-0.0906833333333363	0.0586000000000002	-0.0234333333333332	-0.0820333333333334	6.20934347826087	11.7481944437506	1.17715962318179e-05	0.00101468572354263	C11orf1	chromosome 11 open reading frame 1
TC12000018.hg.1	0.236366666666666	-0.0295999999999994	-0.0264333333333342	0.264183333333335	0.252433333333333	0.152899999999998	0.238066666666667	-0.265966666666666	-0.2628	0.027816666666669	0.0160666666666671	-0.0834666666666681	0.00170000000000048	0.00316666666666521	0.293783333333335	0.282033333333333	0.182499999999997	0.267666666666666	0.290616666666669	0.278866666666667	0.179333333333332	0.264500000000001	-0.0117500000000019	-0.111283333333337	-0.0261166666666686	-0.0995333333333352	-0.0143666666666666	0.0851666666666686	7.53481739130435	11.7522241456537	1.17427392270192e-05	0.00101468572354263	ADIPOR2	adiponectin receptor 2
TC16000180.hg.1	0.179233333333332	-0.0651333333333355	-0.0515000000000025	-0.0136499999999966	0.291633333333333	-0.147766666666667	0.082866666666666	-0.244366666666668	-0.230733333333335	-0.192883333333329	0.112400000000001	-0.327	-0.0963666666666665	0.0136333333333329	0.0514833333333389	0.356766666666669	-0.082633333333332	0.148000000000001	0.0378500000000059	0.343133333333336	-0.0962666666666649	0.134366666666669	0.30528333333333	-0.134116666666671	0.0965166666666626	-0.439400000000001	-0.208766666666667	0.230633333333333	8.70454782608696	11.6931834563546	1.2173481730895e-05	0.00104549770836285	NOMO1	NODAL modulator 1
TC19001584.hg.1	-0.0200333333333349	-0.00583333333333336	-0.0975000000000001	-0.123166666666666	0.278466666666666	-0.129633333333334	0.0143666666666658	0.0142000000000015	-0.0774666666666652	-0.103133333333331	0.298500000000001	-0.109599999999999	0.0344000000000007	-0.0916666666666668	-0.117333333333333	0.284299999999999	-0.123800000000001	0.0201999999999991	-0.0256666666666661	0.375966666666666	-0.0321333333333342	0.111866666666666	0.401633333333332	-0.00646666666666817	0.137533333333332	-0.4081	-0.2641	0.144	4.17324782608696	11.6580056094342	1.24384216562815e-05	0.00106436704878406	PSG9	pregnancy specific beta-1-glycoprotein 9
TC21000363.hg.1	0.147033333333333	0.239833333333333	0.1086	-0.1476	-0.159966666666667	-0.357233333333334	-0.1561	0.0927999999999995	-0.0384333333333338	-0.294633333333333	-0.307	-0.504266666666667	-0.303133333333334	-0.131233333333333	-0.387433333333333	-0.3998	-0.597066666666667	-0.395933333333333	-0.256199999999999	-0.268566666666667	-0.465833333333333	-0.2647	-0.0123666666666673	-0.209633333333334	-0.00850000000000062	-0.197266666666667	0.00386666666666668	0.201133333333333	3.43423043478261	11.5928302131792	1.29463105287862e-05	0.00110381369334564	CLDN8	claudin 8
TC0X000743.hg.1	0.230266666666668	0.0461999999999998	-0.0426666666666664	0.239450000000003	0.411066666666666	0.169799999999999	0.280100000000001	-0.184066666666668	-0.272933333333334	0.00918333333333532	0.180799999999998	-0.0604666666666693	0.049833333333333	-0.0888666666666662	0.193250000000003	0.364866666666666	0.123599999999999	0.233900000000001	0.28211666666667	0.453733333333332	0.212466666666665	0.322766666666667	0.171616666666663	-0.0696500000000047	0.0406499999999976	-0.241266666666667	-0.130966666666665	0.110300000000002	6.90508260869565	11.5825766991963	1.30282815229025e-05	0.00110679249385178	NSDHL	NAD(P) dependent steroid dehydrogenase-like
TC0X000073.hg.1	0.126499999999997	0.317899999999996	0.0798333333333296	-0.0918666666666663	-0.252933333333337	0.044299999999998	-0.0189666666666692	0.1914	-0.0466666666666669	-0.218366666666663	-0.379433333333334	-0.0821999999999985	-0.145466666666666	-0.238066666666667	-0.409766666666663	-0.570833333333334	-0.273599999999998	-0.336866666666666	-0.171699999999996	-0.332766666666667	-0.0355333333333316	-0.0987999999999989	-0.161066666666671	0.136166666666664	0.0728999999999971	0.297233333333335	0.233966666666668	-0.0632666666666672	7.51813043478261	11.4923477711597	1.37748864616053e-05	0.00115949314319314	GRPR	gastrin-releasing peptide receptor
TC11001115.hg.1	-0.0321666666666669	-0.166700000000001	-0.243333333333334	-0.224566666666665	-0.2332	-0.339399999999999	-0.372666666666666	-0.134533333333334	-0.211166666666667	-0.192399999999998	-0.201033333333333	-0.307233333333333	-0.3405	-0.0766333333333336	-0.0578666666666647	-0.0664999999999996	-0.172699999999999	-0.205966666666666	0.0187666666666688	0.010133333333334	-0.0960666666666654	-0.129333333333332	-0.00863333333333482	-0.114833333333334	-0.148100000000001	-0.106199999999999	-0.139466666666666	-0.033266666666667	4.8047347826087	11.4898226378752	1.3796450794411e-05	0.00115949314319314	UBASH3B	ubiquitin associated and SH3 domain containing B
TC16000194.hg.1	0.179266666666667	-0.0665999999999993	-0.0583666666666662	-0.0139333333333322	0.2902	-0.153033333333335	0.0829000000000004	-0.245866666666666	-0.237633333333333	-0.193199999999999	0.110933333333334	-0.332300000000002	-0.0963666666666665	0.00823333333333309	0.0526666666666671	0.3568	-0.0864333333333356	0.1495	0.044433333333334	0.348566666666667	-0.0946666666666687	0.141266666666667	0.304133333333333	-0.139100000000003	0.0968333333333327	-0.443233333333335	-0.2073	0.235933333333335	8.78459130434783	11.4960793835427	1.37430871781766e-05	0.00115949314319314	NOMO3	NODAL modulator 3
TC10000177.hg.1	0.313699999999999	-0.0154333333333341	-0.0178333333333338	0.0500333333333343	-0.210333333333335	-0.0435333333333352	-0.060766666666666	-0.329133333333333	-0.331533333333333	-0.263666666666665	-0.524033333333334	-0.357233333333334	-0.374466666666665	-0.00239999999999974	0.0654666666666683	-0.194900000000001	-0.0281000000000011	-0.0453333333333319	0.0678666666666681	-0.192500000000001	-0.0257000000000014	-0.0429333333333322	-0.260366666666669	-0.0935666666666695	-0.1108	0.166799999999999	0.149566666666669	-0.0172333333333308	5.97334347826087	11.4282575094486	1.43339394500993e-05	0.00120037816063963	GPR158	G protein-coupled receptor 158
TC04001164.hg.1	0.337566666666667	0.085999999999999	-0.1634	0.147933333333334	0.1639	0.132933333333333	0.0579333333333323	-0.251566666666668	-0.500966666666667	-0.189633333333333	-0.173666666666667	-0.204633333333334	-0.279633333333335	-0.249399999999999	0.0619333333333354	0.077900000000001	0.0469333333333339	-0.0280666666666667	0.311333333333335	0.3273	0.296333333333333	0.221333333333332	0.0159666666666656	-0.0150000000000015	-0.0900000000000021	-0.030966666666667	-0.105966666666668	-0.0750000000000006	3.79026086956522	11.4171451433652	1.44334015801721e-05	0.00120442129781777	COX7B2	cytochrome c oxidase subunit VIIb2
TC0X000619.hg.1	0.192133333333333	0.0418333333333329	-0.0348000000000015	0.440883333333334	0.4187	0.362533333333332	0.438866666666667	-0.150300000000001	-0.226933333333335	0.24875	0.226566666666667	0.170399999999998	0.246733333333333	-0.0766333333333344	0.399050000000001	0.376866666666667	0.320699999999999	0.397033333333334	0.475683333333335	0.453500000000002	0.397333333333333	0.473666666666668	-0.0221833333333334	-0.0783500000000021	-0.002016666666667	-0.0561666666666687	0.0201666666666664	0.0763333333333351	6.97917391304348	11.393246173283	1.46499082069012e-05	0.00121816833895689	UTP14A	UTP14, U3 small nucleolar ribonucleoprotein, homolog A (yeast)
TC03002079.hg.1	0.0898999999999983	0.0709666666666662	-0.00126666666666697	-0.297633333333332	-0.326133333333334	-0.357100000000001	-0.258566666666668	-0.0189333333333321	-0.0911666666666653	-0.38753333333333	-0.416033333333332	-0.446999999999999	-0.348466666666666	-0.0722333333333331	-0.368599999999998	-0.3971	-0.428066666666667	-0.329533333333334	-0.296366666666665	-0.324866666666667	-0.355833333333334	-0.257300000000001	-0.028500000000002	-0.059466666666669	0.0390666666666641	-0.030966666666667	0.0675666666666661	0.0985333333333331	5.49357391304348	11.3702314603318	1.4861804548673e-05	0.0012314365656316	IGF2BP2	insulin-like growth factor 2 mRNA binding protein 2
TC01003833.hg.1	0.0523333333333351	0.0136666666666674	0.0214333333333361	0.104650000000005	0.372433333333335	0.0806000000000004	0.314333333333334	-0.0386666666666677	-0.030899999999999	0.0523166666666697	0.3201	0.0282666666666653	0.261999999999999	0.0077666666666687	0.0909833333333374	0.358766666666668	0.0669333333333331	0.300666666666666	0.0832166666666687	0.350999999999999	0.0591666666666644	0.292899999999998	0.26778333333333	-0.0240500000000043	0.209683333333329	-0.291833333333335	-0.0581000000000014	0.233733333333333	8.99410434782609	11.3367652847481	1.5176002383888e-05	0.00124970888011329	EPRS	glutamyl-prolyl-tRNA synthetase
TC19001189.hg.1	0.131699999999999	0.0498333333333321	0.015766666666666	-0.0419833333333326	-0.384233333333334	-0.154933333333333	-0.0347666666666679	-0.0818666666666665	-0.115933333333333	-0.173683333333331	-0.515933333333333	-0.286633333333332	-0.166466666666667	-0.034066666666666	-0.0918166666666647	-0.434066666666666	-0.204766666666665	-0.0846	-0.0577499999999986	-0.4	-0.170699999999999	-0.050533333333334	-0.342250000000002	-0.112950000000001	0.00721666666666465	0.229300000000001	0.349466666666666	0.120166666666665	6.63574347826087	11.3354457342315	1.51885406983002e-05	0.00124970888011329	ZNF823	zinc finger protein 823
TC08001565.hg.1	-0.0211666666666668	0.00173333333333314	-0.0473666666666661	-0.340716666666665	-0.252233333333334	-0.227399999999999	-0.290366666666666	0.0228999999999999	-0.0261999999999993	-0.319549999999998	-0.231066666666667	-0.206233333333333	-0.2692	-0.0490999999999993	-0.342449999999998	-0.253966666666667	-0.229133333333333	-0.2921	-0.293349999999998	-0.204866666666668	-0.180033333333333	-0.243	0.0884833333333308	0.113316666666665	0.0503499999999981	0.0248333333333344	-0.0381333333333327	-0.0629666666666671	4.51420869565217	11.3176443691278	1.53588133759589e-05	0.00125931566677026	SNTB1	syntrophin, beta 1 (dystrophin-associated protein A1, 59kDa, basic component 1)
TC01001486.hg.1	0.237966666666666	0.218566666666667	0.0111999999999997	-0.194199999999999	-0.130766666666666	-0.1192	-0.117266666666667	-0.0193999999999992	-0.226766666666667	-0.432166666666665	-0.368733333333333	-0.357166666666667	-0.355233333333333	-0.207366666666668	-0.412766666666666	-0.349333333333333	-0.337766666666667	-0.335833333333334	-0.205399999999998	-0.141966666666666	-0.1304	-0.128466666666666	0.0634333333333323	0.0749999999999984	0.076933333333332	0.0115666666666661	0.0134999999999996	0.00193333333333356	3.98667826086957	11.2842159207918	1.5684296726155e-05	0.00127710335833869	FMO3	flavin containing monooxygenase 3
TC11002410.hg.1	0.210999999999999	0.0112999999999994	-0.0895000000000019	-0.1971	-0.0956333333333337	-0.256266666666668	-0.1839	-0.1997	-0.300500000000001	-0.408099999999999	-0.306633333333333	-0.467266666666667	-0.3949	-0.100800000000001	-0.208399999999999	-0.106933333333333	-0.267566666666667	-0.1952	-0.107599999999998	-0.00613333333333177	-0.166766666666666	-0.0943999999999985	0.101466666666666	-0.0591666666666679	0.0131999999999994	-0.160633333333334	-0.0882666666666667	0.0723666666666674	6.57000434782609	11.2879216703027	1.56478415507168e-05	0.00127710335833869	SIAE	sialic acid acetylesterase
TC10000820.hg.1	0.178500000000001	0.00119999999999898	-0.0137333333333327	-0.0260999999999978	-0.228133333333334	-0.0259	-0.0565666666666669	-0.177300000000002	-0.192233333333333	-0.204599999999998	-0.406633333333335	-0.204400000000001	-0.235066666666667	-0.0149333333333317	-0.0272999999999968	-0.229333333333333	-0.027099999999999	-0.0577666666666659	-0.0123666666666651	-0.214400000000001	-0.0121666666666673	-0.0428333333333342	-0.202033333333336	0.000199999999997758	-0.0304666666666691	0.202233333333334	0.171566666666667	-0.0306666666666668	5.9169347826087	11.2634011163409	1.58908155451745e-05	0.0012850263622304	TCF7L2	transcription factor 7-like 2 (T-cell specific, HMG-box)
TC12000890.hg.1	0.109433333333333	-0.0347666666666679	-0.0689000000000011	-0.0728833333333325	0.0273999999999992	-0.218300000000001	-0.0930333333333344	-0.144200000000001	-0.178333333333334	-0.182316666666665	-0.0820333333333334	-0.327733333333334	-0.202466666666667	-0.0341333333333331	-0.0381166666666646	0.0621666666666671	-0.183533333333333	-0.0582666666666665	-0.00398333333333145	0.0963000000000003	-0.1494	-0.0241333333333333	0.100283333333332	-0.145416666666669	-0.0201500000000019	-0.2457	-0.120433333333334	0.125266666666667	5.69148695652174	11.2667858188894	1.58570296215464e-05	0.0012850263622304	TPCN1	two pore segment channel 1
TC06001298.hg.1	0.175233333333333	0.0460333333333347	0.0172333333333343	0.324916666666669	0.349566666666666	0.282533333333333	0.364133333333334	-0.129199999999998	-0.157999999999999	0.149683333333336	0.174333333333333	0.1073	0.188900000000001	-0.0288000000000004	0.278883333333335	0.303533333333331	0.236499999999999	0.318099999999999	0.307683333333335	0.332333333333332	0.265299999999999	0.3469	0.0246499999999967	-0.0423833333333361	0.0392166666666647	-0.0670333333333328	0.0145666666666679	0.0816000000000008	7.49886086956522	11.2452180336873	1.60736865371573e-05	0.00129536298490543	KIF13A	kinesin family member 13A
TC11002474.hg.1	0.189100000000001	0.0749000000000004	-0.0556666666666672	-0.232166666666663	-0.350566666666666	-0.1937	-0.239966666666667	-0.1142	-0.244766666666668	-0.421266666666663	-0.539666666666667	-0.3828	-0.429066666666667	-0.130566666666668	-0.307066666666663	-0.425466666666667	-0.2686	-0.314866666666667	-0.176499999999995	-0.294899999999999	-0.138033333333333	-0.184299999999999	-0.118400000000004	0.0384666666666629	-0.00780000000000403	0.156866666666667	0.1106	-0.0462666666666669	7.09883913043478	11.2343685619704	1.61839101020214e-05	0.00129979444546337	THYN1	thymocyte nuclear protein 1
TC01003892.hg.1	0.0566666666666658	-0.0302333333333351	-0.0666333333333347	-0.174399999999998	-0.101966666666669	-0.249500000000001	-0.180366666666669	-0.0869000000000009	-0.1233	-0.231066666666663	-0.158633333333334	-0.306166666666667	-0.237033333333335	-0.0363999999999995	-0.144166666666663	-0.0717333333333334	-0.219266666666666	-0.150133333333334	-0.107766666666663	-0.0353333333333339	-0.182866666666667	-0.113733333333334	0.0724333333333291	-0.0751000000000035	-0.00596666666667112	-0.147533333333333	-0.0784000000000002	0.0691333333333324	6.34317826086957	11.2096289108622	1.6438389216358e-05	0.00131060673954775	TMEM63A	transmembrane protein 63A
TC16001252.hg.1	0.179566666666665	0.1156	0.0702999999999996	-0.193299999999998	-0.185566666666668	-0.167566666666667	-0.100400000000001	-0.0639666666666656	-0.109266666666666	-0.372866666666663	-0.365133333333334	-0.347133333333332	-0.279966666666667	-0.0453000000000001	-0.308899999999998	-0.301166666666668	-0.283166666666666	-0.216000000000001	-0.263599999999998	-0.255866666666668	-0.237866666666666	-0.170700000000001	0.00773333333332982	0.0257333333333314	0.0928999999999967	0.0180000000000016	0.0851666666666668	0.0671666666666653	7.14819565217391	11.1961010676941	1.65794101425868e-05	0.00131060673954775	AP1G1	adaptor-related protein complex 1, gamma 1 subunit
TC20000248.hg.1	-0.162266666666666	-0.204499999999998	-0.142533333333332	-0.31488333333333	-0.331099999999998	-0.286299999999999	-0.354799999999998	-0.042233333333332	0.0197333333333338	-0.152616666666664	-0.168833333333333	-0.124033333333333	-0.192533333333333	0.0619666666666658	-0.110383333333332	-0.126600000000001	-0.0818000000000012	-0.150300000000001	-0.172349999999998	-0.188566666666667	-0.143766666666667	-0.212266666666666	-0.0162166666666685	0.028583333333331	-0.0399166666666684	0.0447999999999995	-0.0236999999999998	-0.0684999999999993	5.86828695652174	11.2125470284089	1.64081436082262e-05	0.00131060673954775	PROCR	protein C receptor, endothelial
TC6_mcf_hap5000202.hg.1	0.0759333333333325	-0.0681666666666683	-0.0747333333333335	-0.131449999999999	-0.176533333333334	-0.235866666666668	-0.309133333333334	-0.144100000000001	-0.150666666666666	-0.207383333333332	-0.252466666666667	-0.311800000000001	-0.385066666666667	-0.00656666666666528	-0.0632833333333309	-0.108366666666666	-0.1677	-0.240966666666666	-0.0567166666666656	-0.101800000000001	-0.161133333333335	-0.234400000000001	-0.0450833333333351	-0.104416666666669	-0.177683333333335	-0.0593333333333339	-0.1326	-0.0732666666666661	5.77277826086957	11.1944218140123	1.65970086854169e-05	0.00131060673954775	PSMB9	proteasome (prosome, macropain) subunit, beta type, 9 (large multifunctional peptidase 2)
TC6_ssto_hap7000193.hg.1	0.0759333333333325	-0.0681666666666683	-0.0747333333333335	-0.131449999999999	-0.176533333333334	-0.235866666666668	-0.309133333333334	-0.144100000000001	-0.150666666666666	-0.207383333333332	-0.252466666666667	-0.311800000000001	-0.385066666666667	-0.00656666666666528	-0.0632833333333309	-0.108366666666666	-0.1677	-0.240966666666666	-0.0567166666666656	-0.101800000000001	-0.161133333333335	-0.234400000000001	-0.0450833333333351	-0.104416666666669	-0.177683333333335	-0.0593333333333339	-0.1326	-0.0732666666666661	5.77277826086957	11.1944218140123	1.65970086854169e-05	0.00131060673954775	PSMB9	proteasome (prosome, macropain) subunit, beta type, 9 (large multifunctional peptidase 2)
TC06002106.hg.1	0.0711666666666657	0.0202666666666653	-0.051000000000001	-0.440166666666665	-0.223566666666667	-0.425366666666667	-0.345066666666666	-0.0509000000000004	-0.122166666666667	-0.511333333333331	-0.294733333333332	-0.496533333333333	-0.416233333333332	-0.0712666666666664	-0.460433333333331	-0.243833333333332	-0.445633333333332	-0.365333333333331	-0.389166666666664	-0.172566666666666	-0.374366666666666	-0.294066666666665	0.216599999999999	0.0147999999999984	0.0950999999999995	-0.2018	-0.121499999999999	0.0803000000000011	4.95418695652174	11.1427067404322	1.71492304241673e-05	0.00131880944556047	EPB41L2	erythrocyte membrane protein band 4.1-like 2
TC18000562.hg.1	0.239133333333334	-0.160733333333333	-0.333333333333334	-0.306949999999999	-0.0213666666666663	-0.612366666666667	-0.411066666666666	-0.399866666666667	-0.572466666666668	-0.546083333333332	-0.2605	-0.8515	-0.650199999999999	-0.172600000000001	-0.146216666666665	0.139366666666667	-0.451633333333333	-0.250333333333332	0.0263833333333352	0.311966666666668	-0.279033333333333	-0.0777333333333319	0.285583333333332	-0.305416666666668	-0.104116666666667	-0.591	-0.389699999999999	0.201300000000001	3.87192173913043	11.1529023385753	1.70387715935359e-05	0.00131880944556047	CDH19	cadherin 19, type 2
TC6_apd_hap1000029.hg.1	0.0932666666666702	0.0618000000000016	0.0381	0.110533333333336	0.296100000000001	0.143166666666668	0.227800000000002	-0.0314666666666685	-0.0551666666666701	0.0172666666666661	0.202833333333331	0.0498999999999974	0.134533333333332	-0.0237000000000016	0.0487333333333346	0.234299999999999	0.0813666666666659	0.166	0.0724333333333362	0.258000000000001	0.105066666666668	0.189700000000002	0.185566666666665	0.0326333333333313	0.117266666666666	-0.152933333333333	-0.0682999999999989	0.0846333333333344	9.38601739130435	11.1475962868417	1.70961586792785e-05	0.00131880944556047	TUBB	tubulin, beta class I
TC6_dbb_hap3000038.hg.1	0.0932666666666702	0.0618000000000016	0.0381	0.110533333333336	0.296100000000001	0.143166666666668	0.227800000000002	-0.0314666666666685	-0.0551666666666701	0.0172666666666661	0.202833333333331	0.0498999999999974	0.134533333333332	-0.0237000000000016	0.0487333333333346	0.234299999999999	0.0813666666666659	0.166	0.0724333333333362	0.258000000000001	0.105066666666668	0.189700000000002	0.185566666666665	0.0326333333333313	0.117266666666666	-0.152933333333333	-0.0682999999999989	0.0846333333333344	9.38601739130435	11.1475962868417	1.70961586792785e-05	0.00131880944556047	TUBB	tubulin, beta class I
TC6_mann_hap4000040.hg.1	0.0932666666666702	0.0618000000000016	0.0381	0.110533333333336	0.296100000000001	0.143166666666668	0.227800000000002	-0.0314666666666685	-0.0551666666666701	0.0172666666666661	0.202833333333331	0.0498999999999974	0.134533333333332	-0.0237000000000016	0.0487333333333346	0.234299999999999	0.0813666666666659	0.166	0.0724333333333362	0.258000000000001	0.105066666666668	0.189700000000002	0.185566666666665	0.0326333333333313	0.117266666666666	-0.152933333333333	-0.0682999999999989	0.0846333333333344	9.38601739130435	11.1475962868417	1.70961586792785e-05	0.00131880944556047	TUBB	tubulin, beta class I
TC6_mcf_hap5000032.hg.1	0.0932666666666702	0.0618000000000016	0.0381	0.110533333333336	0.296100000000001	0.143166666666668	0.227800000000002	-0.0314666666666685	-0.0551666666666701	0.0172666666666661	0.202833333333331	0.0498999999999974	0.134533333333332	-0.0237000000000016	0.0487333333333346	0.234299999999999	0.0813666666666659	0.166	0.0724333333333362	0.258000000000001	0.105066666666668	0.189700000000002	0.185566666666665	0.0326333333333313	0.117266666666666	-0.152933333333333	-0.0682999999999989	0.0846333333333344	9.38601739130435	11.1475962868417	1.70961586792785e-05	0.00131880944556047	TUBB	tubulin, beta class I
TC6_qbl_hap6000038.hg.1	0.0932666666666702	0.0618000000000016	0.0381	0.110533333333336	0.296100000000001	0.143166666666668	0.227800000000002	-0.0314666666666685	-0.0551666666666701	0.0172666666666661	0.202833333333331	0.0498999999999974	0.134533333333332	-0.0237000000000016	0.0487333333333346	0.234299999999999	0.0813666666666659	0.166	0.0724333333333362	0.258000000000001	0.105066666666668	0.189700000000002	0.185566666666665	0.0326333333333313	0.117266666666666	-0.152933333333333	-0.0682999999999989	0.0846333333333344	9.38601739130435	11.1475962868417	1.70961586792785e-05	0.00131880944556047	TUBB	tubulin, beta class I
TC6_ssto_hap7000038.hg.1	0.0932666666666702	0.0618000000000016	0.0381	0.110533333333336	0.296100000000001	0.143166666666668	0.227800000000002	-0.0314666666666685	-0.0551666666666701	0.0172666666666661	0.202833333333331	0.0498999999999974	0.134533333333332	-0.0237000000000016	0.0487333333333346	0.234299999999999	0.0813666666666659	0.166	0.0724333333333362	0.258000000000001	0.105066666666668	0.189700000000002	0.185566666666665	0.0326333333333313	0.117266666666666	-0.152933333333333	-0.0682999999999989	0.0846333333333344	9.38601739130435	11.1475962868417	1.70961586792785e-05	0.00131880944556047	TUBB	tubulin, beta class I
TC12000753.hg.1	0.138799999999999	-0.0550000000000015	-0.148600000000001	-0.284866666666667	-0.2693	-0.461900000000001	-0.376866666666668	-0.1938	-0.2874	-0.423666666666666	-0.408099999999999	-0.6007	-0.515666666666667	-0.0935999999999995	-0.229866666666665	-0.214299999999999	-0.406899999999999	-0.321866666666667	-0.136266666666666	-0.120699999999999	-0.3133	-0.228266666666667	0.0155666666666665	-0.177033333333334	-0.0920000000000014	-0.192600000000001	-0.107566666666668	0.0850333333333326	5.77168695652174	11.097651348499	1.7646935770592e-05	0.00135266349365984	RMST	rhabdomyosarcoma 2 associated transcript (non-protein coding)
TC03001974.hg.1	-0.0571666666666668	-0.0306000000000006	-0.0861333333333336	-0.275116666666666	-0.440366666666666	-0.440166666666666	-0.4365	0.0265666666666662	-0.0289666666666668	-0.217949999999999	-0.3832	-0.383	-0.379333333333333	-0.055533333333333	-0.244516666666665	-0.409766666666666	-0.409566666666666	-0.405899999999999	-0.188983333333332	-0.354233333333333	-0.354033333333333	-0.350366666666666	-0.165250000000001	-0.165050000000001	-0.161383333333335	0.000199999999999978	0.00386666666666624	0.00366666666666626	2.77872608695652	11.0813694026744	1.78307077396943e-05	0.00136231238483924	ZBBX	zinc finger, B-box domain containing
TC02002656.hg.1	-0.0448000000000004	-0.0580666666666669	-0.0776666666666674	-0.305683333333333	-0.2056	-0.279633333333334	-0.265400000000001	-0.0132666666666665	-0.032866666666667	-0.260883333333332	-0.1608	-0.234833333333333	-0.2206	-0.0196000000000005	-0.247616666666666	-0.147533333333334	-0.221566666666667	-0.207333333333334	-0.228016666666665	-0.127933333333333	-0.201966666666666	-0.187733333333333	0.100083333333332	0.0260499999999988	0.0402833333333321	-0.0740333333333334	-0.0598000000000001	0.0142333333333333	4.12340434782609	11.0697706025142	1.79629127237268e-05	0.0013679717223778	SATB2	SATB homeobox 2
TC12001393.hg.1	0.349799999999999	0.00176666666666669	-0.0145333333333344	0.0606000000000009	0.117366666666666	-0.0725000000000016	-0.0210666666666679	-0.348033333333333	-0.364333333333334	-0.289199999999998	-0.232433333333334	-0.422300000000001	-0.370866666666667	-0.0163000000000011	0.0588333333333342	0.115599999999999	-0.0742666666666683	-0.0228333333333346	0.0751333333333353	0.1319	-0.0579666666666672	-0.0065333333333335	0.0567666666666646	-0.133100000000002	-0.0816666666666688	-0.189866666666667	-0.138433333333333	0.0514333333333337	5.3366652173913	11.0628760082851	1.80420120053991e-05	0.00136956331132597	SLC2A13	solute carrier family 2 (facilitated glucose transporter), member 13
TC14000388.hg.1	0.183299999999999	0.0412999999999997	0.00283333333333147	0.170883333333336	0.411699999999998	0.0990000000000002	0.308866666666666	-0.141999999999999	-0.180466666666668	-0.0124166666666632	0.228399999999999	-0.0842999999999989	0.125566666666667	-0.0384666666666682	0.129583333333336	0.370399999999998	0.0577000000000005	0.267566666666666	0.168050000000004	0.408866666666666	0.0961666666666687	0.306033333333334	0.240816666666662	-0.0718833333333357	0.13798333333333	-0.312699999999998	-0.102833333333332	0.209866666666666	8.00640869565217	11.047643567206	1.82181379863057e-05	0.00137848624788986	MTHFD1	methylenetetrahydrofolate dehydrogenase (NADP+ dependent) 1, methenyltetrahydrofolate cyclohydrolase, formyltetrahydrofolate synthetase
TC06002050.hg.1	0.338833333333334	0.0435000000000008	-0.00800000000000001	0.0441333333333356	-0.309433333333333	-0.1583	-0.0109999999999992	-0.295333333333334	-0.346833333333334	-0.294699999999999	-0.648266666666667	-0.497133333333334	-0.349833333333334	-0.0515000000000008	0.000633333333334818	-0.352933333333334	-0.2018	-0.0545	0.0521333333333356	-0.301433333333333	-0.1503	-0.00299999999999923	-0.353566666666668	-0.202433333333335	-0.0551333333333348	0.151133333333333	0.298433333333334	0.1473	4.93951304347826	11.0042162084565	1.87307967919018e-05	0.00141273432726613	ZUFSP	zinc finger with UFM1-specific peptidase domain
TC01001731.hg.1	0.1511	-0.0735999999999999	-0.133633333333333	-0.0504166666666652	-0.0893666666666668	-0.228266666666666	-0.164700000000001	-0.224699999999999	-0.284733333333333	-0.201516666666665	-0.240466666666666	-0.379366666666666	-0.3158	-0.0600333333333332	0.0231833333333347	-0.0157666666666669	-0.154666666666667	-0.0911000000000008	0.0832166666666678	0.0442666666666662	-0.0946333333333333	-0.0310666666666677	-0.0389500000000016	-0.177850000000001	-0.114283333333336	-0.1389	-0.0753333333333339	0.0635666666666657	5.88255217391304	10.9848915291146	1.89640374513047e-05	0.00141995376404152	PFKFB2	6-phosphofructo-2-kinase/fructose-2,6-biphosphatase 2
TC01002669.hg.1	0.1295	-0.00600000000000023	0.0180333333333342	-0.126283333333332	-0.0198	-0.182200000000001	-0.0884333333333318	-0.1355	-0.111466666666666	-0.255783333333332	-0.1493	-0.311700000000001	-0.217933333333332	0.0240333333333345	-0.120283333333331	-0.0137999999999998	-0.176200000000001	-0.0824333333333316	-0.144316666666666	-0.0378333333333343	-0.200233333333335	-0.106466666666666	0.106483333333331	-0.0559166666666693	0.0378499999999997	-0.162400000000001	-0.0686333333333318	0.093766666666669	6.11846956521739	10.9851959943126	1.89603378712629e-05	0.00141995376404152	LRP8	low density lipoprotein receptor-related protein 8, apolipoprotein e receptor
TC17001540.hg.1	0.138166666666667	-0.0182000000000002	-0.0430000000000001	-0.0717666666666652	-0.3421	-0.0754000000000001	-0.153	-0.156366666666667	-0.181166666666667	-0.209933333333332	-0.480266666666667	-0.213566666666667	-0.291166666666667	-0.0247999999999999	-0.053566666666665	-0.3239	-0.0571999999999999	-0.1348	-0.0287666666666651	-0.2991	-0.0324	-0.11	-0.270333333333335	-0.00363333333333493	-0.0812333333333353	0.2667	0.1891	-0.0776000000000003	5.43204782608696	10.9813162949415	1.90075401866854e-05	0.00141995376404152	EZH1	enhancer of zeste homolog 1 (Drosophila)
TC01000231.hg.1	0.0556666666666663	-0.104466666666668	-0.1359	-0.161949999999997	0.0740999999999996	-0.273300000000002	-0.230466666666667	-0.160133333333334	-0.191566666666667	-0.217616666666664	0.0184333333333333	-0.328966666666668	-0.286133333333333	-0.0314333333333323	-0.0574833333333293	0.178566666666668	-0.168833333333334	-0.125999999999999	-0.026049999999997	0.21	-0.137400000000001	-0.0945666666666662	0.236049999999997	-0.111350000000004	-0.0685166666666692	-0.347400000000001	-0.304566666666666	0.0428333333333351	5.75171739130435	10.9688198172352	1.91604642282913e-05	0.00142517151034866	PADI3	peptidyl arginine deiminase, type III
TC06000117.hg.1	0.198966666666667	-0.0469999999999988	-0.0715666666666666	0.279166666666668	0.427766666666667	0.160833333333334	0.297166666666667	-0.245966666666666	-0.270533333333334	0.0802000000000005	0.2288	-0.0381333333333327	0.0982000000000003	-0.0245666666666677	0.326166666666666	0.474766666666666	0.207833333333333	0.344166666666666	0.350733333333334	0.499333333333333	0.232400000000001	0.368733333333334	0.148599999999999	-0.118333333333333	0.0179999999999998	-0.266933333333332	-0.130599999999999	0.136333333333333	7.04686956521739	10.9657278601924	1.91985113369253e-05	0.00142517151034866	KDM1B	lysine (K)-specific demethylase 1B
TC22000922.hg.1	0.142899999999997	0.0105666666666648	-0.0339333333333363	-0.0703666666666676	-0.228633333333335	-0.124900000000002	-0.162033333333335	-0.132333333333333	-0.176833333333334	-0.213266666666665	-0.371533333333333	-0.267799999999999	-0.304933333333333	-0.0445000000000011	-0.0809333333333324	-0.2392	-0.135466666666667	-0.1726	-0.0364333333333313	-0.194699999999999	-0.0909666666666658	-0.128099999999999	-0.158266666666668	-0.0545333333333344	-0.0916666666666677	0.103733333333333	0.0666000000000002	-0.0371333333333332	5.89170869565217	10.9536572553945	1.93478443151657e-05	0.00143174047932226	RABL2B	RAB, member of RAS oncogene family-like 2B
TC11000784.hg.1	0.211166666666665	-0.024533333333336	-0.0468000000000011	-0.0555999999999992	-0.099000000000002	-0.196266666666669	-0.0683666666666696	-0.2357	-0.257966666666666	-0.266766666666664	-0.310166666666666	-0.407433333333334	-0.279533333333334	-0.0222666666666651	-0.0310666666666632	-0.074466666666666	-0.171733333333333	-0.0438333333333336	-0.00879999999999814	-0.0522000000000009	-0.149466666666668	-0.0215666666666685	-0.0434000000000028	-0.14066666666667	-0.0127666666666704	-0.0972666666666671	0.0306333333333324	0.127899999999999	7.13152608695652	10.9198886490602	1.9772486061376e-05	0.0014585772476373	PPME1	protein phosphatase methylesterase 1
TC02000762.hg.1	0.2274	0.161799999999999	0.102933333333334	0.325416666666669	0.182233333333333	0.360233333333333	0.410833333333333	-0.0656000000000008	-0.124466666666667	0.0980166666666689	-0.0451666666666677	0.132833333333333	0.183433333333332	-0.058866666666666	0.16361666666667	0.0204333333333331	0.198433333333334	0.249033333333333	0.222483333333336	0.079299999999999	0.2573	0.307899999999999	-0.143183333333337	0.0348166666666643	0.0854166666666636	0.178000000000001	0.2286	0.0505999999999993	6.9610347826087	10.85564368542	2.0609126993634e-05	0.00151554367629436	INHBB	inhibin, beta B
TC04001305.hg.1	0.0999666666666656	-0.588466666666668	-0.443233333333334	0.110583333333334	-0.514966666666667	-0.348066666666668	-0.457500000000002	-0.688433333333333	-0.5432	0.0106166666666683	-0.614933333333333	-0.448033333333334	-0.557466666666667	0.145233333333334	0.699050000000002	0.0735000000000001	0.240399999999999	0.130966666666666	0.553816666666668	-0.0717333333333334	0.0951666666666657	-0.0142666666666678	-0.625550000000001	-0.458650000000002	-0.568083333333336	0.166899999999999	0.0574666666666657	-0.109433333333333	4.24729130434783	10.83650118775	2.08659290744258e-05	0.00152489764900431	CXCL10	chemokine (C-X-C motif) ligand 10
TC21000041.hg.1	0.530266666666666	0.339833333333333	0.219333333333333	0.5318	0.653399999999999	0.971266666666666	0.6829	-0.190433333333333	-0.310933333333333	0.0015333333333345	0.123133333333333	0.441	0.152633333333334	-0.1205	0.191966666666668	0.313566666666666	0.631433333333333	0.343066666666667	0.312466666666667	0.434066666666666	0.751933333333333	0.463566666666666	0.121599999999999	0.439466666666665	0.151099999999999	0.317866666666667	0.0295000000000005	-0.288366666666666	3.46746956521739	10.8366730230244	2.08636081711417e-05	0.00152489764900431	MIR99A	microRNA 99a
TC16000630.hg.1	0.255899999999999	0.394699999999998	0.288766666666665	0.451283333333334	0.653	0.606099999999999	0.541199999999998	0.1388	0.0328666666666662	0.195383333333336	0.397100000000001	0.3502	0.285299999999999	-0.105933333333334	0.0565833333333359	0.258300000000001	0.2114	0.1465	0.16251666666667	0.364233333333335	0.317333333333334	0.252433333333333	0.201716666666665	0.154816666666664	0.0899166666666638	-0.0469000000000008	-0.111800000000001	-0.0649000000000006	5.06444347826087	10.8251757443779	2.10195283361818e-05	0.00153002918322752	CLEC3A	C-type lectin domain family 3, member A
TC19000575.hg.1	0.1071	-0.0534000000000008	-0.0544333333333338	0.249466666666668	0.365233333333332	0.158966666666667	0.190366666666667	-0.160500000000001	-0.161533333333334	0.142366666666668	0.258133333333332	0.0518666666666672	0.0832666666666668	-0.001033333333333	0.302866666666668	0.418633333333333	0.212366666666668	0.243766666666668	0.303900000000001	0.419666666666666	0.213400000000001	0.244800000000001	0.115766666666665	-0.0905000000000005	-0.0591000000000008	-0.206266666666665	-0.174866666666666	0.0313999999999997	6.4266652173913	10.8211252031514	2.10747663407524e-05	0.00153002918322752	CYP2S1	cytochrome P450, family 2, subfamily S, polypeptide 1
TC6_cox_hap2000045.hg.1	0.100033333333331	0.0572999999999979	0.0369333333333319	0.108433333333332	0.291733333333331	0.138499999999997	0.224866666666664	-0.0427333333333326	-0.0630999999999986	0.00840000000000174	0.191700000000001	0.0384666666666664	0.124833333333333	-0.020366666666666	0.0511333333333344	0.234433333333333	0.0811999999999991	0.167566666666666	0.0715000000000003	0.254799999999999	0.101566666666665	0.187933333333332	0.183299999999999	0.0300666666666647	0.116433333333331	-0.153233333333334	-0.0668666666666677	0.0863666666666667	9.38681739130435	10.8169988271259	2.11312036609274e-05	0.00153002918322752	TUBB	tubulin, beta class I
TC05000612.hg.1	0.20913333333333	-0.0482333333333367	-0.0247333333333364	0.217450000000001	0.357166666666663	0.116566666666662	0.261799999999998	-0.257366666666667	-0.233866666666667	0.00831666666667097	0.148033333333332	-0.0925666666666682	0.052666666666668	0.0235000000000003	0.265683333333338	0.405399999999999	0.164799999999999	0.310033333333335	0.242183333333338	0.381899999999999	0.141299999999998	0.286533333333335	0.139716666666661	-0.100883333333339	0.044349999999997	-0.240600000000001	-0.0953666666666644	0.145233333333336	7.51049130434783	10.8018389227523	2.13399886790797e-05	0.00154040679017209	SLC12A2	solute carrier family 12 (sodium/potassium/chloride transporters), member 2
TC17002906.hg.1	0.1913	-0.00713333333333477	-0.0385333333333353	-0.150066666666664	-0.103366666666668	-0.342733333333337	-0.186500000000002	-0.198433333333335	-0.229833333333335	-0.341366666666664	-0.294666666666668	-0.534033333333337	-0.377800000000002	-0.0314000000000005	-0.142933333333329	-0.0962333333333332	-0.335600000000002	-0.179366666666668	-0.111533333333329	-0.0648333333333326	-0.304200000000002	-0.147966666666667	0.046699999999996	-0.192666666666673	-0.0364333333333384	-0.239366666666669	-0.0831333333333344	0.156233333333335	8.0542	10.778786064674	2.1661863351299e-05	0.00155885923052835	KRT19	keratin 19
TC02000902.hg.1	0.0515666666666661	-0.0781333333333336	-0.146400000000001	-0.157949999999998	-0.315633333333333	-0.315399999999999	-0.237766666666666	-0.1297	-0.197966666666667	-0.209516666666664	-0.367199999999999	-0.366966666666666	-0.289333333333332	-0.0682666666666671	-0.0798166666666642	-0.237499999999999	-0.237266666666666	-0.159633333333332	-0.0115499999999971	-0.169233333333332	-0.168999999999999	-0.0913666666666648	-0.157683333333335	-0.157450000000002	-0.0798166666666678	0.000233333333333086	0.077866666666667	0.0776333333333339	7.60941739130435	10.7700846268979	2.17847497271427e-05	0.00156292295908269	KYNU	kynureninase
TC07001565.hg.1	0.130533333333332	-0.231200000000001	-0.320933333333334	0.026083333333335	-0.1356	-0.166366666666668	-0.210800000000001	-0.361733333333333	-0.451466666666667	-0.104449999999997	-0.266133333333332	-0.2969	-0.341333333333333	-0.0897333333333332	0.257283333333336	0.095600000000001	0.0648333333333335	0.0204000000000004	0.347016666666669	0.185333333333334	0.154566666666667	0.110133333333334	-0.161683333333335	-0.192450000000003	-0.236883333333336	-0.0307666666666675	-0.0752000000000006	-0.0444333333333331	6.59493913043478	10.7289368299698	2.23764012038976e-05	0.0016004907997876	PCLO	piccolo (presynaptic cytomatrix protein)
TC01000794.hg.1	0.0451666666666668	-0.241666666666667	-0.323133333333334	-0.0662999999999996	-0.0293000000000005	-0.916600000000001	-0.8221	-0.286833333333333	-0.368300000000001	-0.111466666666666	-0.0744666666666673	-0.961766666666668	-0.867266666666667	-0.0814666666666675	0.175366666666667	0.212366666666666	-0.674933333333334	-0.580433333333334	0.256833333333335	0.293833333333334	-0.593466666666667	-0.498966666666666	0.036999999999999	-0.850300000000002	-0.755800000000001	-0.887300000000001	-0.7928	0.0945000000000009	2.56895217391304	10.702423534163	2.27670331890099e-05	0.00160363590623784	IFI44L	interferon-induced protein 44-like
TC01006304.hg.1	0.214833333333333	0.0307333333333331	-0.0240999999999998	-0.0633333333333317	-0.0349666666666666	-0.165433333333334	-0.124033333333334	-0.1841	-0.238933333333333	-0.278166666666665	-0.2498	-0.380266666666667	-0.338866666666667	-0.0548333333333328	-0.0940666666666647	-0.0656999999999996	-0.196166666666667	-0.154766666666667	-0.0392333333333319	-0.0108666666666668	-0.141333333333334	-0.0999333333333343	0.0283666666666651	-0.102100000000002	-0.0607000000000024	-0.130466666666667	-0.0890666666666675	0.0413999999999994	6.57200434782609	10.6982468481848	2.28292549970116e-05	0.00160363590623784	GBA	glucosidase, beta, acid
TC06001328.hg.1	0.0167999999999981	-0.116700000000002	-0.109366666666668	0.19716666666667	0.309999999999999	0.0737666666666659	0.162566666666667	-0.1335	-0.126166666666666	0.180366666666671	0.293200000000001	0.0569666666666677	0.145766666666669	0.00733333333333341	0.313866666666671	0.4267	0.190466666666667	0.279266666666668	0.306533333333338	0.419366666666667	0.183133333333334	0.271933333333335	0.112833333333329	-0.123400000000004	-0.0346000000000029	-0.236233333333333	-0.147433333333332	0.0888000000000009	8.71325652173913	10.7041566906218	2.27412687284918e-05	0.00160363590623784	C6orf62	chromosome 6 open reading frame 62
TC09002904.hg.1	0.1636	0.0181333333333331	0.0667999999999997	-0.0651666666666659	-0.290933333333334	-0.0343000000000004	0.0282666666666662	-0.145466666666667	-0.0968	-0.228766666666666	-0.454533333333333	-0.1979	-0.135333333333334	0.0486666666666666	-0.083299999999999	-0.309066666666667	-0.0524333333333336	0.0101333333333331	-0.131966666666666	-0.357733333333333	-0.1011	-0.0385333333333335	-0.225766666666668	0.0308666666666655	0.0934333333333321	0.256633333333333	0.3192	0.0625666666666667	3.27911739130435	10.7039799725917	2.27438942761759e-05	0.00160363590623784	NIPSNAP3B	nipsnap homolog 3B (C. elegans)
TC11000404.hg.1	0.2279	-0.0203333333333333	-0.0536666666666665	-0.0684833333333312	-0.0184000000000006	-0.166200000000001	-0.128133333333333	-0.248233333333333	-0.281566666666667	-0.296383333333331	-0.246300000000001	-0.394100000000001	-0.356033333333333	-0.0333333333333332	-0.0481499999999979	0.00193333333333268	-0.145866666666667	-0.1078	-0.0148166666666647	0.0352666666666659	-0.112533333333334	-0.0744666666666669	0.0500833333333306	-0.0977166666666696	-0.0596500000000022	-0.1478	-0.109733333333333	0.0380666666666674	6.52303913043478	10.7143952822389	2.25897220105421e-05	0.00160363590623784	DDB2	damage-specific DNA binding protein 2, 48kDa
TC13000120.hg.1	0.0646333333333331	0.0424000000000002	0.00106666666666699	-0.149616666666666	-0.258166666666667	-0.212533333333334	-0.188033333333334	-0.0222333333333329	-0.0635666666666661	-0.214249999999999	-0.3228	-0.277166666666667	-0.252666666666667	-0.0413333333333332	-0.192016666666667	-0.300566666666668	-0.254933333333334	-0.230433333333334	-0.150683333333333	-0.259233333333334	-0.213600000000001	-0.189100000000001	-0.108550000000001	-0.0629166666666676	-0.0384166666666674	0.0456333333333334	0.0701333333333336	0.0245000000000002	3.7465652173913	10.7139569606996	2.25961869020632e-05	0.00160363590623784	NBEA	neurobeachin
TC03002184.hg.1	0.110033333333332	-0.0574666666666674	-0.183866666666668	-0.269816666666666	-0.348666666666669	-0.369266666666668	-0.384566666666669	-0.1675	-0.2939	-0.379849999999998	-0.458700000000001	-0.4793	-0.494600000000001	-0.1264	-0.212349999999999	-0.291200000000002	-0.311800000000001	-0.327100000000002	-0.0859499999999986	-0.164800000000001	-0.1854	-0.200700000000001	-0.0788500000000028	-0.0994500000000018	-0.114750000000003	-0.0205999999999991	-0.0358999999999998	-0.0153000000000008	6.02232608695652	10.6840522923264	2.30421269920621e-05	0.00161377182255121	IQCG	IQ motif containing G
TC04001308.hg.1	0.120500000000001	-0.0402333333333322	-0.0299333333333305	-0.143566666666662	0.0825000000000014	-0.223866666666663	-0.0666333333333311	-0.160733333333333	-0.150433333333331	-0.264066666666663	-0.0379999999999994	-0.344366666666664	-0.187133333333332	0.0103000000000018	-0.10333333333333	0.122733333333334	-0.183633333333331	-0.0263999999999989	-0.113633333333332	0.112433333333332	-0.193933333333333	-0.0367000000000006	0.226066666666664	-0.0803000000000011	0.0769333333333311	-0.306366666666665	-0.149133333333332	0.157233333333332	7.98698260869565	10.6604694030717	2.34006637350771e-05	0.00162808363684169	SCARB2	scavenger receptor class B, member 2
TC11001048.hg.1	0.131366666666666	-0.00729999999999897	-0.0600666666666676	-0.241749999999996	-0.173766666666668	-0.314833333333334	-0.229133333333334	-0.138666666666665	-0.191433333333333	-0.373116666666662	-0.305133333333334	-0.446199999999999	-0.3605	-0.0527666666666686	-0.234449999999997	-0.166466666666669	-0.307533333333335	-0.221833333333335	-0.181683333333329	-0.113700000000001	-0.254766666666666	-0.169066666666667	0.067983333333328	-0.0730833333333374	0.0126166666666618	-0.141066666666665	-0.0553666666666661	0.0856999999999992	6.95649130434783	10.6524996753207	2.35232209980526e-05	0.00162808363684169	SIDT2	SID1 transmembrane family, member 2
TC17000035.hg.1	0.294866666666667	0.0610999999999997	-0.0755666666666661	-0.090566666666664	-0.0820000000000007	-0.204466666666666	-0.0396333333333327	-0.233766666666667	-0.370433333333333	-0.385433333333331	-0.376866666666667	-0.499333333333333	-0.334499999999999	-0.136666666666666	-0.151666666666664	-0.1431	-0.265566666666666	-0.100733333333332	-0.0149999999999979	-0.00643333333333462	-0.1289	0.0359333333333334	0.00856666666666328	-0.113900000000002	0.0509333333333313	-0.122466666666665	0.042366666666668	0.164833333333333	5.91576956521739	10.6527584916658	2.35192298250614e-05	0.00162808363684169	EMC6	ER membrane protein complex subunit 6
TC17000727.hg.1	0.139233333333332	-0.0718333333333376	-0.0536333333333356	0.108083333333333	0.270666666666664	0.090799999999998	0.166299999999998	-0.211066666666669	-0.192866666666667	-0.0311499999999985	0.131433333333332	-0.0484333333333336	0.0270666666666664	0.018200000000002	0.179916666666671	0.342500000000001	0.162633333333336	0.238133333333336	0.161716666666669	0.324299999999999	0.144433333333334	0.219933333333334	0.16258333333333	-0.0172833333333351	0.0582166666666648	-0.179866666666666	-0.104366666666666	0.0754999999999999	9.2014	10.6602854721184	2.34034842235006e-05	0.00162808363684169	VMP1	vacuole membrane protein 1
TC0X000536.hg.1	0.242233333333334	0.0494000000000003	-0.0368999999999993	0.288300000000002	0.396966666666666	0.244	0.326566666666666	-0.192833333333334	-0.279133333333333	0.0460666666666683	0.154733333333332	0.00176666666666581	0.0843333333333325	-0.0862999999999996	0.238900000000002	0.347566666666665	0.194599999999999	0.277166666666666	0.325200000000001	0.433866666666665	0.280899999999999	0.363466666666666	0.108666666666664	-0.0443000000000024	0.0382666666666642	-0.152966666666666	-0.0703999999999994	0.0825666666666667	5.90580434782609	10.636411776952	2.37727870076714e-05	0.00163573457270328	NXT2	nuclear transport factor 2-like export factor 2
TC13000452.hg.1	0.0550666666666668	0.00396666666666601	-0.00373333333333381	-0.0171999999999981	-0.318833333333334	-0.038333333333334	-0.0261333333333331	-0.0511000000000008	-0.0588000000000006	-0.0722666666666649	-0.373900000000001	-0.0934000000000008	-0.0811999999999999	-0.00769999999999982	-0.0211666666666641	-0.3228	-0.0423	-0.0300999999999991	-0.0134666666666643	-0.3151	-0.0346000000000002	-0.0223999999999993	-0.301633333333336	-0.0211333333333359	-0.00893333333333501	0.2805	0.292700000000001	0.0122000000000009	5.02067826086957	10.640460583025	2.37097046919883e-05	0.00163573457270328	TPTE2	transmembrane phosphoinositide 3-phosphatase and tensin homolog 2
TC14000951.hg.1	0.166933333333332	-0.0902666666666683	-0.0934333333333335	-0.154699999999998	0.119466666666665	-0.256566666666668	-0.0966666666666667	-0.2572	-0.260366666666665	-0.32163333333333	-0.0474666666666668	-0.4235	-0.263599999999999	-0.00316666666666521	-0.06443333333333	0.209733333333333	-0.1663	-0.00639999999999841	-0.0612666666666648	0.212899999999999	-0.163133333333334	-0.0032333333333332	0.274166666666663	-0.10186666666667	0.0580333333333316	-0.376033333333333	-0.216133333333332	0.159900000000001	7.08833043478261	10.6237277777535	2.39716144623608e-05	0.00164460650591334	SLC7A8	solute carrier family 7 (amino acid transporter light chain, L system), member 8
TC02002376.hg.1	0.113566666666664	-0.061300000000001	-0.0428333333333342	0.144083333333334	0.376399999999997	0.049533333333331	0.215866666666665	-0.174866666666665	-0.156399999999998	0.0305166666666707	0.262833333333333	-0.0640333333333327	0.102300000000001	0.0184666666666669	0.205383333333335	0.437699999999998	0.110833333333332	0.277166666666666	0.186916666666669	0.419233333333331	0.0923666666666652	0.258699999999999	0.232316666666662	-0.0945500000000035	0.0717833333333306	-0.326866666666666	-0.160533333333332	0.166333333333334	8.15416086956522	10.6076955489872	2.42255630694605e-05	0.0016571975295074	MCM6	minichromosome maintenance complex component 6
TC01003130.hg.1	0.0155999999999992	-0.1142	-0.153066666666669	0.125950000000003	0.511833333333332	0.0681000000000012	0.2515	-0.129799999999999	-0.168666666666669	0.110350000000004	0.496233333333333	0.052500000000002	0.235900000000001	-0.038866666666669	0.240150000000003	0.626033333333332	0.182300000000001	0.3657	0.279016666666672	0.664900000000001	0.221166666666671	0.404566666666669	0.385883333333329	-0.057850000000002	0.125549999999997	-0.443733333333331	-0.260333333333332	0.183399999999999	8.79252608695652	10.5769081838439	2.47216165292878e-05	0.00168135572302659	PDZK1P1	PDZ domain containing 1 pseudogene 1
TC06002062.hg.1	0.161266666666664	-0.0132000000000021	-0.0508666666666686	0.219633333333332	0.323966666666664	0.100133333333331	0.205799999999997	-0.174466666666667	-0.212133333333333	0.058366666666668	0.162699999999999	-0.0611333333333333	0.0445333333333329	-0.0376666666666665	0.232833333333335	0.337166666666666	0.113333333333333	0.218999999999999	0.270500000000001	0.374833333333332	0.151	0.256666666666666	0.104333333333331	-0.119500000000001	-0.0138333333333351	-0.223833333333332	-0.118166666666666	0.105666666666666	7.00929565217391	10.5796144577156	2.467756510444e-05	0.00168135572302659	MAN1A1	mannosidase, alpha, class 1A, member 1
TC08001081.hg.1	0.0762666666666663	0.067333333333333	0.0428999999999986	0.235316666666669	0.385633333333331	0.139866666666665	0.217066666666666	-0.00893333333333324	-0.0333666666666677	0.159050000000002	0.309366666666665	0.0635999999999983	0.1408	-0.0244333333333344	0.167983333333336	0.318299999999998	0.0725333333333316	0.149733333333333	0.19241666666667	0.342733333333332	0.096966666666666	0.174166666666667	0.150316666666662	-0.095450000000004	-0.0182500000000028	-0.245766666666666	-0.168566666666665	0.0772000000000013	7.12252173913043	10.548241210739	2.51936216396859e-05	0.00170361007018704	CLU	clusterin
TC11001309.hg.1	0.0419333333333345	-0.347733333333333	-0.475533333333332	-0.00353333333333072	-0.157433333333333	-0.512533333333332	-0.447033333333334	-0.389666666666668	-0.517466666666667	-0.0454666666666652	-0.199366666666667	-0.554466666666666	-0.488966666666668	-0.127799999999999	0.344200000000003	0.190300000000001	-0.164799999999999	-0.0993000000000004	0.472000000000001	0.318099999999999	-0.0369999999999999	0.0284999999999984	-0.153900000000002	-0.509000000000001	-0.443500000000003	-0.355099999999999	-0.289600000000001	0.0654999999999983	5.01948260869565	10.5512061429419	2.5144344545572e-05	0.00170361007018704	TRIM21	tripartite motif containing 21
TC11002092.hg.1	0.2716	0.00523333333333298	-0.00933333333333319	-0.0911166666666663	-0.0424999999999995	-0.1854	-0.0970000000000004	-0.266366666666667	-0.280933333333333	-0.362716666666667	-0.3141	-0.457	-0.368600000000001	-0.0145666666666662	-0.0963499999999993	-0.0477333333333325	-0.190633333333333	-0.102233333333333	-0.0817833333333331	-0.0331666666666663	-0.176066666666666	-0.0876666666666672	0.0486166666666668	-0.0942833333333333	-0.00588333333333413	-0.1429	-0.0545000000000009	0.0883999999999991	6.41834347826087	10.5135328665611	2.5778485903989e-05	0.0017290038203179	ARRB1	arrestin, beta 1
TC11003439.hg.1	0.149233333333333	-0.147333333333331	-0.107799999999999	-0.268533333333331	-0.265233333333333	-0.268199999999999	-0.2733	-0.296566666666664	-0.257033333333332	-0.417766666666664	-0.414466666666666	-0.417433333333332	-0.422533333333333	0.0395333333333321	-0.1212	-0.117900000000001	-0.120866666666668	-0.125966666666669	-0.160733333333332	-0.157433333333334	-0.1604	-0.165500000000001	0.00329999999999853	0.000333333333331964	-0.00476666666666858	-0.00296666666666656	-0.00806666666666711	-0.00510000000000055	6.07205652173913	10.512883076621	2.57895776360522e-05	0.0017290038203179	POLD4	polymerase (DNA-directed), delta 4, accessory subunit
TC12001296.hg.1	0.0636000000000001	0.0525999999999991	-0.00443333333333396	0.0989666666666702	0.335066666666666	0.0838000000000001	0.257033333333333	-0.011000000000001	-0.0680333333333341	0.0353666666666701	0.271466666666666	0.0202	0.193433333333333	-0.057033333333333	0.0463666666666711	0.282466666666667	0.031200000000001	0.204433333333334	0.103400000000004	0.3395	0.0882333333333341	0.261466666666667	0.236099999999996	-0.0151666666666701	0.158066666666663	-0.251266666666666	-0.078033333333333	0.173233333333333	7.65482173913044	10.5162520097999	2.57321280880027e-05	0.0017290038203179	RECQL	RecQ protein-like (DNA helicase Q1-like)
TC01002843.hg.1	0.293033333333333	0.0507333333333335	-0.0247666666666673	-0.00478333333333136	-0.157766666666666	-0.0779333333333332	-0.103566666666667	-0.242299999999999	-0.3178	-0.297816666666664	-0.450799999999999	-0.370966666666666	-0.396599999999999	-0.0755000000000008	-0.0555166666666649	-0.2085	-0.128666666666667	-0.1543	0.0199833333333359	-0.132999999999999	-0.0531666666666659	-0.0787999999999993	-0.152983333333335	-0.0731500000000018	-0.0987833333333352	0.0798333333333332	0.0541999999999998	-0.0256333333333334	7.34502608695652	10.4953133415869	2.60914980201623e-05	0.00173933464988798	GTF2B	general transcription factor IIB
TC06001301.hg.1	0.143533333333333	-0.00433333333333419	-0.0404000000000009	0.34095	0.4396	0.235566666666665	0.342899999999999	-0.147866666666667	-0.183933333333334	0.197416666666667	0.296066666666666	0.0920333333333323	0.199366666666666	-0.0360666666666667	0.345283333333334	0.443933333333334	0.2399	0.347233333333334	0.381350000000001	0.48	0.275966666666666	0.3833	0.0986499999999992	-0.105383333333335	0.00194999999999901	-0.204033333333334	-0.0967000000000002	0.107333333333334	6.76737391304348	10.4988182617843	2.6030958318777e-05	0.00173933464988798	TPMT	thiopurine S-methyltransferase
TC11002074.hg.1	0.149833333333335	0.0386333333333351	-0.0612666666666657	-0.408499999999996	-0.337999999999997	-0.358766666666665	-0.3143	-0.1112	-0.211100000000001	-0.558333333333331	-0.487833333333333	-0.5086	-0.464133333333336	-0.0999000000000008	-0.447133333333331	-0.376633333333332	-0.3974	-0.352933333333335	-0.34723333333333	-0.276733333333332	-0.297499999999999	-0.253033333333335	0.0704999999999982	0.0497333333333305	0.0941999999999954	-0.0207666666666677	0.0236999999999972	0.0444666666666649	7.47830869565217	10.4703850971898	2.6526597068605e-05	0.00176334430005201	UCP2	uncoupling protein 2 (mitochondrial, proton carrier)
TC07001619.hg.1	0.236166666666665	-0.0175999999999998	-0.0488000000000008	0.229500000000001	0.3529	0.064733333333332	0.253566666666665	-0.253766666666665	-0.284966666666666	-0.00666666666666416	0.116733333333335	-0.171433333333333	0.0174000000000003	-0.031200000000001	0.247100000000001	0.3705	0.0823333333333318	0.271166666666665	0.278300000000002	0.401700000000001	0.113533333333333	0.302366666666666	0.123399999999999	-0.164766666666669	0.0240666666666645	-0.288166666666668	-0.0993333333333348	0.188833333333333	6.87285217391304	10.4090950364238	2.76308726250442e-05	0.00182734462818049	SLC25A13	solute carrier family 25 (aspartate/glutamate carrier), member 13
TC19000472.hg.1	0.25	0.0337999999999985	0.0106666666666637	-0.0532833333333311	0.147166666666664	-0.13546666666667	-0.00230000000000175	-0.216200000000002	-0.239333333333336	-0.303283333333331	-0.102833333333336	-0.38546666666667	-0.252300000000002	-0.0231333333333348	-0.0870833333333296	0.113366666666666	-0.169266666666669	-0.0361000000000002	-0.0639499999999948	0.136500000000001	-0.146133333333334	-0.0129666666666655	0.200449999999996	-0.0821833333333393	0.0509833333333294	-0.282633333333335	-0.149466666666666	0.133166666666669	7.4196652173913	10.4083457581273	2.76446833092068e-05	0.00182734462818049	TMEM147	transmembrane protein 147
TC03001548.hg.1	-0.1131	-0.0408666666666671	0.0811999999999999	-0.419616666666666	-0.788033333333335	-0.502066666666667	-0.383333333333334	0.0722333333333331	0.1943	-0.306516666666666	-0.674933333333334	-0.388966666666667	-0.270233333333334	0.122066666666667	-0.378749999999999	-0.747166666666668	-0.4612	-0.342466666666667	-0.500816666666666	-0.869233333333335	-0.583266666666667	-0.464533333333334	-0.368416666666669	-0.082450000000001	0.0362833333333321	0.285966666666668	0.404700000000001	0.118733333333333	3.72578695652174	10.3753743061122	2.82600380027125e-05	0.00184214740797737	FOXP1-IT1	FOXP1 intronic transcript 1 (non-protein coding)
TC04000687.hg.1	0.142733333333333	0.00609999999999911	-0.076900000000002	-0.122766666666666	-0.181500000000002	-0.206833333333335	-0.226100000000001	-0.136633333333334	-0.219633333333335	-0.265499999999999	-0.324233333333335	-0.349566666666668	-0.368833333333334	-0.0830000000000011	-0.128866666666665	-0.187600000000001	-0.212933333333334	-0.2322	-0.0458666666666643	-0.1046	-0.129933333333333	-0.149199999999999	-0.0587333333333353	-0.0840666666666685	-0.103333333333334	-0.0253333333333332	-0.0445999999999991	-0.0192666666666659	7.65606956521739	10.3769241874055	2.82307752513669e-05	0.00184214740797737	MGST2	microsomal glutathione S-transferase 2
TC0X001242.hg.1	0.151899999999998	0.0649999999999977	0.00936666666666497	0.216750000000001	0.323099999999998	0.246366666666665	0.325299999999997	-0.0869	-0.142533333333333	0.0648500000000034	0.171200000000001	0.0944666666666674	0.173399999999999	-0.0556333333333328	0.151750000000003	0.258100000000001	0.181366666666667	0.260299999999999	0.207383333333336	0.313733333333333	0.237	0.315933333333332	0.106349999999997	0.029616666666664	0.108549999999996	-0.0767333333333333	0.00219999999999843	0.0789333333333317	8.15823043478261	10.3800548234855	2.8171768985365e-05	0.00184214740797737	MORF4L2	mortality factor 4 like 2
TC12001363.hg.1	0.109233333333334	0.0923333333333325	0.00826666666666576	-0.110499999999998	-0.161366666666667	-0.129133333333333	-0.0591333333333344	-0.0169000000000015	-0.100966666666668	-0.219733333333332	-0.270600000000001	-0.238366666666667	-0.168366666666668	-0.0840666666666667	-0.202833333333331	-0.253699999999999	-0.221466666666665	-0.151466666666667	-0.118766666666664	-0.169633333333333	-0.137399999999999	-0.0674000000000001	-0.0508666666666686	-0.0186333333333346	0.0513666666666639	0.032233333333334	0.102233333333333	0.0699999999999985	4.87394347826087	10.3880509777955	2.80216754898241e-05	0.00184214740797737	DENND5B	DENN/MADD domain containing 5B
TC19001656.hg.1	0.105099999999999	-0.0532000000000004	-0.0457333333333327	0.200316666666668	0.301166666666667	0.115066666666666	0.177299999999999	-0.1583	-0.150833333333332	0.0952166666666683	0.196066666666668	0.00996666666666712	0.0721999999999996	0.00746666666666762	0.253516666666668	0.354366666666667	0.168266666666667	0.230499999999999	0.24605	0.3469	0.160799999999999	0.223033333333332	0.100849999999999	-0.0852500000000012	-0.0230166666666687	-0.186100000000001	-0.123866666666668	0.0622333333333325	6.86312608695652	10.3817986431755	2.81389606043654e-05	0.00184214740797737	SLC1A5	solute carrier family 1 (neutral amino acid transporter), member 5
TC19000458.hg.1	0.120033333333335	-0.0256666666666669	-0.0601333333333338	-0.0853666666666637	-0.045399999999999	-0.230066666666667	-0.1749	-0.145700000000001	-0.180166666666668	-0.205399999999998	-0.165433333333334	-0.350100000000001	-0.294933333333335	-0.0344666666666669	-0.0596999999999968	-0.019733333333332	-0.2044	-0.149233333333333	-0.0252333333333299	0.0147333333333348	-0.169933333333333	-0.114766666666666	0.0399666666666647	-0.144700000000003	-0.0895333333333364	-0.184666666666668	-0.129500000000001	0.0551666666666666	6.6412347826087	10.3217880709642	2.92927047635439e-05	0.00190418764777822	FXYD3	FXYD domain containing ion transport regulator 3
TC01000159.hg.1	-0.400033333333334	0.0280666666666649	0.156199999999999	-0.0492333333333335	0.181333333333333	0.00186666666666513	0.0142666666666655	0.428099999999999	0.556233333333333	0.350800000000001	0.581366666666667	0.401899999999999	0.4143	0.128133333333334	-0.0772999999999984	0.153266666666668	-0.0261999999999998	-0.0137999999999994	-0.205433333333332	0.0251333333333341	-0.154333333333334	-0.141933333333333	0.230566666666666	0.0510999999999986	0.063499999999999	-0.179466666666668	-0.167066666666667	0.0124000000000004	2.8272347826087	10.2828837574338	3.00685762639244e-05	0.0019492389439192	AADACL4	arylacetamide deacetylase-like 4
TC14000777.hg.1	0.181233333333333	-0.0330000000000004	-0.0509999999999984	-0.0670666666666628	0.304533333333334	-0.1479	0.067733333333333	-0.214233333333333	-0.232233333333332	-0.248299999999996	0.1233	-0.329133333333333	-0.1135	-0.017999999999998	-0.0340666666666625	0.337533333333334	-0.1149	0.100733333333333	-0.0160666666666645	0.355533333333332	-0.0969000000000015	0.118733333333331	0.371599999999996	-0.0808333333333371	0.134799999999996	-0.452433333333333	-0.236800000000001	0.215633333333333	7.85911739130435	10.274568169028	3.02373461324786e-05	0.0019547945856854	DYNC1H1	dynein, cytoplasmic 1, heavy chain 1
TC09000338.hg.1	0.141733333333333	0.020166666666666	-0.0560333333333336	-0.276466666666665	-0.2197	-0.352566666666667	-0.263133333333334	-0.121566666666667	-0.197766666666667	-0.418199999999998	-0.361433333333334	-0.4943	-0.404866666666667	-0.0761999999999996	-0.296633333333331	-0.239866666666666	-0.372733333333333	-0.2833	-0.220433333333331	-0.163666666666667	-0.296533333333334	-0.207100000000001	0.0567666666666646	-0.0761000000000021	0.013333333333331	-0.132866666666667	-0.0434333333333337	0.089433333333333	4.12673043478261	10.1925873654793	3.19584434669697e-05	0.00206040025113625	RORB	RAR-related orphan receptor B
TC20000393.hg.1	0.172366666666669	0.0583333333333353	-0.00799999999999734	-0.198483333333328	-0.109433333333332	-0.190166666666666	-0.160133333333333	-0.114033333333333	-0.180366666666666	-0.370849999999997	-0.2818	-0.362533333333335	-0.332500000000001	-0.0663333333333327	-0.256816666666664	-0.167766666666667	-0.248500000000002	-0.218466666666668	-0.190483333333331	-0.101433333333334	-0.182166666666669	-0.152133333333335	0.0890499999999967	0.00831666666666209	0.0383499999999959	-0.0807333333333347	-0.0507000000000009	0.0300333333333338	9.37614347826087	10.1810884587497	3.22083972301046e-05	0.00207084153994213	RNF114	ring finger protein 114
TC01001790.hg.1	0.178533333333331	0.0415666666666672	0.0256999999999987	0.220816666666668	0.349466666666666	0.217933333333331	0.343033333333334	-0.136966666666664	-0.152833333333333	0.0422833333333363	0.170933333333335	0.0393999999999997	0.164500000000003	-0.0158666666666685	0.179250000000001	0.307899999999999	0.176366666666664	0.301466666666667	0.195116666666669	0.323766666666668	0.192233333333332	0.317333333333336	0.128649999999999	-0.00288333333333668	0.122216666666667	-0.131533333333335	-0.00643333333333196	0.125100000000003	7.27925217391304	10.1419870802442	3.30746611765185e-05	0.00212074366977066	SMYD2	SET and MYND domain containing 2
TC0X000636.hg.1	0.160666666666665	0.0532333333333321	0.00563333333333027	0.407600000000001	0.446933333333333	0.272233333333332	0.410599999999999	-0.107433333333333	-0.155033333333335	0.246933333333336	0.286266666666668	0.111566666666667	0.249933333333334	-0.0476000000000019	0.354366666666669	0.393700000000001	0.218999999999999	0.357366666666667	0.401966666666671	0.441300000000003	0.266600000000001	0.404966666666668	0.0393333333333317	-0.13536666666667	0.00299999999999745	-0.174700000000001	-0.0363333333333342	0.138366666666667	7.70086086956522	10.123069832948	3.35029816135251e-05	0.00214237000904748	HPRT1	hypoxanthine phosphoribosyltransferase 1
TC01002825.hg.1	0.241000000000001	0.165900000000001	0.1128	-0.21023333333333	-0.217733333333333	-0.277233333333332	-0.149133333333333	-0.0750999999999999	-0.128200000000001	-0.451233333333331	-0.458733333333334	-0.518233333333333	-0.390133333333334	-0.0531000000000006	-0.376133333333331	-0.383633333333334	-0.443133333333333	-0.315033333333334	-0.32303333333333	-0.330533333333333	-0.390033333333332	-0.261933333333333	-0.00750000000000295	-0.0670000000000019	0.061099999999997	-0.059499999999999	0.0686	0.128099999999999	4.79717391304348	10.1189289884109	3.35975537820978e-05	0.00214259521842907	MCOLN3	mucolipin 3
TC04000711.hg.1	0.2199	0.00166666666666693	-0.00416666666666732	-0.000333333333331076	-0.198633333333333	-0.0798333333333323	-0.0985333333333323	-0.218233333333333	-0.224066666666667	-0.220233333333331	-0.418533333333333	-0.299733333333332	-0.318433333333332	-0.00583333333333425	-0.001999999999998	-0.2003	-0.0814999999999992	-0.100199999999999	0.00383333333333624	-0.194466666666666	-0.075666666666665	-0.0943666666666649	-0.198300000000002	-0.0795000000000012	-0.0982000000000012	0.118800000000001	0.100100000000001	-0.0186999999999999	6.02731304347826	10.0983875979801	3.40710810678604e-05	0.00216135892541475	SMAD1	SMAD family member 1
TC05000866.hg.1	0.150433333333332	0.0404333333333318	0.00303333333333189	-0.163483333333333	-0.136466666666668	-0.204533333333335	-0.131700000000001	-0.11	-0.1474	-0.313916666666665	-0.2869	-0.354966666666667	-0.282133333333333	-0.0373999999999999	-0.203916666666665	-0.1769	-0.244966666666667	-0.172133333333333	-0.166516666666665	-0.1395	-0.207566666666667	-0.134733333333333	0.0270166666666647	-0.041050000000002	0.0317833333333315	-0.0680666666666667	0.00476666666666681	0.0728333333333335	6.05694782608696	10.0981983194881	3.40754785538361e-05	0.00216135892541475	CYFIP2	cytoplasmic FMR1 interacting protein 2
TC01001099.hg.1	0.027333333333333	-0.0907666666666671	-0.154266666666668	0.139616666666669	0.510699999999998	0.0859000000000005	0.221866666666667	-0.1181	-0.181600000000001	0.112283333333336	0.483366666666665	0.0585666666666675	0.194533333333334	-0.0635000000000012	0.230383333333336	0.601466666666665	0.176666666666668	0.312633333333334	0.293883333333337	0.664966666666666	0.240166666666669	0.376133333333335	0.371083333333329	-0.0537166666666682	0.0822499999999984	-0.424799999999998	-0.288833333333331	0.135966666666667	8.9109652173913	10.0805080289179	3.44892589187178e-05	0.00218172376579373	PDZK1	PDZ domain containing 1
TC06000586.hg.1	0.124066666666667	0.114366666666666	0.0459666666666667	0.223533333333334	0.225233333333333	0.244633333333333	0.319866666666666	-0.00970000000000049	-0.0781000000000001	0.0994666666666673	0.101166666666666	0.120566666666666	0.195799999999999	-0.0683999999999996	0.109166666666668	0.110866666666666	0.130266666666667	0.2055	0.177566666666667	0.179266666666666	0.198666666666666	0.273899999999999	0.0016999999999987	0.0210999999999988	0.096333333333332	0.0194000000000001	0.0946333333333333	0.0752333333333333	6.41039130434783	10.0463962950825	3.53029184683931e-05	0.00222720717801133	RPL7L1	ribosomal protein L7-like 1
TC0X000787.hg.1	0.195933333333331	-0.070700000000004	-0.0980000000000034	0.332383333333333	0.0712666666666655	0.275899999999997	0.113099999999998	-0.266633333333335	-0.293933333333334	0.136450000000003	-0.124666666666665	0.0799666666666665	-0.0828333333333324	-0.0272999999999994	0.403083333333337	0.141966666666669	0.346600000000001	0.183800000000002	0.430383333333337	0.169266666666669	0.373900000000001	0.211100000000002	-0.261116666666668	-0.0564833333333361	-0.219283333333335	0.204633333333332	0.0418333333333329	-0.162799999999999	7.54864347826087	10.0353309112349	3.55714001077551e-05	0.00223814488592431	F8A2	coagulation factor VIII-associated 2
TC01001184.hg.1	0.3047	0.136233333333335	0.0536666666666674	-0.0834666666666628	-0.199399999999999	-0.152733333333332	-0.191366666666666	-0.168466666666665	-0.251033333333333	-0.388166666666663	-0.504099999999999	-0.457433333333332	-0.496066666666667	-0.0825666666666676	-0.219699999999998	-0.335633333333334	-0.288966666666667	-0.327600000000001	-0.13713333333333	-0.253066666666666	-0.206399999999999	-0.245033333333334	-0.115933333333336	-0.0692666666666693	-0.107900000000003	0.0466666666666669	0.00803333333333267	-0.0386333333333342	6.64906956521739	9.99757409743837	3.65046363437629e-05	0.00229073893984381	MRPS21	mitochondrial ribosomal protein S21
TC11002266.hg.1	0.185333333333332	0.0538999999999996	-0.0456333333333339	-0.168983333333331	-0.374866666666668	-0.3442	-0.380766666666667	-0.131433333333333	-0.230966666666666	-0.354316666666664	-0.5602	-0.529533333333332	-0.5661	-0.0995333333333335	-0.222883333333331	-0.428766666666667	-0.398099999999999	-0.434666666666667	-0.123349999999998	-0.329233333333334	-0.298566666666666	-0.335133333333333	-0.205883333333336	-0.175216666666668	-0.211783333333336	0.0306666666666677	-0.00589999999999957	-0.0365666666666673	4.7298652173913	9.96359634547887	3.73676484575927e-05	0.00233245491645642	C11orf65	chromosome 11 open reading frame 65
TC11003505.hg.1	-0.0405666666666673	-0.0786666666666673	-0.0392000000000001	-0.280183333333333	-0.3799	-0.4343	-0.488333333333334	-0.0381	0.00136666666666718	-0.239616666666666	-0.339333333333333	-0.393733333333333	-0.447766666666666	0.0394666666666672	-0.201516666666666	-0.301233333333333	-0.355633333333333	-0.409666666666666	-0.240983333333333	-0.3407	-0.3951	-0.449133333333334	-0.0997166666666671	-0.154116666666667	-0.208150000000001	-0.0544000000000002	-0.108433333333334	-0.0540333333333334	3.09329130434783	9.96659398444448	3.72906101823395e-05	0.00233245491645642	CASP1	caspase 1, apoptosis-related cysteine peptidase
TC10001048.hg.1	0.12833333333333	-0.00800000000000267	-0.0913666666666701	-0.284516666666666	-0.24786666666667	-0.382900000000003	-0.290100000000002	-0.136333333333333	-0.2197	-0.412849999999996	-0.3762	-0.511233333333333	-0.418433333333333	-0.0833666666666675	-0.276516666666663	-0.239866666666667	-0.3749	-0.2821	-0.193149999999996	-0.156499999999999	-0.291533333333333	-0.198733333333332	0.0366499999999963	-0.098383333333337	-0.0055833333333366	-0.135033333333333	-0.0422333333333329	0.0928000000000004	6.41870869565217	9.93385092227056	3.81417056411615e-05	0.00236820743310769	PHYH	phytanoyl-CoA 2-hydroxylase
TC15000609.hg.1	0.1373	-0.011000000000001	-0.0258666666666674	-0.15373333333333	-0.0937666666666672	-0.212933333333334	-0.106466666666666	-0.148300000000001	-0.163166666666667	-0.291033333333329	-0.231066666666667	-0.350233333333334	-0.243766666666666	-0.0148666666666664	-0.142733333333329	-0.0827666666666662	-0.201933333333333	-0.095466666666665	-0.127866666666662	-0.0678999999999998	-0.187066666666666	-0.0805999999999987	0.0599666666666625	-0.0592000000000041	0.0472666666666637	-0.119166666666667	-0.0126999999999988	0.106466666666668	9.43392608695652	9.9367508626594	3.80654667066213e-05	0.00236820743310769	RAB11A	RAB11A, member RAS oncogene family
TC03000395.hg.1	0.320566666666665	0.197833333333333	0.117933333333331	0.201533333333334	-0.281066666666668	0.155366666666666	0.0569999999999995	-0.122733333333333	-0.202633333333334	-0.119033333333332	-0.601633333333333	-0.1652	-0.263566666666666	-0.0799000000000012	0.00370000000000115	-0.4789	-0.0424666666666669	-0.140833333333333	0.0836000000000023	-0.398999999999999	0.0374333333333343	-0.060933333333332	-0.482600000000001	-0.046166666666668	-0.144533333333334	0.436433333333333	0.338066666666667	-0.0983666666666663	5.87786956521739	9.92825105148983	3.82894035260347e-05	0.00237112169414381	PSMD6-AS2	PSMD6 antisense RNA 2 (non-protein coding)
TC15001458.hg.1	0.190533333333333	0.0787666666666667	0.00323333333333231	-0.128766666666666	-0.335666666666668	-0.147966666666668	-0.137866666666668	-0.111766666666666	-0.1873	-0.319299999999998	-0.526200000000001	-0.338500000000001	-0.328400000000001	-0.0755333333333343	-0.207533333333332	-0.414433333333335	-0.226733333333335	-0.216633333333335	-0.131999999999998	-0.338900000000001	-0.1512	-0.141100000000001	-0.206900000000003	-0.0192000000000023	-0.00910000000000277	0.1877	0.1978	0.0100999999999996	7.05854782608696	9.91143485496262	3.8736748901098e-05	0.00239252801874183	FAM214A	family with sequence similarity 214, member A
TC17000783.hg.1	0.133833333333333	0.0681333333333329	-0.0210666666666661	-0.262683333333332	-0.310533333333333	-0.342066666666667	-0.154800000000001	-0.0657000000000005	-0.1549	-0.396516666666665	-0.444366666666666	-0.4759	-0.288633333333334	-0.0891999999999991	-0.330816666666665	-0.378666666666666	-0.4102	-0.222933333333334	-0.241616666666665	-0.289466666666667	-0.321000000000001	-0.133733333333335	-0.0478500000000013	-0.0793833333333351	0.107883333333331	-0.0315333333333339	0.155733333333332	0.187266666666666	4.78932608695652	9.8913260932166	3.92792863431665e-05	0.00241968629902459	PRKCA	protein kinase C, alpha
TC06001879.hg.1	0.0780999999999992	0.125266666666668	0.107100000000004	0.0449166666666727	0.31296666666667	0.167033333333336	0.314066666666669	0.0471666666666692	0.0290000000000052	-0.0331833333333265	0.234866666666671	0.0889333333333369	0.23596666666667	-0.018166666666664	-0.0803499999999957	0.187700000000001	0.0417666666666676	0.188800000000001	-0.0621833333333317	0.205866666666665	0.0599333333333316	0.206966666666665	0.268049999999997	0.122116666666663	0.269149999999996	-0.145933333333334	0.00109999999999921	0.147033333333333	9.17579130434783	9.87903278803126	3.96150967116036e-05	0.00242766264535796	COL12A1	collagen, type XII, alpha 1
TC08001654.hg.1	-0.00243333333333462	-0.0705333333333353	-0.161533333333336	-0.38625	-0.387733333333335	-0.409166666666668	-0.410733333333336	-0.0681000000000007	-0.159100000000001	-0.383816666666666	-0.3853	-0.406733333333333	-0.408300000000001	-0.0910000000000002	-0.315716666666665	-0.3172	-0.338633333333332	-0.3402	-0.224716666666665	-0.2262	-0.247633333333332	-0.2492	-0.00148333333333461	-0.0229166666666671	-0.0244833333333352	-0.0214333333333325	-0.0230000000000006	-0.00156666666666805	4.13209130434783	9.87925913273614	3.96088851512404e-05	0.00242766264535796	LRRC6	leucine rich repeat containing 6
TC0X000120.hg.1	0.155133333333334	0.0461000000000027	0.0601333333333347	0.190766666666671	0.3371	0.131566666666668	0.3569	-0.109033333333331	-0.0949999999999989	0.0356333333333376	0.181966666666667	-0.0235666666666656	0.201766666666667	0.014033333333332	0.144666666666668	0.290999999999998	0.0854666666666652	0.310799999999998	0.130633333333336	0.276966666666666	0.0714333333333332	0.296766666666666	0.146333333333329	-0.0592000000000033	0.166133333333329	-0.205533333333332	0.0198	0.225333333333332	8.01450434782609	9.86995997003396	3.98649704084034e-05	0.00243662982766376	POLA1	polymerase (DNA directed), alpha 1, catalytic subunit
TC21000431.hg.1	0.0549000000000008	0.032	-0.00356666666666783	-0.0235666666666656	-0.250233333333334	-0.1639	-0.183966666666666	-0.0229000000000008	-0.0584666666666687	-0.0784666666666665	-0.305133333333335	-0.218800000000001	-0.238866666666667	-0.0355666666666679	-0.0555666666666657	-0.282233333333334	-0.1959	-0.215966666666666	-0.0199999999999978	-0.246666666666666	-0.160333333333332	-0.180399999999998	-0.226666666666668	-0.140333333333334	-0.1604	0.086333333333334	0.0662666666666683	-0.0200666666666658	5.42082608695652	9.86124936454265	4.01065090031633e-05	0.00244504240897005	CBR3-AS1	CBR3 antisense RNA 1 (non-protein coding)
TC01002509.hg.1	0.0639333333333321	-0.0177999999999994	-0.0847999999999987	-0.0835999999999979	-0.254466666666666	-0.156033333333333	-0.184866666666667	-0.0817333333333314	-0.148733333333331	-0.14753333333333	-0.318399999999998	-0.219966666666665	-0.248799999999999	-0.0669999999999993	-0.0657999999999985	-0.236666666666666	-0.138233333333334	-0.167066666666668	0.00120000000000076	-0.169666666666667	-0.0712333333333346	-0.100066666666669	-0.170866666666668	-0.0724333333333353	-0.101266666666669	0.0984333333333325	0.0695999999999986	-0.0288333333333339	4.80066956521739	9.85216655852118	4.03600929814617e-05	0.00245414394842314	OSCP1	organic solute carrier partner 1
TC0X002351.hg.1	0.145466666666666	-0.169666666666666	-0.255599999999999	-0.187716666666663	-0.411166666666666	-0.390433333333334	-0.4512	-0.315133333333332	-0.401066666666665	-0.333183333333329	-0.556633333333332	-0.5359	-0.596666666666666	-0.0859333333333332	-0.018049999999997	-0.2415	-0.220766666666668	-0.281533333333334	0.0678833333333362	-0.155566666666667	-0.134833333333335	-0.195600000000001	-0.223450000000003	-0.202716666666671	-0.263483333333337	0.0207333333333324	-0.0400333333333336	-0.060766666666666	9.04976086956522	9.84005745472509	4.07009298422715e-05	0.00246565252796771	GAGE2B	G antigen 2B
TC10000917.hg.1	-0.0367666666666673	-0.191133333333334	-0.170066666666667	-0.425249999999999	-0.4651	-0.4924	-0.468400000000001	-0.154366666666666	-0.1333	-0.388483333333332	-0.428333333333333	-0.455633333333333	-0.431633333333334	0.0210666666666661	-0.234116666666665	-0.273966666666666	-0.301266666666667	-0.277266666666668	-0.255183333333331	-0.295033333333333	-0.322333333333333	-0.298333333333334	-0.0398500000000013	-0.0671500000000016	-0.0431500000000025	-0.0273000000000003	-0.00330000000000119	0.0239999999999991	4.21427391304348	9.83800847702488	4.0758916937763e-05	0.00246565252796771	FANK1	fibronectin type III and ankyrin repeat domains 1
TC07001603.hg.1	0.197966666666667	-0.129566666666667	-0.0754666666666663	0.130866666666668	0.135	-0.0960333333333345	-0.0600666666666667	-0.327533333333334	-0.273433333333333	-0.067099999999999	-0.0629666666666671	-0.294000000000001	-0.258033333333334	0.0541000000000009	0.260433333333335	0.264566666666667	0.0335333333333327	0.0695000000000006	0.206333333333334	0.210466666666666	-0.0205666666666682	0.0153999999999996	0.00413333333333199	-0.226900000000002	-0.190933333333335	-0.231033333333334	-0.195066666666666	0.0359666666666678	5.03426086956522	9.8335889429955	4.08843032087162e-05	0.00246689595668593	CDK6	cyclin-dependent kinase 6
TC01000593.hg.1	0.140433333333332	-0.237866666666668	-0.231466666666668	-0.3355	-0.179966666666668	-0.595633333333335	-0.389633333333335	-0.3783	-0.3719	-0.475933333333332	-0.3204	-0.736066666666668	-0.530066666666667	0.00640000000000018	-0.0976333333333317	0.0579000000000001	-0.357766666666667	-0.151766666666667	-0.104033333333332	0.0514999999999999	-0.364166666666668	-0.158166666666667	0.155533333333332	-0.260133333333336	-0.0541333333333354	-0.415666666666668	-0.209666666666667	0.206	6.42716086956522	9.82379067286452	4.116381284801e-05	0.00247032473669103	CYP4X1	cytochrome P450, family 4, subfamily X, polypeptide 1
TC11001546.hg.1	0.162466666666669	-0.0146999999999995	-0.0435333333333325	-0.164033333333331	-0.407933333333332	-0.300533333333332	-0.309266666666666	-0.177166666666668	-0.206000000000001	-0.326499999999999	-0.570400000000001	-0.463000000000001	-0.471733333333335	-0.028833333333333	-0.149333333333331	-0.393233333333333	-0.285833333333333	-0.294566666666666	-0.120499999999998	-0.3644	-0.257	-0.265733333333333	-0.243900000000002	-0.136500000000002	-0.145233333333335	0.1074	0.0986666666666665	-0.0087333333333337	8.51918260869565	9.82057303882415	4.12560607478997e-05	0.00247032473669103	ELF5	E74-like factor 5 (ets domain transcription factor)
TC12001484.hg.1	0.0512999999999995	0.0656333333333334	-0.0347666666666662	-0.039349999999998	-0.251066666666667	-0.0159666666666674	-0.2131	0.014333333333334	-0.0860666666666656	-0.0906499999999975	-0.302366666666667	-0.0672666666666668	-0.264399999999999	-0.1004	-0.104983333333331	-0.316700000000001	-0.0816000000000008	-0.278733333333333	-0.00458333333333183	-0.216300000000001	0.0187999999999988	-0.178333333333334	-0.211716666666669	0.0233833333333306	-0.173750000000002	0.2351	0.0379666666666676	-0.197133333333332	5.85413043478261	9.82069059935374	4.12526863284083e-05	0.00247032473669103	BCDIN3D	BCDIN3 domain containing
TC0X002316.hg.1	0.0582000000000011	-0.00823333333333132	-0.0143666666666658	0.224100000000002	0.250333333333334	0.149166666666666	0.301066666666667	-0.0664333333333325	-0.0725666666666669	0.165900000000001	0.192133333333333	0.0909666666666649	0.242866666666666	-0.00613333333333443	0.232333333333333	0.258566666666665	0.157399999999997	0.309299999999999	0.238466666666667	0.264699999999999	0.163533333333332	0.315433333333333	0.026233333333332	-0.0749333333333357	0.0769666666666655	-0.101166666666668	0.0507333333333335	0.151900000000001	8.63759130434783	9.80222199902971	4.17865642702649e-05	0.00249573967108598	HNRNPH2	heterogeneous nuclear ribonucleoprotein H2 (H')
TC07000562.hg.1	0.0148666666666664	-0.108733333333335	-0.130266666666667	0.118983333333336	0.422233333333331	0.067266666666665	0.176766666666666	-0.123600000000001	-0.145133333333334	0.10411666666667	0.407366666666665	0.0523999999999987	0.161899999999999	-0.0215333333333323	0.227716666666671	0.530966666666666	0.176	0.285500000000001	0.249250000000004	0.552499999999998	0.197533333333332	0.307033333333333	0.303249999999995	-0.0517166666666711	0.0577833333333295	-0.354966666666666	-0.245466666666665	0.109500000000001	9.25681739130435	9.78047941258327	4.24248971805151e-05	0.00252744982392881	PEG10	paternally expressed 10
TC02000057.hg.1	0.113933333333333	-0.00590000000000046	-0.00986666666666736	0.0411500000000027	0.285	0.0237666666666669	0.108366666666667	-0.119833333333333	-0.1238	-0.0727833333333301	0.171066666666667	-0.0901666666666658	-0.00556666666666583	-0.0039666666666669	0.0470500000000031	0.290900000000001	0.0296666666666674	0.114266666666667	0.05101666666667	0.294866666666667	0.0336333333333343	0.118233333333334	0.243849999999997	-0.0173833333333357	0.0672166666666643	-0.261233333333333	-0.176633333333333	0.0846	7.55250869565217	9.7736472295247	4.26277011621639e-05	0.00253311884784859	RRM2	ribonucleotide reductase M2
TC08000498.hg.1	0.307733333333336	0.0933333333333346	0.0768000000000022	-0.0881666666666625	-0.0955666666666657	-0.226266666666666	-0.0283666666666651	-0.214400000000001	-0.230933333333334	-0.395899999999998	-0.403300000000002	-0.534000000000002	-0.336100000000001	-0.0165333333333324	-0.181499999999997	-0.1889	-0.3196	-0.1217	-0.164966666666665	-0.172366666666668	-0.303066666666668	-0.105166666666667	-0.00740000000000318	-0.138100000000003	0.0597999999999974	-0.1307	0.0672000000000006	0.197900000000001	5.92444782608696	9.7698879328618	4.27397476972229e-05	0.00253337970481373	CRISPLD1	cysteine-rich secretory protein LCCL domain containing 1
TC03001937.hg.1	0.358733333333333	-0.139766666666667	-0.194066666666668	-0.0555499999999993	-0.109533333333334	-0.112100000000001	-0.179233333333334	-0.498500000000001	-0.552800000000001	-0.414283333333333	-0.468266666666667	-0.470833333333334	-0.537966666666668	-0.0543000000000005	0.0842166666666682	0.0302333333333333	0.0276666666666667	-0.0394666666666668	0.138516666666669	0.0845333333333338	0.0819666666666672	0.0148333333333337	-0.0539833333333348	-0.0565500000000014	-0.123683333333335	-0.00256666666666661	-0.0697000000000001	-0.0671333333333335	5.14786956521739	9.74343991206839	4.35373014113533e-05	0.00255491216162585	PA2G4P4	proliferation-associated 2G4 pseudogene 4
TC0X002302.hg.1	-0.0285000000000011	0.0257666666666641	-0.00113333333333543	0.203633333333334	0.229199999999998	0.264699999999999	0.252066666666666	0.0542666666666651	0.0273666666666657	0.232133333333335	0.257699999999999	0.293200000000001	0.280566666666667	-0.0268999999999995	0.17786666666667	0.203433333333334	0.238933333333335	0.226300000000002	0.20476666666667	0.230333333333333	0.265833333333335	0.253200000000001	0.0255666666666636	0.0610666666666653	0.0484333333333318	0.0355000000000016	0.0228666666666681	-0.0126333333333335	8.06123043478261	9.75190759459114	4.32801774809698e-05	0.00255491216162585	CT45A3	cancer/testis antigen family 45, member A3
TC12003215.hg.1	0.157066666666667	-0.112866666666666	-0.175633333333334	-0.120816666666664	-0.1366	-0.270366666666666	-0.186266666666667	-0.269933333333333	-0.332700000000001	-0.277883333333331	-0.293666666666667	-0.427433333333333	-0.343333333333335	-0.0627666666666675	-0.00794999999999746	-0.0237333333333334	-0.1575	-0.0734000000000012	0.0548166666666701	0.0390333333333341	-0.0947333333333322	-0.0106333333333337	-0.0157833333333359	-0.149550000000002	-0.0654500000000038	-0.133766666666666	-0.0496666666666679	0.0840999999999985	5.49626086956522	9.74457658877959	4.35026879219246e-05	0.00255491216162585	PAN2	PAN2 poly(A) specific ribonuclease subunit homolog (S. cerevisiae)
TC16000559.hg.1	0.173733333333336	0.0679666666666687	0.0561666666666678	-0.163799999999997	0.0612666666666684	-0.159733333333334	0.0138000000000016	-0.105766666666668	-0.117566666666669	-0.337533333333333	-0.112466666666668	-0.33346666666667	-0.159933333333335	-0.0118000000000009	-0.231766666666665	-0.00670000000000037	-0.227700000000002	-0.0541666666666671	-0.219966666666664	0.00510000000000055	-0.215900000000001	-0.0423666666666662	0.225066666666665	0.00406666666666311	0.177599999999998	-0.221000000000002	-0.0474666666666668	0.173533333333335	8.4972347826087	9.74375726203142	4.35276345721464e-05	0.00255491216162585	CDH1	cadherin 1, type 1, E-cadherin (epithelial)
TC08001000.hg.1	0.101100000000001	0.151400000000002	0.0835000000000017	-0.254949999999997	-0.231033333333333	-0.155733333333331	-0.111966666666665	0.0503000000000009	-0.0175999999999989	-0.356049999999998	-0.332133333333333	-0.256833333333332	-0.213066666666665	-0.0678999999999998	-0.406349999999999	-0.382433333333334	-0.307133333333333	-0.263366666666666	-0.338449999999999	-0.314533333333334	-0.239233333333333	-0.195466666666666	0.0239166666666648	0.0992166666666661	0.142983333333333	0.0753000000000013	0.119066666666668	0.0437666666666665	4.84969565217391	9.73163646917462	4.38985390620996e-05	0.00256970254032171	DLC1	deleted in liver cancer 1
TC04000460.hg.1	0.0961333333333343	-0.112033333333334	-0.111066666666666	-0.0791333333333313	-0.0230666666666659	-0.249266666666666	-0.212933333333333	-0.208166666666668	-0.2072	-0.175266666666666	-0.1192	-0.345400000000001	-0.309066666666667	0.00096666666666767	0.0329000000000024	0.0889666666666677	-0.137233333333333	-0.100899999999999	0.0319333333333347	0.0880000000000001	-0.1382	-0.101866666666667	0.0560666666666654	-0.170133333333335	-0.133800000000002	-0.2262	-0.189866666666667	0.0363333333333333	4.73930434782609	9.72124713384458	4.42192420596376e-05	0.00258205261575035	AGPAT9	1-acylglycerol-3-phosphate O-acyltransferase 9
TC0X000335.hg.1	0.130600000000002	0.118800000000002	-0.0233999999999988	-0.0875166666666622	-0.365499999999999	-0.151166666666665	-0.129499999999998	-0.0118	-0.154000000000001	-0.218116666666664	-0.496100000000001	-0.281766666666667	-0.2601	-0.142200000000001	-0.206316666666664	-0.484300000000001	-0.269966666666667	-0.2483	-0.0641166666666635	-0.3421	-0.127766666666666	-0.106099999999999	-0.277983333333337	-0.0636500000000026	-0.0419833333333353	0.214333333333334	0.236000000000002	0.0216666666666674	5.85404782608696	9.70904480309757	4.45992214581088e-05	0.00259137994901782	RRAGB	Ras-related GTP binding B
TC11000916.hg.1	0.326033333333333	-0.0476999999999999	-0.0165000000000006	0.0483833333333346	0.0377666666666654	-0.171733333333334	-0.040233333333334	-0.373733333333333	-0.342533333333334	-0.277649999999999	-0.288266666666668	-0.497766666666667	-0.366266666666667	0.0311999999999992	0.0960833333333344	0.0854666666666652	-0.124033333333334	0.00746666666666584	0.0648833333333352	0.054266666666666	-0.155233333333333	-0.0237333333333334	-0.0106166666666692	-0.220116666666669	-0.0886166666666686	-0.209499999999999	-0.0779999999999994	0.1315	7.58019565217391	9.71091961900544	4.45406058834942e-05	0.00259137994901782	PANX1	pannexin 1
TC06001679.hg.1	0.2097	0.0297333333333327	0.0504999999999995	0.358800000000002	0.433799999999999	0.288133333333333	0.457399999999998	-0.179966666666667	-0.1592	0.149100000000002	0.224099999999999	0.0784333333333329	0.247699999999998	0.0207666666666668	0.32906666666667	0.404066666666666	0.2584	0.427666666666665	0.308300000000003	0.383299999999999	0.237633333333333	0.406899999999998	0.0749999999999966	-0.0706666666666695	0.0985999999999958	-0.145666666666666	0.0235999999999992	0.169266666666665	6.74725652173913	9.69961194216521	4.48954340443212e-05	0.00260216589638169	PPIL1	peptidylprolyl isomerase (cyclophilin)-like 1
TC01003115.hg.1	0.0168999999999997	-0.102500000000001	-0.142133333333334	0.134150000000004	0.494766666666665	0.0551666666666648	0.230299999999998	-0.119400000000001	-0.159033333333333	0.117250000000004	0.477866666666666	0.0382666666666651	0.213399999999998	-0.0396333333333327	0.236650000000004	0.597266666666666	0.157666666666666	0.332799999999999	0.276283333333337	0.636899999999999	0.197299999999998	0.372433333333332	0.360616666666662	-0.0789833333333387	0.0961499999999944	-0.4396	-0.264466666666667	0.175133333333333	8.99746956521739	9.67481472167874	4.56845483319571e-05	0.00262857595506609	PDZK1P1	PDZ domain containing 1 pseudogene 1
TC08001750.hg.1	0.348533333333333	0.141166666666665	0.0756333333333341	-0.170149999999997	-0.130966666666666	-0.121166666666668	-0.0781666666666672	-0.207366666666668	-0.272899999999999	-0.51868333333333	-0.479499999999999	-0.469700000000001	-0.4267	-0.065533333333331	-0.311316666666662	-0.272133333333331	-0.262333333333333	-0.219333333333332	-0.245783333333331	-0.2066	-0.196800000000002	-0.153800000000001	0.0391833333333311	0.0489833333333287	0.0919833333333298	0.00979999999999759	0.0527999999999986	0.043000000000001	7.43723913043478	9.67476344005775	4.568619605737e-05	0.00262857595506609	VPS28	vacuolar protein sorting 28 homolog (S. cerevisiae)
TC09000029.hg.1	0.0897333333333332	-0.0626333333333333	-0.123666666666666	-0.215749999999999	-0.0963000000000003	-0.286533333333333	-0.3841	-0.152366666666667	-0.2134	-0.305483333333332	-0.186033333333333	-0.376266666666667	-0.473833333333333	-0.0610333333333331	-0.153116666666665	-0.033666666666667	-0.2239	-0.321466666666666	-0.0920833333333322	0.0273666666666661	-0.162866666666667	-0.260433333333333	0.119449999999998	-0.0707833333333348	-0.168350000000001	-0.190233333333333	-0.287799999999999	-0.0975666666666664	3.81229130434783	9.6782466267196	4.55744272602783e-05	0.00262857595506609	SLC1A1	solute carrier family 1 (neuronal/epithelial high affinity glutamate transporter, system Xag), member 1
TC17000399.hg.1	0.106899999999998	0.00916666666666544	0.00506666666666611	-0.140233333333331	0.202	-0.1296	0.0499333333333318	-0.0977333333333323	-0.101833333333332	-0.247133333333329	0.0951000000000022	-0.236499999999998	-0.0569666666666659	-0.00409999999999933	-0.149399999999996	0.192833333333335	-0.138766666666665	0.0407666666666664	-0.145299999999997	0.196933333333334	-0.134666666666666	0.0448666666666657	0.342233333333331	0.0106333333333311	0.190166666666663	-0.3316	-0.152066666666668	0.179533333333332	8.97200434782609	9.66287338050161	4.60700141667594e-05	0.00264419408139557	AP2B1	adaptor-related protein complex 2, beta 1 subunit
TC04002920.hg.1	0.192600000000001	-0.023766666666666	-0.057366666666665	-0.0379999999999967	-0.0374333333333325	-0.152899999999999	-0.144099999999998	-0.216366666666667	-0.249966666666666	-0.230599999999997	-0.230033333333333	-0.345499999999999	-0.336699999999999	-0.033599999999999	-0.0142333333333307	-0.0136666666666665	-0.129133333333333	-0.120333333333332	0.0193666666666683	0.0199333333333325	-0.0955333333333339	-0.0867333333333331	0.000566666666664162	-0.114900000000002	-0.106100000000001	-0.115466666666666	-0.106666666666666	0.00880000000000081	6.05468695652174	9.65568137202619	4.63039059442986e-05	0.00265115210384728	NAAA	N-acylethanolamine acid amidase
TC08001602.hg.1	-0.0291666666666686	0.0111999999999988	0.0239999999999991	-0.192716666666666	-0.252266666666668	-0.122033333333335	-0.185133333333335	0.0403666666666673	0.0531666666666677	-0.163549999999997	-0.2231	-0.0928666666666667	-0.155966666666666	0.0128000000000004	-0.203916666666665	-0.263466666666667	-0.133233333333334	-0.196333333333333	-0.216716666666665	-0.276266666666667	-0.146033333333334	-0.209133333333334	-0.0595500000000024	0.0706833333333305	0.00758333333333105	0.130233333333333	0.0671333333333335	-0.0630999999999995	5.22287391304348	9.64711938969971	4.65840639940714e-05	0.00265427649856777	MTSS1	metastasis suppressor 1
TC10001239.hg.1	-0.186833333333335	-0.134433333333334	-0.0234333333333359	-0.238449999999998	-0.149933333333334	-0.290800000000002	-0.274300000000002	0.0524000000000013	0.163399999999999	-0.0516166666666633	0.036900000000001	-0.103966666666667	-0.0874666666666668	0.110999999999998	-0.104016666666665	-0.0155000000000003	-0.156366666666668	-0.139866666666668	-0.215016666666663	-0.126499999999998	-0.267366666666666	-0.250866666666666	0.0885166666666644	-0.0523500000000032	-0.0358500000000035	-0.140866666666668	-0.124366666666668	0.0164999999999997	6.56376086956522	9.64889510539669	4.65258068354541e-05	0.00265427649856777	FAM25C	family with sequence similarity 25, member C
TC12000197.hg.1	0.171766666666667	0.168933333333334	0.165966666666668	-0.243899999999998	-0.167533333333331	-0.173733333333332	-0.199533333333332	-0.00283333333333236	-0.00579999999999892	-0.415666666666665	-0.339299999999998	-0.345499999999999	-0.371299999999999	-0.00296666666666656	-0.412833333333332	-0.336466666666666	-0.342666666666666	-0.368466666666666	-0.409866666666666	-0.333499999999999	-0.3397	-0.3655	0.0763666666666669	0.0701666666666663	0.044366666666666	-0.00620000000000065	-0.0320000000000009	-0.0258000000000003	6.13836086956522	9.64033392180897	4.68074236630513e-05	0.00266056109574619	H2AFJ	H2A histone family, member J
TC10000145.hg.1	0.230866666666667	0.116733333333333	0.127700000000002	0.364000000000003	0.490600000000001	0.286000000000001	0.511766666666668	-0.114133333333334	-0.103166666666666	0.133133333333336	0.259733333333334	0.0551333333333339	0.280900000000001	0.0109666666666683	0.24726666666667	0.373866666666668	0.169266666666668	0.395033333333335	0.236300000000002	0.3629	0.1583	0.384066666666667	0.126599999999998	-0.0780000000000021	0.147766666666665	-0.2046	0.0211666666666668	0.225766666666667	7.18240434782609	9.62505456343951	4.73147271875356e-05	0.00268291604861949	PLXDC2	plexin domain containing 2
TC10000621.hg.1	0.156533333333329	-0.0231666666666683	0.0235666666666647	-0.00458333333333361	0.341933333333331	-0.068900000000002	0.163633333333332	-0.179699999999998	-0.132966666666665	-0.161116666666663	0.185400000000001	-0.225433333333331	0.0071000000000021	0.0467333333333331	0.0185833333333347	0.365099999999999	-0.0457333333333336	0.1868	-0.0281499999999983	0.318366666666666	-0.0924666666666667	0.140066666666667	0.346516666666664	-0.0643166666666684	0.168216666666665	-0.410833333333333	-0.178299999999999	0.232533333333333	7.76913913043478	9.62042548941428	4.7469618628933e-05	0.00268522852301936	PAPSS2	3'-phosphoadenosine 5'-phosphosulfate synthase 2
TC05001265.hg.1	0.123733333333332	0.165999999999999	-0.017266666666667	-0.229316666666667	-0.428066666666667	-0.4256	-0.277833333333334	0.0422666666666669	-0.140999999999999	-0.353049999999999	-0.551799999999999	-0.549333333333332	-0.401566666666666	-0.183266666666666	-0.395316666666666	-0.594066666666666	-0.591599999999999	-0.443833333333333	-0.21205	-0.4108	-0.408333333333333	-0.260566666666667	-0.19875	-0.196283333333334	-0.048516666666667	0.00246666666666684	0.150233333333333	0.147766666666667	2.79812173913043	9.57873019707947	4.88903091768402e-05	0.00275896104448298	CAPSL	calcyphosine-like
TC05000809.hg.1	0.183466666666665	-0.179633333333333	-0.176300000000001	-0.860683333333329	-0.371900000000002	-0.859299999999999	-0.748166666666668	-0.363099999999998	-0.359766666666666	-1.04414999999999	-0.555366666666667	-1.04276666666666	-0.931633333333333	0.00333333333333208	-0.681049999999995	-0.192266666666669	-0.679666666666666	-0.568533333333335	-0.684383333333328	-0.195600000000001	-0.682999999999998	-0.571866666666667	0.488783333333327	0.00138333333332952	0.112516666666661	-0.487399999999997	-0.376266666666666	0.111133333333331	8.40928260869565	9.56724884240411	4.92897234561432e-05	0.00277484634538268	SPINK13	serine peptidase inhibitor, Kazal type 13 (putative)
TC02002482.hg.1	0.2195	-0.00280000000000058	0.0580333333333334	-0.558533333333331	-0.366866666666667	-0.613866666666667	-0.415933333333333	-0.222300000000001	-0.161466666666667	-0.778033333333331	-0.586366666666667	-0.833366666666667	-0.635433333333333	0.060833333333334	-0.555733333333331	-0.364066666666666	-0.611066666666666	-0.413133333333333	-0.616566666666665	-0.4249	-0.6719	-0.473966666666667	0.191666666666665	-0.0553333333333352	0.142599999999998	-0.247	-0.0490666666666666	0.197933333333333	4.75347391304348	9.5603521805827	4.95313785087721e-05	0.00278179570183395	KCNH7	potassium voltage-gated channel, subfamily H (eag-related), member 7
TC07001581.hg.1	0.135866666666666	0.301033333333332	0.268899999999999	0.0965666666666678	-0.0770333333333353	0.301866666666665	0.299433333333332	0.165166666666666	0.133033333333333	-0.0392999999999981	-0.212900000000001	0.165999999999999	0.163566666666666	-0.0321333333333333	-0.204466666666664	-0.378066666666667	0.000833333333332575	-0.00159999999999982	-0.172333333333331	-0.345933333333334	0.0329666666666659	0.0305333333333335	-0.173600000000003	0.205299999999997	0.202866666666664	0.3789	0.376466666666667	-0.0024333333333324	6.71062608695652	9.53008281141113	5.06076015133752e-05	0.00282873652924642	SRI	sorcin
TC13000701.hg.1	0.215166666666668	0.0624666666666664	0.000300000000000189	0.0888333333333371	0.345533333333334	0.0677000000000003	0.319599999999999	-0.152700000000001	-0.214866666666667	-0.126333333333331	0.130366666666666	-0.147466666666667	0.104433333333332	-0.0621666666666663	0.0263666666666706	0.283066666666667	0.00523333333333387	0.257133333333333	0.0885333333333369	0.345233333333334	0.0674000000000001	0.319299999999999	0.256699999999997	-0.0211333333333368	0.230766666666662	-0.277833333333334	-0.0259333333333345	0.251899999999999	6.34776956521739	9.53150416210136	5.05564911029073e-05	0.00282873652924642	DIAPH3	diaphanous homolog 3 (Drosophila)
TC21000267.hg.1	0.096566666666666	-0.0426333333333337	-0.0631666666666675	-0.118666666666663	-0.308500000000001	-0.126666666666668	-0.174866666666667	-0.1392	-0.159733333333334	-0.215233333333329	-0.405066666666667	-0.223233333333334	-0.271433333333333	-0.0205333333333337	-0.0760333333333296	-0.265866666666668	-0.0840333333333341	-0.132233333333334	-0.0554999999999959	-0.245333333333334	-0.0635000000000003	-0.1117	-0.189833333333338	-0.00800000000000445	-0.056200000000004	0.181833333333334	0.133633333333334	-0.0481999999999996	7.19802608695652	9.52347599238765	5.08459274389048e-05	0.00283532313860737	TEKT4P2	tektin 4 pseudogene 2
TC11001107.hg.1	0.230466666666665	0.0108333333333324	-0.0147666666666675	0.00353333333333516	0.267766666666665	-0.0960666666666672	0.0941666666666654	-0.219633333333332	-0.245233333333332	-0.22693333333333	0.0373000000000001	-0.326533333333332	-0.136299999999999	-0.0255999999999998	-0.0072999999999972	0.256933333333333	-0.1069	0.083333333333333	0.0183000000000026	0.282533333333332	-0.0812999999999997	0.108933333333333	0.26423333333333	-0.0996000000000024	0.0906333333333302	-0.363833333333332	-0.1736	0.190233333333333	6.5964	9.4972651886193	5.18037226796768e-05	0.00288190355105947	SORL1	sortilin-related receptor, L(DLR class) A repeats containing
TC05000967.hg.1	0.316666666666666	0.0184999999999995	0.00516666666666588	-0.108316666666666	-0.205133333333333	-0.181666666666668	-0.105966666666667	-0.298166666666666	-0.3115	-0.424983333333332	-0.521799999999999	-0.498333333333334	-0.422633333333333	-0.0133333333333336	-0.126816666666666	-0.223633333333333	-0.200166666666668	-0.124466666666667	-0.113483333333332	-0.210299999999999	-0.186833333333334	-0.111133333333333	-0.0968166666666672	-0.0733500000000022	0.00234999999999896	0.023466666666665	0.0991666666666662	0.0757000000000012	6.7717347826087	9.48678977771429	5.21920793816686e-05	0.00289666040568261	CPEB4	cytoplasmic polyadenylation element binding protein 4
TC18000106.hg.1	0.245266666666666	0.0720666666666672	-0.0544000000000002	-0.197983333333331	-0.320066666666667	-0.188166666666667	-0.193266666666667	-0.173199999999999	-0.299666666666666	-0.443249999999997	-0.565333333333333	-0.433433333333332	-0.438533333333333	-0.126466666666667	-0.270049999999999	-0.392133333333335	-0.260233333333334	-0.265333333333334	-0.143583333333331	-0.265666666666667	-0.133766666666666	-0.138866666666667	-0.122083333333336	0.00981666666666481	0.00471666666666426	0.131900000000001	0.1268	-0.00510000000000055	6.13148695652174	9.48304159300014	5.23318173853553e-05	0.00289758194520513	CABYR	calcium binding tyrosine-(Y)-phosphorylation regulated
TC19001600.hg.1	0.2537	0.0628666666666655	-0.0145999999999997	0.398300000000002	0.254966666666665	0.276866666666665	0.241466666666665	-0.190833333333335	-0.2683	0.144600000000001	0.00126666666666519	0.0231666666666648	-0.0122333333333353	-0.0774666666666652	0.335433333333336	0.1921	0.214	0.178599999999999	0.412900000000001	0.269566666666665	0.291466666666665	0.256066666666665	-0.143333333333336	-0.121433333333337	-0.156833333333337	0.0218999999999996	-0.0135000000000005	-0.0354000000000001	5.61811304347826	9.44610174216906	5.37313340158748e-05	0.00296808861986283	ZNF45	zinc finger protein 45
TC22001477.hg.1	-0.098466666666666	-0.162133333333331	-0.0520333333333323	-0.244949999999998	-0.228566666666666	-0.313	-0.295899999999999	-0.0636666666666654	0.0464333333333338	-0.146483333333332	-0.1301	-0.214533333333334	-0.197433333333333	0.110099999999999	-0.082816666666667	-0.0664333333333342	-0.150866666666668	-0.133766666666667	-0.192916666666666	-0.176533333333333	-0.260966666666667	-0.243866666666666	0.0163833333333328	-0.0680500000000013	-0.0509500000000003	-0.084433333333334	-0.067333333333333	0.017100000000001	4.71741304347826	9.43136957599149	5.4300980854408e-05	0.00299253086994363	PNPLA3	patatin-like phospholipase domain containing 3
TC17001520.hg.1	0.197066666666666	-0.00530000000000097	0.0145333333333326	0.0581833333333339	0.277199999999999	-0.0345666666666684	0.142666666666666	-0.202366666666667	-0.182533333333334	-0.138883333333332	0.0801333333333325	-0.231633333333335	-0.0544000000000002	0.0198333333333336	0.0634833333333349	0.2825	-0.0292666666666674	0.147966666666667	0.0436500000000013	0.262666666666666	-0.049100000000001	0.128133333333333	0.219016666666665	-0.0927500000000023	0.0844833333333321	-0.311766666666667	-0.134533333333333	0.177233333333334	7.69140869565217	9.42793216439732	5.44348533181251e-05	0.00299289945860308	ACLY	ATP citrate lyase
TC03000985.hg.1	0.174166666666667	0.105233333333333	0.0612666666666666	-0.0190499999999982	-0.357766666666667	-0.0166666666666675	-0.0795333333333339	-0.0689333333333346	-0.112900000000001	-0.193216666666665	-0.531933333333335	-0.190833333333335	-0.253700000000001	-0.043966666666666	-0.124283333333331	-0.463	-0.1219	-0.184766666666667	-0.0803166666666648	-0.419033333333334	-0.0779333333333341	-0.1408	-0.338716666666669	0.00238333333333074	-0.0604833333333357	0.3411	0.278233333333334	-0.0628666666666664	5.6091347826087	9.40247503203415	5.54377315623695e-05	0.00301660881922095	KLHL24	kelch-like 24 (Drosophila)
TC07000508.hg.1	0.219933333333333	0.144966666666667	0.128933333333332	-0.227033333333331	-0.293000000000001	-0.237133333333333	-0.163366666666667	-0.0749666666666657	-0.0910000000000002	-0.446966666666664	-0.512933333333334	-0.457066666666665	-0.383299999999999	-0.0160333333333345	-0.371999999999998	-0.437966666666668	-0.382099999999999	-0.308333333333334	-0.355966666666664	-0.421933333333333	-0.366066666666665	-0.292299999999999	-0.0659666666666698	-0.0101000000000013	0.0636666666666645	0.0558666666666685	0.129633333333334	0.0737666666666659	5.95145217391304	9.40333301416702	5.54036008567298e-05	0.00301660881922095	GNAI1	guanine nucleotide binding protein (G protein), alpha inhibiting activity polypeptide 1
TC11000954.hg.1	0.169833333333333	-0.0107333333333335	-0.0103666666666689	-0.180349999999998	-0.217733333333335	-0.207133333333335	-0.169966666666668	-0.180566666666667	-0.180200000000002	-0.350183333333331	-0.387566666666668	-0.376966666666668	-0.339800000000001	0.000366666666664628	-0.169616666666665	-0.207000000000002	-0.196400000000001	-0.159233333333335	-0.169983333333329	-0.207366666666666	-0.196766666666666	-0.159599999999999	-0.0373833333333371	-0.0267833333333369	0.0103833333333299	0.0106000000000002	0.047766666666667	0.0371666666666668	7.73446956521739	9.40412312076059	5.53721907972085e-05	0.00301660881922095	YAP1	Yes-associated protein 1
TC11001079.hg.1	0.192766666666668	0.153800000000001	0.0174666666666674	-0.0478333333333305	-0.315233333333333	-0.186533333333331	-0.167033333333332	-0.038966666666667	-0.175300000000001	-0.240599999999999	-0.508000000000001	-0.3793	-0.359800000000001	-0.136333333333334	-0.201633333333332	-0.469033333333334	-0.340333333333333	-0.320833333333334	-0.0652999999999979	-0.3327	-0.203999999999999	-0.1845	-0.267400000000002	-0.138700000000001	-0.119200000000002	0.128700000000001	0.1482	0.019499999999999	7.06367826086957	9.41296370091878	5.50220796893376e-05	0.00301660881922095	CCDC84	coiled-coil domain containing 84
TC18000258.hg.1	0.132499999999999	0.071699999999999	0.0341666666666658	-0.0597666666666656	-0.124033333333334	-0.0372000000000012	-0.0679333333333343	-0.0608000000000004	-0.0983333333333336	-0.192266666666665	-0.256533333333334	-0.169700000000001	-0.200433333333334	-0.0375333333333332	-0.131466666666665	-0.195733333333333	-0.1089	-0.139633333333333	-0.0939333333333314	-0.1582	-0.071366666666667	-0.1021	-0.0642666666666685	0.0225666666666644	-0.00816666666666865	0.0868333333333329	0.0560999999999998	-0.0307333333333331	5.36263043478261	9.40073459248807	5.55070380215311e-05	0.00301660881922095	ZNF236	zinc finger protein 236
TC11002009.hg.1	0.272833333333334	-0.0274333333333328	-0.00166666666666693	0.0841666666666701	0.351399999999999	-0.0617333333333336	0.101566666666667	-0.300266666666666	-0.274500000000001	-0.188666666666664	0.0785666666666653	-0.334566666666667	-0.171266666666667	0.0257666666666658	0.111600000000003	0.378833333333332	-0.0343000000000009	0.129	0.085833333333337	0.353066666666666	-0.0600666666666667	0.103233333333334	0.267233333333329	-0.145900000000004	0.0173999999999968	-0.413133333333333	-0.249833333333332	0.1633	7.41102608695652	9.38116441097941	5.62929753428047e-05	0.00305227257089143	CPT1A	carnitine palmitoyltransferase 1A (liver)
TC01003266.hg.1	0.0479666666666656	-0.125733333333334	-0.0854000000000017	-0.049316666666666	0.282466666666665	-0.109500000000001	0.00216666666666487	-0.173699999999999	-0.133366666666667	-0.0972833333333316	0.2345	-0.157466666666667	-0.0458000000000007	0.040333333333332	0.0764166666666677	0.408199999999999	0.0162333333333322	0.127899999999999	0.0360833333333357	0.367866666666667	-0.0240999999999998	0.0875666666666666	0.331783333333331	-0.0601833333333355	0.0514833333333309	-0.391966666666667	-0.2803	0.111666666666666	5.19496086956522	9.37329291833321	5.66125563060198e-05	0.00305992458279886	S100A4	S100 calcium binding protein A4
TC08002580.hg.1	-0.0702666666666678	-0.114000000000001	-0.106533333333334	-0.237016666666666	-0.232	-0.265766666666667	-0.347633333333334	-0.043733333333333	-0.0362666666666658	-0.166749999999999	-0.161733333333332	-0.1955	-0.277366666666666	0.00746666666666718	-0.123016666666666	-0.117999999999999	-0.151766666666667	-0.233633333333333	-0.130483333333333	-0.125466666666667	-0.159233333333334	-0.2411	0.00501666666666623	-0.0287500000000009	-0.110616666666667	-0.0337666666666672	-0.115633333333334	-0.0818666666666665	3.46554347826087	9.36810701316198	5.68241986521802e-05	0.00305992458279886	CA13	carbonic anhydrase XIII
TC0X002358.hg.1	0.0637666666666661	-0.218500000000002	-0.314333333333334	-0.214616666666663	-0.471166666666667	-0.392433333333335	-0.488600000000002	-0.282266666666668	-0.3781	-0.278383333333329	-0.534933333333333	-0.456200000000001	-0.552366666666668	-0.0958333333333314	0.00388333333333968	-0.252666666666665	-0.173933333333332	-0.270099999999999	0.0997166666666711	-0.156833333333333	-0.0781000000000009	-0.174266666666668	-0.256550000000004	-0.177816666666672	-0.273983333333339	0.0787333333333322	-0.0174333333333347	-0.096166666666667	8.55595217391304	9.36936883269895	5.67726220512755e-05	0.00305992458279886	GAGE12J	G antigen 12J
TC12001678.hg.1	0.256733333333334	0.0244333333333326	0.0362666666666662	-0.000499999999997947	0.2435	-0.155566666666667	0.0563000000000002	-0.232300000000001	-0.220466666666668	-0.257233333333332	-0.0132333333333339	-0.412300000000001	-0.200433333333334	0.0118333333333336	-0.0249333333333306	0.219066666666667	-0.18	0.0318666666666676	-0.0367666666666642	0.207233333333334	-0.191833333333333	0.020033333333334	0.243999999999998	-0.155066666666669	0.0567999999999982	-0.399066666666667	-0.1872	0.211866666666667	7.32612608695652	9.36224015314303	5.70646865191862e-05	0.00306585891134587	GNS	glucosamine (N-acetyl)-6-sulfatase
TC04000611.hg.1	0.176566666666666	0.0830666666666664	0.0433000000000003	-0.0126833333333298	-0.2577	-0.00393333333333246	0.013933333333334	-0.0934999999999997	-0.133266666666666	-0.189249999999996	-0.434266666666666	-0.180499999999999	-0.162633333333332	-0.0397666666666661	-0.0957499999999962	-0.340766666666666	-0.0869999999999989	-0.0691333333333324	-0.0559833333333302	-0.301	-0.0472333333333328	-0.0293666666666663	-0.24501666666667	0.00874999999999737	0.0266166666666638	0.253766666666667	0.271633333333334	0.0178666666666665	6.6957652173913	9.33697352628371	5.81133227493517e-05	0.0031051423543923	USP53	ubiquitin specific peptidase 53
TC09000893.hg.1	0.189799999999999	-0.0251333333333355	-0.0384333333333338	0.0241000000000016	0.333199999999999	0.0417666666666667	0.137099999999999	-0.214933333333335	-0.228233333333333	-0.165699999999998	0.1434	-0.148033333333332	-0.0526999999999997	-0.0132999999999983	0.049233333333337	0.358333333333334	0.0669000000000022	0.162233333333335	0.0625333333333353	0.371633333333333	0.0802000000000005	0.175533333333333	0.309099999999997	0.0176666666666652	0.112999999999998	-0.291433333333332	-0.196099999999999	0.0953333333333326	7.20774782608696	9.33510462116264	5.81917294869541e-05	0.0031051423543923	ERMP1	endoplasmic reticulum metallopeptidase 1
TC12000932.hg.1	0.152633333333332	-0.270700000000001	-0.204233333333335	-0.00776666666666515	0.0648999999999988	-0.216800000000001	-0.175300000000001	-0.423333333333333	-0.356866666666667	-0.160399999999997	-0.0877333333333334	-0.369433333333333	-0.327933333333333	0.066466666666666	0.262933333333335	0.335599999999999	0.0538999999999996	0.0953999999999997	0.196466666666669	0.269133333333333	-0.0125666666666664	0.0289333333333337	0.072666666666664	-0.209033333333336	-0.167533333333336	-0.2817	-0.2402	0.0415000000000001	6.55182608695652	9.33925686405123	5.80176876430997e-05	0.0031051423543923	HSPB8	heat shock 22kDa protein 8
TC15000724.hg.1	0.248666666666666	-0.063533333333333	-0.00683333333333369	0.203733333333336	0.3003	0.0358333333333345	0.197	-0.312199999999999	-0.2555	-0.0449333333333302	0.0516333333333341	-0.212833333333331	-0.0516666666666659	0.0566999999999993	0.267266666666669	0.363833333333333	0.0993666666666675	0.260533333333333	0.210566666666669	0.307133333333334	0.0426666666666682	0.203833333333334	0.0965666666666642	-0.167900000000001	-0.0067333333333357	-0.264466666666666	-0.1033	0.161166666666666	7.12912173913043	9.33080361753472	5.83726153659533e-05	0.0031077474769041	IDH3A	isocitrate dehydrogenase 3 (NAD+) alpha
TC01001490.hg.1	0.1999	-0.0281666666666682	0.00473333333333237	-0.0702999999999996	-0.124966666666667	-0.238900000000001	-0.125933333333334	-0.228066666666668	-0.195166666666667	-0.270199999999999	-0.324866666666667	-0.438800000000001	-0.325833333333334	0.0329000000000006	-0.0421333333333314	-0.0967999999999991	-0.210733333333333	-0.0977666666666659	-0.075033333333332	-0.1297	-0.243633333333333	-0.130666666666666	-0.0546666666666678	-0.168600000000001	-0.0556333333333345	-0.113933333333334	-0.000966666666666782	0.112966666666667	4.07058260869565	9.29913706995624	5.97236983338838e-05	0.00317250128485994	FMO4	flavin containing monooxygenase 4
TC14001209.hg.1	0.0755666666666661	-0.029933333333334	0.0729666666666668	0.309533333333334	0.381433333333333	0.353433333333334	0.520066666666667	-0.1055	-0.00259999999999927	0.233966666666668	0.305866666666667	0.277866666666668	0.444500000000001	0.102900000000001	0.339466666666668	0.411366666666667	0.383366666666668	0.550000000000001	0.236566666666667	0.308466666666666	0.280466666666667	0.4471	0.0718999999999985	0.0438999999999998	0.210533333333332	-0.0279999999999987	0.138633333333334	0.166633333333333	6.97836086956522	9.27680620999679	6.06972417791013e-05	0.00321695381429237	SGPP1	sphingosine-1-phosphate phosphatase 1
TC21000439.hg.1	0.0549333333333335	-0.0273999999999992	-0.0352333333333323	-0.0598999999999981	-0.291866666666666	-0.127399999999999	-0.1381	-0.0823333333333327	-0.0901666666666658	-0.114833333333332	-0.346799999999999	-0.182333333333332	-0.193033333333333	-0.00783333333333314	-0.0324999999999989	-0.264466666666666	-0.0999999999999996	-0.1107	-0.0246666666666657	-0.256633333333333	-0.0921666666666665	-0.102866666666667	-0.231966666666668	-0.0675000000000008	-0.0782000000000016	0.164466666666667	0.153766666666666	-0.0107000000000008	5.47761304347826	9.27258594529321	6.08831935302123e-05	0.00321955800034372	PIGP	phosphatidylinositol glycan anchor biosynthesis, class P
TC04000485.hg.1	0.164533333333334	-0.294066666666668	-0.314533333333333	0.0246333333333348	0.0314666666666668	-0.517666666666666	-0.274299999999999	-0.458600000000001	-0.479066666666667	-0.139899999999999	-0.133066666666667	-0.6822	-0.438833333333333	-0.0204666666666657	0.318700000000002	0.325533333333334	-0.223599999999998	0.0197666666666683	0.339166666666668	0.346	-0.203133333333333	0.040233333333334	0.00683333333333191	-0.542300000000001	-0.298933333333334	-0.549133333333333	-0.305766666666666	0.243366666666667	4.64340869565217	9.26456898864085	6.12381704518738e-05	0.00322384032902348	HERC5	HECT and RLD domain containing E3 ubiquitin protein ligase 5
TC0X002348.hg.1	0.112533333333335	-0.230966666666667	-0.355500000000001	-0.234749999999998	-0.512800000000002	-0.404466666666666	-0.505333333333333	-0.343500000000002	-0.468033333333336	-0.347283333333333	-0.625333333333337	-0.517000000000001	-0.617866666666668	-0.124533333333334	-0.00378333333333103	-0.281833333333335	-0.173499999999999	-0.274366666666666	0.120750000000003	-0.157300000000001	-0.048966666666665	-0.149833333333332	-0.278050000000004	-0.169716666666668	-0.270583333333335	0.108333333333336	0.0074666666666694	-0.100866666666667	8.54768695652174	9.26553493716969	6.1195278958773e-05	0.00322384032902348	GAGE8	G antigen 8
TC08000293.hg.1	0.148066666666666	-0.0504333333333333	-0.0884	-0.140483333333331	-0.0935000000000006	-0.204833333333334	-0.139866666666667	-0.198499999999999	-0.236466666666666	-0.288549999999997	-0.241566666666666	-0.3529	-0.287933333333333	-0.0379666666666667	-0.090049999999998	-0.0430666666666673	-0.154400000000001	-0.0894333333333339	-0.0520833333333313	-0.00510000000000055	-0.116433333333334	-0.0514666666666672	0.0469833333333307	-0.0643500000000028	0.000616666666664045	-0.111333333333334	-0.0463666666666667	0.0649666666666668	6.0570347826087	9.23601313153938	6.25212847354138e-05	0.00328404212587892	TACC1	transforming, acidic coiled-coil containing protein 1
TC02000703.hg.1	0.235666666666667	-0.0557999999999987	-0.113433333333333	0.139683333333337	0.163566666666668	-0.0252999999999988	0.0879333333333348	-0.291466666666666	-0.3491	-0.0959833333333302	-0.0720999999999989	-0.260966666666666	-0.147733333333332	-0.0576333333333343	0.195483333333335	0.219366666666667	0.0305	0.143733333333333	0.25311666666667	0.277000000000001	0.0881333333333343	0.201366666666668	0.0238833333333313	-0.164983333333335	-0.051750000000002	-0.188866666666667	-0.0756333333333332	0.113233333333334	6.23271739130435	9.22548142425029	6.300198868361e-05	0.00329458399489491	TMEM87B	transmembrane protein 87B
TC11000090.hg.1	0.117766666666666	0.0325333333333342	0.0602333333333327	0.0649500000000032	0.382	0.0649999999999995	0.274433333333332	-0.0852333333333322	-0.0575333333333337	-0.0528166666666632	0.264233333333333	-0.0527666666666669	0.156666666666665	0.0276999999999985	0.032416666666669	0.349466666666665	0.0324666666666653	0.241899999999998	0.00471666666667048	0.321766666666667	0.00476666666666681	0.214199999999999	0.317049999999997	4.99999999963308e-05	0.209483333333329	-0.317	-0.107566666666668	0.209433333333332	7.47099130434783	9.22575232999396	6.29895725293794e-05	0.00329458399489491	RRM1	ribonucleotide reductase M1
TC12000207.hg.1	0.092433333333334	0.064533333333336	0.00610000000000177	-0.0951833333333294	-0.0851999999999986	-0.198199999999998	-0.104399999999999	-0.027899999999998	-0.0863333333333323	-0.187616666666663	-0.177633333333333	-0.290633333333332	-0.196833333333333	-0.0584333333333342	-0.159716666666665	-0.149733333333335	-0.262733333333334	-0.168933333333335	-0.101283333333331	-0.0913000000000004	-0.2043	-0.110500000000001	0.00998333333333079	-0.103016666666669	-0.00921666666666976	-0.113	-0.0192000000000005	0.093799999999999	6.55445652173913	9.21165303253454	6.36393793434321e-05	0.00332053630756019	MGST1	microsomal glutathione S-transferase 1
TC02000270.hg.1	0.2308	-0.0730666666666666	-0.119333333333334	-0.204483333333332	-0.249066666666666	-0.417266666666666	-0.306866666666667	-0.303866666666667	-0.350133333333334	-0.435283333333333	-0.479866666666666	-0.648066666666667	-0.537666666666667	-0.0462666666666669	-0.131416666666666	-0.175999999999999	-0.3442	-0.2338	-0.0851499999999987	-0.129733333333332	-0.297933333333333	-0.187533333333334	-0.0445833333333336	-0.212783333333334	-0.102383333333335	-0.168200000000001	-0.0578000000000012	0.110399999999999	4.74407826086957	9.17632957125637	6.53001376926108e-05	0.00339965230128875	PLEKHH2	pleckstrin homology domain containing, family H (with MyTH4 domain) member 2
TC11002136.hg.1	0.148966666666666	-0.0615333333333332	-0.0860000000000003	-0.390033333333332	-0.355733333333333	-0.431266666666666	-0.380866666666666	-0.2105	-0.234966666666667	-0.538999999999999	-0.5047	-0.580233333333332	-0.529833333333332	-0.0244666666666671	-0.328499999999999	-0.2942	-0.369733333333333	-0.319333333333333	-0.304033333333332	-0.269733333333333	-0.345266666666666	-0.294866666666666	0.0342999999999991	-0.0412333333333335	0.00916666666666632	-0.0755333333333326	-0.0251333333333328	0.0503999999999998	6.72272608695652	9.16518124043773	6.58341856915303e-05	0.00341988975208188	GAB2	GRB2-associated binding protein 2
TC08000298.hg.1	0.126466666666667	0.0182000000000002	0.0405666666666651	-0.127566666666663	0.194100000000001	-0.124433333333336	0.0471666666666657	-0.108266666666667	-0.0859000000000023	-0.25403333333333	0.0676333333333332	-0.250900000000003	-0.0793000000000017	0.0223666666666649	-0.145766666666663	0.1759	-0.142633333333336	0.0289666666666655	-0.168133333333328	0.153533333333336	-0.165000000000001	0.00660000000000061	0.321666666666664	0.00313333333332722	0.174733333333329	-0.318533333333336	-0.146933333333335	0.171600000000002	8.54492608695652	9.15160295557141	6.64911685741618e-05	0.00344641008565457	ADAM9	ADAM metallopeptidase domain 9
TC09000612.hg.1	-0.177633333333334	-0.1689	-0.110733333333334	-0.487833333333333	-0.342433333333334	-0.404333333333334	-0.434633333333334	0.0087333333333337	0.0669	-0.310199999999999	-0.164800000000001	-0.226700000000001	-0.257	0.0581666666666663	-0.318933333333333	-0.173533333333334	-0.235433333333334	-0.265733333333334	-0.377099999999999	-0.2317	-0.293600000000001	-0.3239	0.145399999999999	0.0834999999999986	0.053199999999999	-0.0619000000000001	-0.0921999999999996	-0.0302999999999995	2.84342608695652	9.13069436962762	6.75170428548741e-05	0.0034677514950761	MORN5	MORN repeat containing 5
TC0X001207.hg.1	0.024566666666666	0.1512	0.1323	0.327366666666668	0.0978999999999992	0.377933333333333	0.2279	0.126633333333334	0.107733333333334	0.302800000000002	0.0733333333333333	0.353366666666667	0.203333333333334	-0.0189000000000004	0.176166666666667	-0.053300000000001	0.226733333333333	0.0766999999999993	0.195066666666668	-0.0344000000000007	0.245633333333333	0.0955999999999997	-0.229466666666668	0.0505666666666653	-0.0994666666666681	0.280033333333334	0.13	-0.150033333333333	3.62952608695652	9.13042916935167	6.75301666841138e-05	0.0034677514950761	PCDH19	protocadherin 19
TC12000679.hg.1	0.319866666666664	-0.0217333333333354	-0.0420666666666678	-0.123766666666667	-0.183000000000002	-0.246433333333336	-0.210600000000003	-0.3416	-0.361933333333332	-0.443633333333331	-0.502866666666666	-0.5663	-0.530466666666667	-0.0203333333333324	-0.102033333333331	-0.161266666666666	-0.2247	-0.188866666666668	-0.0816999999999988	-0.140933333333334	-0.204366666666668	-0.168533333333335	-0.059233333333335	-0.122666666666669	-0.0868333333333364	-0.0634333333333341	-0.0276000000000014	0.0358333333333327	5.66827826086956	9.13852363027178	6.71308674455945e-05	0.0034677514950761	TMTC2	transmembrane and tetratricopeptide repeat containing 2
TC16000211.hg.1	0.102233333333333	0.0188000000000015	-0.0642666666666667	-0.216266666666664	-0.287800000000002	-0.133333333333334	-0.257433333333334	-0.0834333333333319	-0.1665	-0.318499999999998	-0.390033333333335	-0.235566666666667	-0.359666666666667	-0.0830666666666682	-0.235066666666666	-0.306600000000003	-0.152133333333335	-0.276233333333336	-0.151999999999997	-0.223533333333335	-0.0690666666666671	-0.193166666666667	-0.0715333333333374	0.0829333333333304	-0.0411666666666699	0.154466666666668	0.0303666666666675	-0.1241	5.72534347826087	9.13587931722828	6.72610235100149e-05	0.0034677514950761	SYT17	synaptotagmin XVII
TC19000672.hg.1	0.139966666666666	-0.0108333333333324	0.077	0.169850000000002	0.328866666666666	0.146466666666667	0.281966666666667	-0.150799999999998	-0.0629666666666662	0.0298833333333359	0.1889	0.00650000000000084	0.142000000000001	0.0878333333333323	0.180683333333334	0.339699999999999	0.157299999999999	0.2928	0.0928500000000021	0.251866666666666	0.069466666666667	0.204966666666667	0.159016666666664	-0.0233833333333351	0.112116666666665	-0.182399999999999	-0.0468999999999991	0.1355	8.1857652173913	9.12821754783962	6.76397219207856e-05	0.0034677514950761	SAE1	SUMO1 activating enzyme subunit 1
TC04000155.hg.1	0.0390333333333324	0.0374333333333308	0.0468333333333337	0.145983333333335	0.326099999999999	0.170866666666665	0.353933333333332	-0.0016000000000016	0.00780000000000136	0.106950000000003	0.287066666666666	0.131833333333333	0.3149	0.00940000000000296	0.108550000000005	0.288666666666668	0.133433333333334	0.316500000000001	0.0991500000000016	0.279266666666665	0.124033333333331	0.307099999999998	0.180116666666663	0.0248833333333298	0.207949999999997	-0.155233333333333	0.0278333333333336	0.183066666666667	8.64646956521739	9.10692033721635	6.87048165013006e-05	0.00351469943893175	NCAPG	non-SMC condensin I complex, subunit G
TC01003264.hg.1	0.204966666666666	-0.107266666666666	-0.0481333333333342	0.0611333333333359	0.324466666666667	-0.0509000000000004	0.0408999999999997	-0.312233333333332	-0.2531	-0.14383333333333	0.119500000000001	-0.255866666666666	-0.164066666666666	0.0591333333333317	0.168400000000002	0.431733333333333	0.0563666666666656	0.148166666666666	0.10926666666667	0.372600000000001	-0.00276666666666614	0.089033333333334	0.263333333333331	-0.112033333333336	-0.0202333333333362	-0.375366666666667	-0.283566666666667	0.0918000000000001	7.0780347826087	9.09724005641665	6.91950534964874e-05	0.00352445454302888	S100A6	S100 calcium binding protein A6
TC10000797.hg.1	0.0819666666666645	-0.0393666666666679	-0.0513000000000021	0.167350000000002	0.382933333333331	0.130533333333332	0.264999999999998	-0.121333333333332	-0.133266666666667	0.0853833333333371	0.300966666666667	0.0485666666666678	0.183033333333333	-0.0119333333333342	0.20671666666667	0.422299999999999	0.1699	0.304366666666666	0.218650000000004	0.434233333333333	0.181833333333334	0.3163	0.215583333333329	-0.0368166666666694	0.0976499999999962	-0.252399999999999	-0.117933333333333	0.134466666666666	6.74644347826087	9.09872194955009	6.91197562269327e-05	0.00352445454302888	ADD3	adducin 3 (gamma)
TC01002095.hg.1	0.0863666666666667	0.00633333333333308	-0.0391666666666666	-0.0826833333333319	-0.243199999999999	-0.0650999999999993	-0.0786999999999995	-0.0800333333333336	-0.125533333333333	-0.169049999999999	-0.329566666666666	-0.151466666666666	-0.165066666666666	-0.0454999999999997	-0.089016666666665	-0.249533333333332	-0.0714333333333323	-0.0850333333333326	-0.0435166666666653	-0.204033333333332	-0.0259333333333327	-0.039533333333333	-0.160516666666667	0.0175833333333326	0.00398333333333234	0.1781	0.164499999999999	-0.0136000000000003	6.18215217391304	9.06252661011463	7.09850931795786e-05	0.00359580241284823	CCNL2	cyclin L2
TC07003312.hg.1	-0.039366666666667	0.0293999999999999	-0.1496	-0.259216666666665	-0.372533333333333	-0.351766666666667	-0.4342	0.0687666666666669	-0.110233333333333	-0.219849999999998	-0.333166666666666	-0.3124	-0.394833333333333	-0.179	-0.288616666666665	-0.401933333333333	-0.381166666666667	-0.4636	-0.109616666666664	-0.222933333333333	-0.202166666666667	-0.284599999999999	-0.113316666666668	-0.0925500000000024	-0.174983333333335	0.0207666666666659	-0.0616666666666665	-0.0824333333333325	3.81049565217391	9.06120535096234	7.10542292186991e-05	0.00359580241284823	CCDC146	coiled-coil domain containing 146
TC0X002338.hg.1	0.00363333333333316	0.035400000000001	-0.00553333333333406	0.206083333333336	0.222033333333332	0.2515	0.249000000000001	0.0317666666666678	-0.00916666666666721	0.202450000000002	0.218399999999999	0.247866666666667	0.245366666666667	-0.040933333333335	0.170683333333335	0.186633333333331	0.216099999999999	0.2136	0.21161666666667	0.227566666666666	0.257033333333334	0.254533333333335	0.0159499999999966	0.0454166666666644	0.0429166666666649	0.0294666666666679	0.0269666666666684	-0.0024999999999995	8.3088	9.065376419396	7.08362273957202e-05	0.00359580241284823	CT45A4	cancer/testis antigen family 45, member A4
TC08000698.hg.1	0.139833333333333	-0.0202666666666671	-0.067733333333333	-0.333866666666665	-0.163799999999999	-0.353499999999999	-0.251366666666666	-0.1601	-0.207566666666666	-0.473699999999997	-0.303633333333332	-0.493333333333332	-0.391199999999999	-0.0474666666666659	-0.313599999999997	-0.143533333333332	-0.333233333333332	-0.231099999999999	-0.266133333333332	-0.0960666666666663	-0.285766666666667	-0.183633333333333	0.170066666666665	-0.0196333333333349	0.0824999999999987	-0.1897	-0.0875666666666666	0.102133333333334	5.7349652173913	9.05720185061249	7.12641706607266e-05	0.00359868769096184	DEPTOR	DEP domain containing MTOR-interacting protein
TC01003311.hg.1	0.0812999999999988	0.00373333333333026	0.0223333333333313	-0.1137	-0.260800000000001	-0.0456666666666674	-0.0991333333333344	-0.0775666666666686	-0.0589666666666675	-0.194999999999999	-0.3421	-0.126966666666666	-0.180433333333333	0.0186000000000011	-0.11743333333333	-0.264533333333332	-0.0493999999999977	-0.102866666666665	-0.136033333333331	-0.283133333333333	-0.0679999999999987	-0.121466666666666	-0.147100000000002	0.0680333333333323	0.0145666666666653	0.215133333333334	0.161666666666667	-0.053466666666667	6.86118695652174	9.0320272406025	7.26001276649016e-05	0.00363919551401574	CLK2	CDC-like kinase 2
TC03002037.hg.1	0.144666666666666	0.0104333333333324	-0.0600666666666667	-0.0853833333333327	-0.273466666666669	-0.104566666666667	-0.138866666666668	-0.134233333333333	-0.204733333333333	-0.230049999999999	-0.418133333333334	-0.249233333333333	-0.283533333333334	-0.0704999999999991	-0.0958166666666651	-0.283900000000001	-0.114999999999999	-0.1493	-0.025316666666666	-0.213400000000002	-0.0445000000000002	-0.0788000000000011	-0.188083333333336	-0.0191833333333342	-0.0534833333333351	0.168900000000002	0.134600000000001	-0.0343000000000009	5.34251739130435	9.03044645643502	7.2684935049609e-05	0.00363919551401574	KCNMB3	potassium large conductance calcium-activated channel, subfamily M beta member 3
TC09000170.hg.1	0.0787666666666658	0.219266666666666	0.0183	-0.116949999999998	-0.167533333333334	-0.180400000000001	-0.0569333333333333	0.1405	-0.0604666666666658	-0.195716666666664	-0.2463	-0.259166666666666	-0.135699999999999	-0.200966666666666	-0.336216666666664	-0.3868	-0.399666666666667	-0.276199999999999	-0.135249999999998	-0.185833333333334	-0.198700000000001	-0.0752333333333333	-0.0505833333333356	-0.0634500000000022	0.0600166666666651	-0.0128666666666666	0.110600000000001	0.123466666666667	5.88561739130435	9.03779700744684	7.22915125890943e-05	0.00363919551401574	NUDT2	nudix (nucleoside diphosphate linked moiety X)-type motif 2
TC10001617.hg.1	0.170666666666667	0.0363333333333316	-0.0119333333333342	-0.157383333333331	-0.329533333333333	-0.127166666666668	-0.133833333333334	-0.134333333333335	-0.182600000000001	-0.328049999999998	-0.5002	-0.297833333333334	-0.304500000000001	-0.0482666666666658	-0.193716666666663	-0.365866666666665	-0.163499999999999	-0.170166666666666	-0.145449999999997	-0.317599999999999	-0.115233333333333	-0.1219	-0.172150000000002	0.0302166666666634	0.0235499999999966	0.202366666666665	0.195699999999999	-0.00666666666666682	7.7184347826087	9.03163547010557	7.26211355364814e-05	0.00363919551401574	LDB1	LIM domain binding 1
TC0X000574.hg.1	0.294466666666667	-0.00826666666666664	-0.0754666666666655	0.349500000000002	0.3826	0.1294	0.304300000000001	-0.302733333333333	-0.369933333333332	0.055033333333335	0.0881333333333334	-0.165066666666667	0.00983333333333469	-0.0671999999999988	0.357766666666668	0.390866666666667	0.137666666666666	0.312566666666668	0.424966666666667	0.458066666666666	0.204866666666665	0.379766666666667	0.0330999999999984	-0.220100000000002	-0.0452000000000004	-0.253200000000001	-0.0782999999999987	0.174900000000002	5.88004782608696	9.00854655700183	7.38711765569073e-05	0.00369073572555657	DOCK11	dedicator of cytokinesis 11
TC02001030.hg.1	0.2367	-0.0913999999999993	-0.182633333333334	-0.0533666666666663	0.270033333333335	-0.1658	0.026466666666666	-0.328099999999999	-0.419333333333334	-0.290066666666666	0.033333333333335	-0.4025	-0.210233333333334	-0.0912333333333351	0.0380333333333329	0.361433333333334	-0.0744000000000007	0.117866666666665	0.129266666666668	0.452666666666669	0.0168333333333344	0.2091	0.323400000000001	-0.112433333333334	0.0798333333333323	-0.435833333333335	-0.243566666666669	0.192266666666666	6.44589565217391	9.00507492391007	7.4061180126131e-05	0.00369238917527143	ITGA6	integrin, alpha 6
TC01003728.hg.1	0.251733333333334	-0.0850999999999997	-0.189133333333333	-0.136366666666664	-0.149233333333333	-0.371466666666666	-0.284633333333334	-0.336833333333334	-0.440866666666667	-0.388099999999998	-0.400966666666667	-0.6232	-0.536366666666668	-0.104033333333334	-0.0512666666666641	-0.0641333333333334	-0.286366666666666	-0.199533333333334	0.0527666666666695	0.0399000000000003	-0.182333333333332	-0.0955000000000004	-0.0128666666666692	-0.235100000000002	-0.14826666666667	-0.222233333333333	-0.135400000000001	0.086833333333332	5.76516956521739	8.97459067147915	7.57529812796975e-05	0.00376875085723857	GOLT1A	golgi transport 1A
TC01001607.hg.1	-0.0792000000000002	0.0495333333333337	-0.0198333333333331	-0.118749999999999	-0.251966666666667	-0.0914666666666668	-0.186233333333333	0.128733333333334	0.059366666666667	-0.0395499999999989	-0.172766666666667	-0.0122666666666666	-0.107033333333333	-0.0693666666666668	-0.168283333333333	-0.3015	-0.141	-0.235766666666667	-0.0989166666666659	-0.232133333333334	-0.0716333333333337	-0.1664	-0.133216666666668	0.0272833333333322	-0.0674833333333344	0.1605	0.0657333333333332	-0.0947666666666667	2.20946956521739	8.96651169563249	7.62084730679739e-05	0.00378341305534929	PLA2G4A	phospholipase A2, group IVA (cytosolic, calcium-dependent)
TC03000926.hg.1	0.200500000000001	0.0125000000000011	-0.0262666666666656	-0.149183333333331	-0.209999999999998	-0.266799999999999	-0.166233333333333	-0.188	-0.226766666666666	-0.349683333333332	-0.410499999999999	-0.4673	-0.366733333333333	-0.0387666666666666	-0.161683333333333	-0.222499999999999	-0.2793	-0.178733333333334	-0.122916666666666	-0.183733333333333	-0.240533333333333	-0.139966666666667	-0.0608166666666667	-0.117616666666668	-0.0170500000000011	-0.0568000000000008	0.0437666666666656	0.100566666666666	6.61885652173913	8.94622621406629	7.73655651064785e-05	0.0038327715328119	FNDC3B	fibronectin type III domain containing 3B
TC0X000781.hg.1	0.187100000000004	-0.0865666666666653	-0.15123333333333	0.298683333333338	0.0391000000000021	0.219933333333336	0.0494333333333348	-0.273666666666669	-0.338333333333334	0.111583333333335	-0.148000000000001	0.0328333333333326	-0.137666666666669	-0.0646666666666649	0.385250000000004	0.125666666666667	0.306500000000002	0.136	0.449916666666669	0.190333333333332	0.371166666666666	0.200666666666665	-0.259583333333336	-0.0787500000000021	-0.249250000000004	0.180833333333334	0.0103333333333326	-0.170500000000001	7.56393913043478	8.94068387592135	7.76850697095292e-05	0.00384051483278286	F8A2	coagulation factor VIII-associated 2
TC0X000724.hg.1	0.158466666666667	0.0740999999999996	0.0151666666666666	0.351400000000002	0.302766666666666	0.2166	0.289733333333333	-0.0843666666666669	-0.1433	0.192933333333335	0.144299999999999	0.0581333333333331	0.131266666666666	-0.0589333333333331	0.277300000000002	0.228666666666666	0.1425	0.215633333333333	0.336233333333335	0.287599999999999	0.201433333333333	0.274566666666666	-0.0486333333333357	-0.134800000000002	-0.0616666666666692	-0.0861666666666663	-0.0130333333333335	0.0731333333333328	5.70669565217391	8.91932223146314	7.89302376757073e-05	0.00389389172533489	MTMR1	myotubularin related protein 1
TC01003835.hg.1	0.069399999999999	0.0612666666666666	0.0509333333333322	-0.177833333333331	-0.3123	-0.138966666666668	-0.148833333333333	-0.00813333333333244	-0.0184666666666669	-0.24723333333333	-0.381699999999999	-0.208366666666667	-0.218233333333332	-0.0103333333333344	-0.239099999999998	-0.373566666666667	-0.200233333333334	-0.2101	-0.228766666666663	-0.363233333333333	-0.1899	-0.199766666666665	-0.134466666666669	0.0388666666666637	0.0289999999999981	0.173333333333333	0.163466666666667	-0.00986666666666558	6.50071739130435	8.89900952693457	8.01347490827555e-05	0.00394504375609917	BPNT1	3'(2'), 5'-bisphosphate nucleotidase 1
TC06002092.hg.1	0.251766666666667	-0.0147000000000004	-0.0331333333333337	-0.0586999999999982	-0.0116000000000005	-0.201133333333334	-0.0538666666666678	-0.266466666666667	-0.2849	-0.310466666666665	-0.263366666666667	-0.452900000000001	-0.305633333333335	-0.0184333333333333	-0.0439999999999978	0.00309999999999988	-0.186433333333333	-0.0391666666666675	-0.0255666666666645	0.0215333333333332	-0.168	-0.0207333333333342	0.0470999999999977	-0.142433333333336	0.00483333333333036	-0.189533333333333	-0.0422666666666673	0.147266666666666	7.01977826086957	8.89541144711077	8.03502200563713e-05	0.00394739327425163	PTPRK	protein tyrosine phosphatase, receptor type, K
TC06002146.hg.1	0.269266666666669	-0.086999999999998	-0.181133333333332	-0.112383333333329	-0.183399999999998	-0.420799999999998	-0.250399999999997	-0.356266666666667	-0.4504	-0.381649999999998	-0.452666666666667	-0.690066666666667	-0.519666666666666	-0.0941333333333336	-0.0253833333333313	-0.0964	-0.3338	-0.163399999999999	0.0687500000000023	-0.00226666666666642	-0.239666666666666	-0.0692666666666657	-0.0710166666666687	-0.308416666666669	-0.138016666666668	-0.2374	-0.0669999999999993	0.170400000000001	5.31086086956522	8.85501328467398	8.28139182735451e-05	0.00405995234336055	MAP3K5	mitogen-activated protein kinase kinase kinase 5
TC19000218.hg.1	0.186733333333334	0.077233333333333	0.0501666666666667	0.111533333333336	-0.3919	-0.0515666666666661	-0.167933333333334	-0.109500000000001	-0.136566666666667	-0.0751999999999979	-0.578633333333333	-0.2383	-0.354666666666668	-0.0270666666666664	0.0343000000000027	-0.469133333333333	-0.128799999999999	-0.245166666666667	0.061366666666669	-0.442066666666666	-0.101733333333333	-0.218100000000001	-0.503433333333335	-0.163100000000002	-0.27946666666667	0.340333333333334	0.223966666666666	-0.116366666666668	4.27940869565217	8.85131213340606	8.30437759187267e-05	0.00406275703725463	ZNF136	zinc finger protein 136
TC02001665.hg.1	0.1854	0.103866666666667	0.0662000000000003	-0.0624999999999982	0.289666666666667	-0.044766666666666	0.138333333333332	-0.0815333333333328	-0.119199999999999	-0.247899999999998	0.104266666666668	-0.230166666666666	-0.0470666666666677	-0.0376666666666665	-0.166366666666665	0.1858	-0.148633333333333	0.0344666666666651	-0.128699999999998	0.223466666666667	-0.110966666666666	0.0721333333333316	0.352166666666665	0.0177333333333323	0.20083333333333	-0.334433333333333	-0.151333333333335	0.183099999999998	8.22998260869565	8.84421841616043	8.34862998881303e-05	0.00406749401442543	HADHA	hydroxyacyl-CoA dehydrogenase/3-ketoacyl-CoA thiolase/enoyl-CoA hydratase (trifunctional protein), alpha subunit
TC09001403.hg.1	0.093466666666667	-0.0999333333333334	-0.111866666666668	-0.0575833333333318	-0.0738000000000003	-0.156933333333335	-0.218766666666666	-0.1934	-0.205333333333335	-0.151049999999999	-0.167266666666667	-0.250400000000002	-0.312233333333333	-0.0119333333333342	0.0423500000000017	0.0261333333333331	-0.0570000000000013	-0.118833333333333	0.0542833333333359	0.0380666666666674	-0.045066666666667	-0.106899999999999	-0.0162166666666685	-0.0993500000000029	-0.161183333333335	-0.0831333333333344	-0.144966666666666	-0.0618333333333316	5.67733913043478	8.84628473761546	8.33571291598604e-05	0.00406749401442543	TRIM14	tripartite motif containing 14
TC02001889.hg.1	0.229633333333334	0.0132666666666665	-0.0413666666666659	0.0171000000000019	-0.2338	-0.0983333333333336	-0.123733333333334	-0.216366666666667	-0.271	-0.212533333333332	-0.463433333333334	-0.327966666666668	-0.353366666666668	-0.0546333333333324	0.00383333333333535	-0.247066666666666	-0.1116	-0.137	0.0584666666666678	-0.192433333333334	-0.0569666666666677	-0.082366666666668	-0.250900000000001	-0.115433333333335	-0.140833333333336	0.135466666666666	0.110066666666666	-0.0254000000000003	4.64228695652174	8.83891149087462	8.38190632836083e-05	0.00407526900245841	PUS10	pseudouridylate synthase 10
TC08002604.hg.1	0.129866666666667	0.1598	-0.0583	-0.315016666666663	-0.299366666666666	-0.275266666666666	-0.244666666666666	0.0299333333333323	-0.188166666666667	-0.444883333333331	-0.429233333333333	-0.405133333333334	-0.374533333333334	-0.2181	-0.474816666666663	-0.459166666666666	-0.435066666666666	-0.404466666666666	-0.256716666666663	-0.241066666666666	-0.216966666666666	-0.186366666666666	0.0156499999999973	0.0397499999999971	0.0703499999999968	0.0240999999999998	0.0546999999999995	0.0305999999999997	5.70991304347826	8.8152559709294	8.53202845202077e-05	0.004139705021298	ADHFE1	alcohol dehydrogenase, iron containing, 1
TC02002067.hg.1	0.120799999999999	-0.163433333333335	-0.321433333333334	-0.460733333333333	-0.574700000000001	-0.575266666666668	-0.451566666666669	-0.284233333333334	-0.442233333333333	-0.581533333333332	-0.6955	-0.696066666666667	-0.572366666666668	-0.157999999999999	-0.297299999999998	-0.411266666666666	-0.411833333333333	-0.288133333333334	-0.139299999999999	-0.253266666666667	-0.253833333333334	-0.130133333333335	-0.113966666666668	-0.114533333333335	0.00916666666666366	-0.000566666666666826	0.123133333333332	0.123699999999999	5.80431304347826	8.7952437559851	8.66135131049453e-05	0.00419380491848883	KRCC1	lysine-rich coiled-coil 1
TC05001763.hg.1	0.101000000000001	-0.0429666666666666	-0.0441666666666665	-0.137766666666665	0.037633333333333	-0.199333333333332	-0.0882000000000005	-0.143966666666667	-0.145166666666667	-0.238766666666666	-0.0633666666666679	-0.300333333333333	-0.189200000000001	-0.00119999999999987	-0.0947999999999984	0.0805999999999996	-0.156366666666665	-0.0452333333333339	-0.0935999999999986	0.0817999999999994	-0.155166666666665	-0.044033333333334	0.175399999999998	-0.0615666666666668	0.0495666666666645	-0.236966666666665	-0.125833333333333	0.111133333333331	5.7566	8.79078777517888	8.69044065615738e-05	0.00419924947681099	P4HA2	prolyl 4-hydroxylase, alpha polypeptide II
TC12003207.hg.1	0.0890666666666671	-0.163633333333333	-0.430333333333333	0.174733333333335	0.0688000000000004	-0.0627333333333335	-0.0526999999999993	-0.2527	-0.5194	0.0856666666666679	-0.0202666666666667	-0.151800000000001	-0.141766666666666	-0.2667	0.338366666666668	0.232433333333334	0.1009	0.110933333333334	0.605066666666668	0.499133333333333	0.367599999999999	0.377633333333334	-0.105933333333335	-0.237466666666668	-0.227433333333334	-0.131533333333334	-0.1215	0.0100333333333342	3.31197826086957	8.77794754105746	8.77486924415707e-05	0.00423135702978492	CLEC12A	C-type lectin domain family 12, member A
TC10001315.hg.1	0.311866666666666	-0.0163000000000002	0.00486666666666657	-0.0145833333333307	0.00563333333333293	-0.0209000000000001	-0.0816333333333334	-0.328166666666666	-0.306999999999999	-0.326449999999997	-0.306233333333333	-0.332766666666666	-0.3935	0.0211666666666668	0.00171666666666948	0.0219333333333331	-0.00459999999999994	-0.0653333333333332	-0.0194499999999973	0.00076666666666636	-0.0257666666666667	-0.0865	0.0202166666666637	-0.00631666666666941	-0.0670500000000027	-0.0265333333333331	-0.0872666666666664	-0.0607333333333333	5.49148695652174	8.77020529454763	8.82621474656812e-05	0.00424741278969818	SLC16A9	solute carrier family 16, member 9 (monocarboxylic acid transporter 9)
TC02002097.hg.1	0.0468666666666673	-0.2282	-0.252466666666665	0.0969666666666686	-0.3791	-0.2075	-0.353033333333333	-0.275066666666667	-0.299333333333332	0.0501000000000014	-0.425966666666667	-0.254366666666668	-0.399900000000001	-0.0242666666666649	0.325166666666669	-0.1509	0.0206999999999997	-0.124833333333333	0.349433333333334	-0.126633333333335	0.0449666666666646	-0.100566666666668	-0.476066666666669	-0.304466666666669	-0.450000000000002	0.1716	0.0260666666666669	-0.145533333333333	7.10177826086957	8.76746785628832	8.84444842851122e-05	0.00424750123305563	LINC00342	long intergenic non-protein coding RNA 342
TC14000433.hg.1	0.341666666666666	-0.0247000000000002	-0.0655333333333346	-0.0178499999999966	-0.0846000000000009	-0.187233333333335	-0.132866666666667	-0.366366666666666	-0.4072	-0.359516666666662	-0.426266666666667	-0.528900000000001	-0.474533333333333	-0.0408333333333344	0.00685000000000358	-0.0599000000000007	-0.162533333333335	-0.108166666666667	0.047683333333338	-0.0190666666666663	-0.121700000000001	-0.0673333333333321	-0.0667500000000043	-0.169383333333339	-0.11501666666667	-0.102633333333334	-0.0482666666666658	0.0543666666666685	6.61774347826087	8.75192899799448	8.94874251283528e-05	0.00428883521002118	SIPA1L1	signal-induced proliferation-associated 1 like 1
TC0X000162.hg.1	-0.00246666666666684	0.0528666666666664	0.00273333333333259	-0.2237	-0.182900000000001	-0.3166	-0.280666666666667	0.0553333333333332	0.00519999999999943	-0.221233333333333	-0.180433333333334	-0.314133333333333	-0.2782	-0.0501333333333338	-0.276566666666666	-0.235766666666667	-0.369466666666667	-0.333533333333334	-0.226433333333332	-0.185633333333333	-0.319333333333333	-0.2834	0.0407999999999991	-0.0929000000000006	-0.0569666666666677	-0.1337	-0.0977666666666668	0.0359333333333329	2.12678260869565	8.74108241373639	9.02234810425602e-05	0.0043153230810844	CXorf22	chromosome X open reading frame 22
TC13000199.hg.1	0.160166666666667	-0.190399999999999	-0.171866666666666	-0.016733333333331	-0.163300000000001	-0.301033333333333	-0.285033333333333	-0.350566666666666	-0.332033333333333	-0.176899999999998	-0.323466666666668	-0.4612	-0.4452	0.018533333333334	0.173666666666668	0.0270999999999981	-0.110633333333333	-0.0946333333333333	0.155133333333334	0.00856666666666417	-0.129166666666667	-0.113166666666667	-0.14656666666667	-0.284300000000002	-0.268300000000002	-0.137733333333331	-0.121733333333331	0.016	5.57942608695652	8.73168295755604	9.08667468604475e-05	0.00433727441606501	PHF11	PHD finger protein 11
TC15000324.hg.1	0.260566666666668	-0.1554	-0.202566666666665	-0.00393333333332979	-0.0028666666666668	-0.313366666666667	-0.140766666666665	-0.415966666666668	-0.463133333333333	-0.264499999999997	-0.263433333333334	-0.573933333333335	-0.401333333333333	-0.0471666666666648	0.15146666666667	0.152533333333333	-0.157966666666667	0.0146333333333351	0.198633333333335	0.199699999999998	-0.110800000000002	0.0617999999999999	0.001066666666663	-0.309433333333337	-0.136833333333335	-0.3105	-0.137899999999998	0.172600000000002	6.35142173913044	8.72586639586785	9.12673494194148e-05	0.00434757746262686	TMEM62	transmembrane protein 62
TC01002962.hg.1	0.158833333333334	0.085866666666667	-0.0381	-0.192883333333331	-0.1289	-0.2313	-0.1974	-0.0729666666666668	-0.196933333333334	-0.351716666666665	-0.287733333333334	-0.390133333333334	-0.356233333333334	-0.123966666666667	-0.278749999999998	-0.214766666666667	-0.317166666666667	-0.283266666666667	-0.154783333333331	-0.0907999999999998	-0.1932	-0.1593	0.0639833333333311	-0.0384166666666692	-0.00451666666666917	-0.1024	-0.0685000000000002	0.0339	6.95142173913043	8.70653101996819	9.26131206357461e-05	0.00439820423069495	GSTM3	glutathione S-transferase mu 3 (brain)
TC09000139.hg.1	0.121866666666666	-0.1142	-0.111633333333335	-0.184399999999997	-0.173700000000003	-0.2978	-0.195966666666668	-0.236066666666666	-0.2335	-0.306266666666663	-0.295566666666669	-0.419666666666665	-0.317833333333334	0.00256666666666572	-0.0701999999999972	-0.0595000000000026	-0.183599999999999	-0.0817666666666677	-0.0727666666666629	-0.0620666666666683	-0.186166666666665	-0.0843333333333334	0.0106999999999946	-0.113400000000002	-0.0115666666666705	-0.124099999999997	-0.0222666666666651	0.101833333333332	7.61285652173913	8.70523726122768	9.27039477487971e-05	0.00439820423069495	CHMP5	charged multivesicular body protein 5
TC0X002301.hg.1	0.0198	0.0610333333333326	0.0269999999999992	0.211183333333336	0.254266666666666	0.286233333333334	0.260833333333334	0.0412333333333326	0.00719999999999921	0.191383333333336	0.234466666666666	0.266433333333334	0.241033333333334	-0.0340333333333334	0.150150000000004	0.193233333333334	0.225200000000001	0.199800000000002	0.184183333333337	0.227266666666667	0.259233333333334	0.233833333333335	0.04308333333333	0.0750499999999974	0.049649999999998	0.0319666666666674	0.00656666666666794	-0.0253999999999994	8.94428260869565	8.68669910490043	9.40162693194864e-05	0.00445149064311097	CT45A2	cancer/testis antigen family 45, member A2
TC07003379.hg.1	0.218166666666667	-0.035633333333335	-0.0548333333333346	-0.0219333333333322	0.2485	-0.1833	0.0199333333333316	-0.253800000000002	-0.273000000000001	-0.240099999999999	0.0303333333333331	-0.401466666666667	-0.198233333333335	-0.0191999999999997	0.0137000000000027	0.284133333333335	-0.147666666666665	0.0555666666666665	0.0329000000000024	0.303333333333335	-0.128466666666665	0.0747666666666662	0.270433333333332	-0.161366666666668	0.0418666666666638	-0.4318	-0.228566666666668	0.203233333333332	6.32711304347826	8.68062431810588	9.44507602365012e-05	0.00445413885748566	COPG2	coatomer protein complex, subunit gamma 2
TC14000287.hg.1	-0.0737333333333332	-0.0343333333333335	-0.0556333333333336	-0.139216666666665	-0.255333333333334	-0.239266666666667	-0.166766666666667	0.0393999999999997	0.0180999999999996	-0.065483333333332	-0.1816	-0.165533333333334	-0.0930333333333335	-0.0213000000000001	-0.104883333333332	-0.221	-0.204933333333334	-0.132433333333333	-0.0835833333333316	-0.1997	-0.183633333333334	-0.111133333333333	-0.116116666666668	-0.100050000000002	-0.0275500000000015	0.0160666666666662	0.0885666666666669	0.0725000000000007	4.42985652173913	8.68265487413149	9.43052810867298e-05	0.00445413885748566	ATL1	atlastin GTPase 1
TC05000456.hg.1	0.0124999999999993	-0.0493000000000006	-0.112833333333333	-0.188216666666666	-0.372533333333334	-0.247300000000001	-0.2298	-0.0617999999999999	-0.125333333333332	-0.200716666666665	-0.385033333333333	-0.2598	-0.2423	-0.0635333333333326	-0.138916666666665	-0.323233333333333	-0.198	-0.1805	-0.0753833333333325	-0.259700000000001	-0.134466666666668	-0.116966666666667	-0.184316666666668	-0.0590833333333354	-0.0415833333333349	0.125233333333333	0.142733333333334	0.0175000000000005	3.10143913043478	8.66735742715287	9.54073913687921e-05	0.00448706287345654	FAM81B	family with sequence similarity 81, member B
TC05000601.hg.1	0.0870666666666686	-0.0684999999999993	-0.0601666666666665	0.104633333333336	0.170233333333334	0.0462333333333342	0.117466666666668	-0.155566666666668	-0.147233333333335	0.0175666666666672	0.0831666666666653	-0.0408333333333344	0.0303999999999993	0.00833333333333286	0.173133333333335	0.238733333333333	0.114733333333334	0.185966666666667	0.164800000000002	0.2304	0.106400000000001	0.177633333333334	0.0655999999999981	-0.0584000000000016	0.0128333333333321	-0.124	-0.052766666666666	0.0712333333333337	6.12080434782609	8.66566385404264	9.55302779025042e-05	0.00448706287345654	GRAMD3	GRAM domain containing 3
TC10001017.hg.1	0.144933333333336	-0.0272333333333314	0.000733333333334585	-0.241366666666663	-0.315866666666667	-0.245166666666665	-0.260899999999999	-0.172166666666667	-0.144200000000001	-0.386299999999999	-0.460800000000003	-0.390100000000001	-0.405833333333335	0.027966666666666	-0.214133333333332	-0.288633333333335	-0.217933333333334	-0.233666666666668	-0.242099999999998	-0.316600000000001	-0.2459	-0.261633333333334	-0.0745000000000031	-0.0038000000000018	-0.0195333333333361	0.0707000000000013	0.0549666666666671	-0.0157333333333343	5.34058260869565	8.66188571792613	9.58050521597633e-05	0.00449100495502699	SFMBT2	Scm-like with four mbt domains 2
TC6_cox_hap2000116.hg.1	0.108666666666666	-0.0293999999999999	-0.0738666666666665	0.287666666666667	0.1735	0.158366666666667	0.135599999999998	-0.138066666666666	-0.182533333333333	0.179000000000001	0.0648333333333335	0.0497000000000005	0.0269333333333321	-0.0444666666666667	0.317066666666667	0.2029	0.187766666666667	0.164999999999998	0.361533333333334	0.247366666666666	0.232233333333333	0.209466666666665	-0.114166666666668	-0.129300000000001	-0.152066666666669	-0.015133333333333	-0.0379000000000014	-0.0227666666666684	4.63747391304348	8.6411963944909	9.7325304142851e-05	0.00455319892065521	ZNF311	zinc finger protein 311
TC10001701.hg.1	0.203	0.0271666666666679	-0.0185666666666648	0.076500000000002	-0.103633333333333	-0.123066666666666	0.00820000000000043	-0.175833333333332	-0.221566666666665	-0.126499999999998	-0.306633333333333	-0.326066666666667	-0.1948	-0.0457333333333327	0.0493333333333341	-0.130800000000001	-0.150233333333334	-0.0189666666666675	0.0950666666666669	-0.085066666666668	-0.104500000000002	0.0267666666666653	-0.180133333333335	-0.199566666666668	-0.0683000000000016	-0.0194333333333336	0.111833333333333	0.131266666666667	5.82584782608696	8.6382714871771	9.75423687320581e-05	0.00455429964484681	SFXN4	sideroflexin 4
TC15000393.hg.1	0.023133333333333	0.00926666666666609	-0.0418000000000003	-0.0565166666666652	-0.364700000000002	-0.055766666666667	-0.102300000000001	-0.0138666666666669	-0.0649333333333333	-0.0796499999999982	-0.387833333333335	-0.0789	-0.125433333333334	-0.0510666666666664	-0.0657833333333313	-0.373966666666668	-0.0650333333333331	-0.111566666666667	-0.0147166666666649	-0.322900000000002	-0.0139666666666667	-0.0605000000000011	-0.308183333333337	0.000749999999998252	-0.0457833333333362	0.308933333333335	0.2624	-0.0465333333333344	5.82316086956522	8.62838468597699	9.82800620423775e-05	0.00457965627719055	GABPB1-AS1	GABPB1 antisense RNA 1 (non-protein coding)
TC09001204.hg.1	0.250166666666666	-0.0998999999999999	-0.1114	0.251500000000003	0.4088	0.0305333333333335	0.223000000000001	-0.350066666666666	-0.361566666666666	0.00133333333333674	0.158633333333334	-0.219633333333332	-0.0271666666666652	-0.0114999999999998	0.351400000000003	0.5087	0.130433333333333	0.322900000000001	0.362900000000002	0.5202	0.141933333333333	0.3344	0.157299999999998	-0.220966666666669	-0.028500000000002	-0.378266666666667	-0.1858	0.192466666666667	6.64586956521739	8.61524725259938	9.92698526693906e-05	0.00460368808395924	TMEM2	transmembrane protein 2
TC18000262.hg.1	0.101299999999998	0.0914333333333337	0.0206999999999997	-0.0791333333333322	-0.0918000000000001	-0.0976000000000008	-0.0822666666666674	-0.00986666666666469	-0.0805999999999987	-0.180433333333331	-0.193099999999998	-0.198899999999999	-0.183566666666666	-0.070733333333334	-0.170566666666666	-0.183233333333334	-0.189033333333334	-0.173700000000001	-0.0998333333333319	-0.1125	-0.118300000000001	-0.102966666666667	-0.0126666666666679	-0.0184666666666686	-0.00313333333333521	-0.00580000000000069	0.00953333333333273	0.0153333333333334	4.95504347826087	8.61375871801847	9.93826936363799e-05	0.00460368808395924	ATP9B	ATPase, class II, type 9B
TC22000302.hg.1	0.105833333333333	0.0723333333333329	0.0251666666666663	-0.0905333333333314	-0.234933333333333	-0.0950666666666677	-0.0948000000000011	-0.0335000000000001	-0.0806666666666667	-0.196366666666664	-0.340766666666666	-0.200900000000001	-0.200633333333334	-0.0471666666666666	-0.162866666666664	-0.307266666666666	-0.167400000000001	-0.167133333333334	-0.115699999999998	-0.2601	-0.120233333333334	-0.119966666666667	-0.144400000000002	-0.00453333333333639	-0.00426666666666975	0.139866666666665	0.140133333333332	0.000266666666666637	5.48182608695652	8.61883744736113	9.89982737023105e-05	0.00460368808395924	CBY1	chibby homolog 1 (Drosophila)
TC02002212.hg.1	0.0844666666666667	0.0840666666666667	-0.0343333333333344	0.245250000000001	-0.333966666666667	0.096166666666667	0.0714333333333332	-0.000399999999999956	-0.118800000000001	0.160783333333335	-0.418433333333334	0.0117000000000003	-0.0130333333333335	-0.118400000000001	0.161183333333335	-0.418033333333334	0.0121000000000002	-0.0126333333333335	0.279583333333336	-0.299633333333333	0.130500000000001	0.105766666666668	-0.579216666666668	-0.149083333333334	-0.173816666666668	0.430133333333334	0.4054	-0.0247333333333337	5.54836956521739	8.60471909206882	0.000100071009403961	0.0046056023886452	ZC3H8	zinc finger CCCH-type containing 8
TC03000534.hg.1	0.116733333333332	-0.053066666666667	-0.0559666666666665	-0.183349999999997	-0.0513999999999992	-0.2767	-0.116833333333333	-0.1698	-0.172699999999999	-0.30008333333333	-0.168133333333332	-0.393433333333332	-0.233566666666666	-0.00289999999999946	-0.13028333333333	0.00166666666666782	-0.223633333333333	-0.0637666666666661	-0.127383333333331	0.00456666666666727	-0.220733333333333	-0.0608666666666666	0.131949999999998	-0.0933500000000027	0.0665166666666641	-0.225300000000001	-0.0654333333333339	0.159866666666667	7.42807391304348	8.60294275984251	0.000100206885219545	0.0046056023886452	ALCAM	activated leukocyte cell adhesion molecule
TC12000912.hg.1	0.0985333333333331	0.204866666666666	0.1414	-0.241516666666664	-0.430033333333334	-0.1077	-0.360466666666666	0.106333333333333	0.0428666666666668	-0.340049999999997	-0.528566666666667	-0.206233333333333	-0.459	-0.0634666666666659	-0.44638333333333	-0.6349	-0.312566666666666	-0.565333333333332	-0.382916666666664	-0.571433333333334	-0.2491	-0.501866666666666	-0.18851666666667	0.133816666666664	-0.118950000000003	0.322333333333334	0.0695666666666677	-0.252766666666666	5.99377391304348	8.60495040512955	0.000100053330710987	0.0046056023886452	LINC00173	long intergenic non-protein coding RNA 173
TC14001474.hg.1	0.238033333333333	0.125833333333333	0.123900000000001	0.0168666666666697	-0.142133333333333	-0.0304333333333329	0.00320000000000054	-0.112200000000001	-0.114133333333332	-0.221166666666663	-0.380166666666666	-0.268466666666666	-0.234833333333333	-0.00193333333333179	-0.108966666666663	-0.267966666666665	-0.156266666666665	-0.122633333333332	-0.107033333333331	-0.266033333333334	-0.154333333333334	-0.1207	-0.159000000000002	-0.0473000000000026	-0.0136666666666692	0.1117	0.145333333333333	0.0336333333333334	6.51526956521739	8.60515338845883	0.000100037820032956	0.0046056023886452	CLMN	calmin (calponin-like, transmembrane)
TC10001111.hg.1	0.0184000000000002	0.0332333333333339	-0.00263333333333327	-0.228149999999999	-0.383	-0.499766666666666	-0.4854	0.0148333333333337	-0.0210333333333335	-0.246549999999999	-0.4014	-0.518166666666667	-0.5038	-0.0358666666666672	-0.261383333333333	-0.416233333333334	-0.533	-0.518633333333334	-0.225516666666666	-0.380366666666667	-0.497133333333333	-0.482766666666667	-0.154850000000001	-0.271616666666668	-0.257250000000001	-0.116766666666666	-0.1024	0.0143666666666666	2.67410434782609	8.59960377780255	0.000100462843830882	0.00460836577198502	ENKUR	enkurin, TRPC channel interacting protein
TC10001526.hg.1	0.210766666666667	-0.017033333333333	-0.0223333333333331	-0.078249999999997	-0.0314666666666659	-0.173099999999999	-0.139766666666666	-0.2278	-0.2331	-0.289016666666664	-0.242233333333333	-0.383866666666666	-0.350533333333333	-0.00530000000000008	-0.061216666666664	-0.0144333333333329	-0.156066666666666	-0.122733333333333	-0.055916666666664	-0.00913333333333277	-0.150766666666666	-0.117433333333333	0.0467833333333312	-0.0948500000000019	-0.0615166666666687	-0.141633333333333	-0.1083	0.0333333333333332	4.73876086956522	8.59552583490841	0.000100776429825704	0.00461375670556122	CPEB3	cytoplasmic polyadenylation element binding protein 3
TC01001018.hg.1	0.117099999999999	0.0104333333333324	0.0135333333333332	0.0585666666666693	0.333399999999999	-0.0309333333333326	0.145333333333332	-0.106666666666666	-0.103566666666666	-0.0585333333333296	0.2163	-0.148033333333331	0.0282333333333327	0.00310000000000077	0.0481333333333369	0.322966666666667	-0.041366666666665	0.134899999999999	0.0450333333333361	0.319866666666666	-0.0444666666666658	0.131799999999998	0.27483333333333	-0.0895000000000019	0.0867666666666622	-0.364333333333332	-0.188066666666668	0.176266666666664	7.9151652173913	8.57901575718332	0.000102057122288986	0.00466331689651345	ATP1A1	ATPase, Na+/K+ transporting, alpha 1 polypeptide
TC07001719.hg.1	-0.0262333333333333	0.0571333333333328	0.038933333333333	-0.230499999999999	-0.281466666666667	-0.173733333333333	-0.252866666666667	0.0833666666666661	0.0651666666666664	-0.204266666666666	-0.255233333333333	-0.1475	-0.226633333333333	-0.0181999999999998	-0.287633333333332	-0.3386	-0.230866666666666	-0.31	-0.269433333333332	-0.3204	-0.212666666666666	-0.2918	-0.0509666666666675	0.056766666666666	-0.0223666666666675	0.107733333333333	0.0286	-0.0791333333333335	3.17499130434783	8.56577021505189	0.000103097588179314	0.00470172954464268	SLC26A5	solute carrier family 26, member 5 (prestin)
TC01003325.hg.1	0.140999999999998	0.0552000000000001	0.0284666666666658	-0.0746666666666655	-0.305200000000002	-0.0374000000000008	-0.0482000000000014	-0.0857999999999981	-0.112533333333332	-0.215666666666664	-0.4462	-0.178399999999999	-0.1892	-0.0267333333333344	-0.129866666666666	-0.360400000000002	-0.0926000000000009	-0.103400000000001	-0.103133333333331	-0.333666666666668	-0.0658666666666665	-0.0766666666666671	-0.230533333333336	0.0372666666666648	0.0264666666666642	0.267800000000001	0.257000000000001	-0.0108000000000006	6.13839565217391	8.55761541467013	0.000103743991301896	0.00472205725979924	KIAA0907	KIAA0907
TC20000338.hg.1	0.150199999999999	0.0493999999999994	0.0274666666666654	-0.0416833333333315	-0.206200000000001	-0.0610999999999997	-0.122100000000001	-0.1008	-0.122733333333334	-0.191883333333331	-0.3564	-0.211299999999999	-0.2723	-0.021933333333334	-0.091083333333331	-0.2556	-0.110499999999999	-0.1715	-0.0691499999999969	-0.233666666666666	-0.0885666666666651	-0.149566666666666	-0.164516666666669	-0.0194166666666682	-0.080416666666669	0.145100000000001	0.0841000000000003	-0.0610000000000008	6.6357652173913	8.54403587117529	0.000104830355218273	0.00476229327991585	PABPC1L	poly(A) binding protein, cytoplasmic 1-like
TC07000067.hg.1	0.196966666666667	0.0453666666666663	-0.00803333333333356	-0.061666666666663	-0.0141	-0.122466666666668	-0.110666666666668	-0.151600000000001	-0.205000000000001	-0.25863333333333	-0.211066666666667	-0.319433333333335	-0.307633333333335	-0.0533999999999999	-0.107033333333329	-0.0594666666666663	-0.167833333333334	-0.156033333333334	-0.0536333333333294	-0.00606666666666644	-0.114433333333334	-0.102633333333334	0.047566666666663	-0.0608000000000049	-0.0490000000000048	-0.108366666666668	-0.0965666666666678	0.0118	6.19188260869565	8.54140726880835	0.00010504209210845	0.00476271774854727	ZDHHC4	zinc finger, DHHC-type containing 4
TC05001936.hg.1	-0.0913000000000004	-0.0875000000000004	-0.0453666666666663	-0.156783333333331	-0.172133333333334	-0.197566666666667	-0.268000000000002	0.00380000000000003	0.045933333333334	-0.0654833333333311	-0.0808333333333335	-0.106266666666667	-0.176700000000001	0.042133333333334	-0.0692833333333311	-0.0846333333333336	-0.110066666666667	-0.180500000000001	-0.111416666666665	-0.126766666666668	-0.152200000000001	-0.222633333333335	-0.0153500000000024	-0.0407833333333354	-0.11121666666667	-0.025433333333333	-0.0958666666666677	-0.0704333333333347	5.29001739130435	8.53391304213088	0.000105648358933005	0.00478099458156055	CD74	CD74 molecule, major histocompatibility complex, class II invariant chain
TC01003305.hg.1	0.000133333333333319	-0.0151333333333348	-0.0180333333333342	-0.0868999999999982	-0.204300000000001	-0.0808333333333344	-0.202666666666668	-0.0152666666666681	-0.0181666666666676	-0.0870333333333315	-0.204433333333334	-0.0809666666666677	-0.202800000000002	-0.00289999999999946	-0.0717666666666634	-0.189166666666666	-0.0656999999999996	-0.187533333333334	-0.068866666666664	-0.186266666666667	-0.0628000000000002	-0.184633333333334	-0.117400000000003	0.00606666666666378	-0.11576666666667	0.123466666666666	0.00163333333333249	-0.121833333333334	5.58909130434783	8.5299641864376	0.000105969367339383	0.00478631699084523	THBS3	thrombospondin 3
TC10001320.hg.1	0.107833333333333	0.023299999999999	-0.00630000000000042	-0.165933333333331	-0.2649	-0.222966666666667	-0.214766666666668	-0.0845333333333338	-0.114133333333333	-0.273766666666664	-0.372733333333333	-0.3308	-0.3226	-0.0295999999999994	-0.18923333333333	-0.288199999999999	-0.246266666666666	-0.238066666666667	-0.159633333333331	-0.258599999999999	-0.216666666666667	-0.208466666666667	-0.0989666666666684	-0.0570333333333357	-0.0488333333333362	0.0419333333333327	0.0501333333333323	0.00819999999999954	5.11796086956522	8.52572702584873	0.000106315011495196	0.00479272959866849	RHOBTB1	Rho-related BTB domain containing 1
TC17000918.hg.1	0.2022	-0.0522999999999998	-0.112166666666667	-0.126683333333331	-0.0343333333333335	-0.332133333333332	-0.217133333333333	-0.2545	-0.314366666666667	-0.328883333333332	-0.236533333333334	-0.534333333333333	-0.419333333333333	-0.0598666666666672	-0.0743833333333317	0.0179666666666662	-0.279833333333332	-0.164833333333333	-0.0145166666666645	0.0778333333333334	-0.219966666666665	-0.104966666666666	0.0923499999999979	-0.205450000000001	-0.0904500000000015	-0.297799999999999	-0.182799999999999	0.114999999999999	6.13688260869565	8.51799613003967	0.000106948869456086	0.00481208565208529	RNF213	ring finger protein 213
TC06001207.hg.1	0.194366666666667	-0.0145333333333317	-0.045399999999999	0.167900000000004	0.369000000000002	0.0868333333333347	0.305133333333335	-0.208899999999999	-0.239766666666666	-0.0264666666666633	0.174633333333334	-0.107533333333333	0.110766666666668	-0.0308666666666673	0.182433333333336	0.383533333333333	0.101366666666666	0.319666666666667	0.213300000000003	0.414400000000001	0.132233333333334	0.350533333333334	0.201099999999998	-0.0810666666666693	0.137233333333331	-0.282166666666667	-0.0638666666666667	0.2183	6.88580869565217	8.5119263760924	0.000107449456282904	0.00482538283444521	EXOC2	exocyst complex component 2
TC0X002349.hg.1	0.100199999999999	-0.220500000000001	-0.328100000000003	-0.227349999999998	-0.472933333333334	-0.421333333333335	-0.462966666666668	-0.3207	-0.428300000000002	-0.327549999999997	-0.573133333333333	-0.521533333333334	-0.563166666666667	-0.107600000000001	-0.00684999999999647	-0.252433333333332	-0.200833333333334	-0.242466666666667	0.100750000000005	-0.144833333333331	-0.0932333333333322	-0.134866666666666	-0.245583333333336	-0.193983333333337	-0.235616666666671	0.0515999999999988	0.00996666666666535	-0.0416333333333334	8.36098695652174	8.50188058289296	0.000108283653891632	0.00485358274929119	GAGE12F	G antigen 12F
TC12001316.hg.1	-0.131133333333334	-0.0513000000000003	-0.0772999999999997	-0.132216666666666	-0.1689	-0.260333333333334	-0.186166666666666	0.0798333333333332	0.0538333333333338	-0.00108333333333244	-0.0377666666666663	-0.1292	-0.0550333333333328	-0.0259999999999994	-0.0809166666666656	-0.117599999999999	-0.209033333333333	-0.134866666666666	-0.0549166666666663	-0.0916000000000001	-0.183033333333334	-0.108866666666667	-0.0366833333333338	-0.128116666666668	-0.0539500000000004	-0.0914333333333337	-0.0172666666666665	0.0741666666666672	2.60647826086957	8.49274684896358	0.000109048328175054	0.00487856513044746	IFLTD1	intermediate filament tail domain containing 1
TC02001693.hg.1	0.1419	0.0459999999999994	0.00856666666666595	-0.0098833333333328	-0.282233333333335	-0.042133333333334	-0.0291333333333341	-0.0959000000000003	-0.133333333333334	-0.151783333333332	-0.424133333333335	-0.184033333333334	-0.171033333333334	-0.0374333333333334	-0.0558833333333322	-0.328233333333334	-0.0881333333333334	-0.0751333333333335	-0.0184499999999987	-0.290800000000001	-0.0507	-0.0377000000000001	-0.272350000000002	-0.0322500000000012	-0.0192500000000013	0.240100000000001	0.253100000000001	0.0129999999999999	6.43350869565217	8.48475566642167	0.000109722243379163	0.00489012089242135	SUPT7L	suppressor of Ty 7 (S. cerevisiae)-like
TC15000296.hg.1	0.252000000000001	-0.0198	-0.0425666666666675	-0.0477333333333316	0.0330000000000004	-0.123700000000001	-0.0579666666666672	-0.271800000000001	-0.294566666666668	-0.299733333333332	-0.219	-0.375700000000002	-0.309966666666668	-0.0227666666666675	-0.0279333333333316	0.0528000000000004	-0.103900000000001	-0.0381666666666671	-0.0051666666666641	0.0755666666666679	-0.0811333333333337	-0.0153999999999996	0.080733333333332	-0.0759666666666696	-0.0102333333333355	-0.156700000000002	-0.0909666666666675	0.0657333333333341	6.67587391304348	8.48476101968592	0.000109721790388479	0.00489012089242135	SPINT1	serine peptidase inhibitor, Kunitz type 1
TC0X000653.hg.1	0.00763333333333449	0.0181333333333349	0.0210333333333352	0.194033333333335	0.233533333333334	0.254800000000001	0.244133333333334	0.0105000000000004	0.0134000000000007	0.186400000000001	0.225899999999999	0.247166666666667	0.236499999999999	0.00290000000000035	0.1759	0.215399999999999	0.236666666666666	0.225999999999999	0.173	0.212499999999999	0.233766666666666	0.223099999999999	0.0394999999999985	0.060766666666666	0.0500999999999987	0.0212666666666674	0.0106000000000002	-0.0106666666666673	8.44571739130435	8.48108514848329	0.000110033327822241	0.00489471506675422	CT45A1	cancer/testis antigen family 45, member A1
TC03000187.hg.1	0.0645999999999995	-0.103033333333334	-0.107933333333334	-0.054433333333332	-0.0551000000000004	-0.211666666666668	-0.262866666666668	-0.167633333333334	-0.172533333333334	-0.119033333333332	-0.1197	-0.276266666666667	-0.327466666666668	-0.00490000000000013	0.0486000000000022	0.0479333333333338	-0.108633333333334	-0.159833333333334	0.0535000000000023	0.052833333333334	-0.103733333333333	-0.154933333333334	-0.00066666666666837	-0.157233333333336	-0.208433333333336	-0.156566666666667	-0.207766666666668	-0.0512000000000006	6.06327391304348	8.47537557265218	0.000110519165453607	0.00490705094614017	MYD88	myeloid differentiation primary response gene (88)
TC11002208.hg.1	0.206199999999999	0.192333333333333	0.079533333333333	-0.00760000000000005	-0.241700000000002	0.0456666666666665	0.044533333333332	-0.013866666666666	-0.126666666666666	-0.213799999999999	-0.447900000000001	-0.160533333333333	-0.161666666666667	-0.1128	-0.199933333333333	-0.434033333333335	-0.146666666666667	-0.147800000000001	-0.0871333333333331	-0.321233333333335	-0.0338666666666665	-0.035000000000001	-0.234100000000002	0.0532666666666666	0.052133333333332	0.287366666666668	0.286233333333334	-0.00113333333333454	6.3399652173913	8.47114910476543	0.000110880329378043	0.00490747754596896	FAM76B	family with sequence similarity 76, member B
TC17001093.hg.1	0.196733333333332	0.133733333333332	0.126133333333333	0.0173833333333349	-0.294433333333334	-0.224200000000002	-0.00513333333333499	-0.0629999999999997	-0.0705999999999989	-0.179349999999997	-0.491166666666666	-0.420933333333333	-0.201866666666667	-0.00759999999999916	-0.116349999999997	-0.428166666666666	-0.357933333333333	-0.138866666666667	-0.108749999999998	-0.420566666666667	-0.350333333333334	-0.131266666666668	-0.311816666666669	-0.241583333333336	-0.0225166666666698	0.0702333333333325	0.289299999999999	0.219066666666667	6.60178260869565	8.47038383439346	0.000110945863269399	0.00490747754596896	SAT2	spermidine/spermine N1-acetyltransferase family member 2
TC20000092.hg.1	0.269099999999999	0.0251333333333319	-0.0820666666666678	-0.186016666666664	-0.0091666666666681	-0.2841	-0.110566666666666	-0.243966666666667	-0.351166666666667	-0.455116666666664	-0.278266666666667	-0.553199999999999	-0.379666666666665	-0.1072	-0.211149999999996	-0.0343	-0.309233333333332	-0.135699999999998	-0.103949999999997	0.0728999999999997	-0.202033333333333	-0.0284999999999984	0.176849999999996	-0.098083333333336	0.0754499999999982	-0.274933333333332	-0.101399999999998	0.173533333333334	6.76830869565217	8.46314687182215	0.000111567720379054	0.00492572532075027	SPTLC3	serine palmitoyltransferase, long chain base subunit 3
TC01001581.hg.1	0.133366666666667	0.0565000000000015	-0.0200333333333331	-0.0634499999999978	-0.145666666666666	-0.121933333333334	-0.121199999999999	-0.0768666666666658	-0.1534	-0.196816666666665	-0.279033333333333	-0.255300000000001	-0.254566666666666	-0.0765333333333347	-0.119949999999999	-0.202166666666668	-0.178433333333335	-0.177700000000001	-0.0434166666666647	-0.125633333333333	-0.101900000000001	-0.101166666666666	-0.0822166666666684	-0.0584833333333359	-0.0577500000000013	0.0237333333333325	0.0244666666666671	0.000733333333334585	4.96337826086956	8.45764384225444	0.00011204316174756	0.00493745258847115	NPL	N-acetylneuraminate pyruvate lyase (dihydrodipicolinate synthase)
TC14001443.hg.1	0.0101666666666667	0.0485333333333342	-0.0607666666666669	-0.191099999999998	-0.1011	-0.184533333333333	-0.1952	0.0383666666666675	-0.0709333333333335	-0.201266666666664	-0.111266666666666	-0.1947	-0.205366666666666	-0.109300000000001	-0.239633333333332	-0.149633333333334	-0.233066666666668	-0.243733333333334	-0.130333333333331	-0.0403333333333329	-0.123766666666667	-0.134433333333333	0.0899999999999981	0.00656666666666439	-0.00410000000000199	-0.0834333333333337	-0.0941000000000001	-0.0106666666666664	4.57800434782609	8.45352019699515	0.000112400896543065	0.00494395868682508	FBLN5	fibulin 5
TC03002006.hg.1	0.193533333333332	-0.346200000000003	-0.465300000000001	-0.285949999999999	-0.0247333333333355	-0.620333333333336	-0.593733333333335	-0.539733333333335	-0.658833333333333	-0.479483333333331	-0.218266666666667	-0.813866666666668	-0.787266666666667	-0.119099999999998	0.0602500000000044	0.321466666666668	-0.274133333333332	-0.247533333333331	0.179350000000002	0.440566666666665	-0.155033333333335	-0.128433333333334	0.261216666666663	-0.334383333333337	-0.307783333333336	-0.5956	-0.568999999999999	0.0266000000000011	5.56575217391304	8.44145084618737	0.000113455209843325	0.00498102238439016	TNFSF10	tumor necrosis factor (ligand) superfamily, member 10
TC08000239.hg.1	0.103966666666665	0.000499999999998835	0.0850999999999971	0.146416666666669	0.369966666666665	0.157333333333332	0.320733333333331	-0.103466666666666	-0.0188666666666677	0.0424500000000041	0.266	0.0533666666666672	0.216766666666667	0.0845999999999982	0.14591666666667	0.369466666666666	0.156833333333333	0.320233333333332	0.0613166666666718	0.284866666666668	0.0722333333333349	0.235633333333334	0.223549999999996	0.0109166666666631	0.174316666666662	-0.212633333333333	-0.0492333333333335	0.163399999999999	8.47999565217391	8.43872810876362	0.000113694560919273	0.00498223539581438	TUBBP1	tubulin, beta pseudogene 1
TC01001421.hg.1	0.1439	-0.0562000000000005	-0.0904333333333334	0.00658333333333516	0.229033333333332	-0.0193000000000012	0.0160666666666671	-0.200100000000001	-0.234333333333334	-0.137316666666665	0.0851333333333315	-0.163200000000002	-0.127833333333333	-0.0342333333333329	0.0627833333333356	0.285233333333332	0.0368999999999993	0.0722666666666676	0.0970166666666685	0.319466666666665	0.0711333333333322	0.1065	0.222449999999997	-0.0258833333333364	0.00948333333333196	-0.248333333333333	-0.212966666666665	0.0353666666666683	8.1206652173913	8.43389525553072	0.000114120783673562	0.00498368001163818	UHMK1	U2AF homology motif (UHM) kinase 1
TC02001122.hg.1	0.233866666666667	0.0352666666666668	-0.0309000000000008	-0.0187499999999998	-0.153366666666666	-0.142133333333334	-0.0926333333333336	-0.1986	-0.264766666666667	-0.252616666666666	-0.387233333333333	-0.376	-0.3265	-0.0661666666666676	-0.0540166666666666	-0.188633333333333	-0.1774	-0.1279	0.012150000000001	-0.122466666666665	-0.111233333333333	-0.0617333333333328	-0.134616666666666	-0.123383333333334	-0.0738833333333337	0.0112333333333323	0.0607333333333324	0.0495000000000001	5.83828260869565	8.43066433745799	0.000114406711748204	0.00498368001163818	GLS	glutaminase
TC11001884.hg.1	0.1244	0.258766666666666	0.178699999999999	0.123600000000001	-0.049966666666668	0.245966666666666	0.314099999999999	0.134366666666667	0.0542999999999996	-0.000799999999998136	-0.174366666666668	0.121566666666666	0.189699999999999	-0.0800666666666672	-0.135166666666665	-0.308733333333334	-0.0128000000000004	0.0553333333333326	-0.0550999999999977	-0.228666666666667	0.0672666666666668	0.1354	-0.17356666666667	0.122366666666665	0.190499999999997	0.295933333333334	0.364066666666667	0.0681333333333329	8.00093043478261	8.42877072509305	0.000114574659455051	0.00498368001163818	SNORD27	small nucleolar RNA, C/D box 27
TC17000532.hg.1	0.121166666666668	-0.0344333333333324	-0.0528333333333322	-0.215766666666664	-0.111233333333332	-0.258766666666666	-0.1597	-0.155600000000001	-0.174	-0.336933333333332	-0.2324	-0.379933333333335	-0.280866666666668	-0.0183999999999997	-0.181333333333331	-0.0767999999999995	-0.224333333333334	-0.125266666666668	-0.162933333333331	-0.0583999999999998	-0.205933333333334	-0.106866666666668	0.104533333333332	-0.0430000000000028	0.0560666666666636	-0.147533333333334	-0.048466666666668	0.0990666666666664	6.8809652173913	8.43282354576547	0.000114215539678345	0.00498368001163818	TUBG2	tubulin, gamma 2
TC07001717.hg.1	0.118600000000001	-0.0243666666666664	-0.0521333333333329	-0.0521333333333311	-0.121599999999999	-0.0899333333333336	-0.187066666666666	-0.142966666666667	-0.170733333333334	-0.170733333333332	-0.2402	-0.208533333333334	-0.305666666666667	-0.0277666666666665	-0.0277666666666647	-0.0972333333333326	-0.0655666666666672	-0.1627	1.77635683940025e-15	-0.0694666666666661	-0.0378000000000007	-0.134933333333334	-0.0694666666666679	-0.0378000000000025	-0.134933333333335	0.0316666666666654	-0.0654666666666675	-0.0971333333333328	4.2052	8.40829375041755	0.000116408299321398	0.00504478839711073	DPY19L2P2	dpy-19-like 2 pseudogene 2 (C. elegans)
TC14000319.hg.1	0.195066666666666	-0.0110666666666681	-0.0578666666666674	0.0390333333333341	0.0243999999999991	-0.0565333333333351	-0.0795666666666675	-0.206133333333335	-0.252933333333334	-0.156033333333332	-0.170666666666667	-0.251600000000002	-0.274633333333334	-0.0467999999999993	0.0501000000000023	0.0354666666666672	-0.045466666666667	-0.0684999999999993	0.0969000000000015	0.0822666666666665	0.0013333333333323	-0.0217000000000001	-0.0146333333333351	-0.0955666666666692	-0.118600000000002	-0.0809333333333342	-0.103966666666667	-0.0230333333333324	5.33745652173913	8.40893988150748	0.00011634994769675	0.00504478839711073	SAMD4A	sterile alpha motif domain containing 4A
TC09001542.hg.1	0.232733333333333	-0.0797333333333334	-0.122666666666667	-0.126399999999999	-0.103533333333334	-0.334733333333334	-0.3202	-0.312466666666666	-0.3554	-0.359133333333332	-0.336266666666667	-0.567466666666667	-0.552933333333333	-0.0429333333333339	-0.0466666666666651	-0.0238000000000005	-0.255000000000001	-0.240466666666666	-0.00373333333333115	0.0191333333333334	-0.212066666666667	-0.197533333333332	0.0228666666666646	-0.208333333333336	-0.193800000000001	-0.2312	-0.216666666666666	0.0145333333333344	4.9261652173913	8.40333433232355	0.000116857258660731	0.0050549356816256	C5	complement component 5
TC6_apd_hap1000054.hg.1	0.127400000000001	-0.0415666666666663	-0.0717333333333334	0.280083333333335	0.187200000000001	0.150300000000001	0.132466666666667	-0.168966666666667	-0.199133333333334	0.152683333333334	0.0598000000000001	0.0228999999999999	0.00506666666666611	-0.0301666666666671	0.321650000000001	0.228766666666667	0.191866666666667	0.174033333333333	0.351816666666668	0.258933333333334	0.222033333333334	0.2042	-0.0928833333333339	-0.129783333333334	-0.147616666666668	-0.0369000000000002	-0.054733333333334	-0.0178333333333338	4.55083913043478	8.39541884306009	0.000117577789389292	0.00505820939654264	ZNF311	zinc finger protein 311
TC6_dbb_hap3000104.hg.1	0.127400000000001	-0.0415666666666663	-0.0717333333333334	0.280083333333335	0.187200000000001	0.150300000000001	0.132466666666667	-0.168966666666667	-0.199133333333334	0.152683333333334	0.0598000000000001	0.0228999999999999	0.00506666666666611	-0.0301666666666671	0.321650000000001	0.228766666666667	0.191866666666667	0.174033333333333	0.351816666666668	0.258933333333334	0.222033333333334	0.2042	-0.0928833333333339	-0.129783333333334	-0.147616666666668	-0.0369000000000002	-0.054733333333334	-0.0178333333333338	4.55083913043478	8.39541884306009	0.000117577789389292	0.00505820939654264	ZNF311	zinc finger protein 311
TC6_mann_hap4000094.hg.1	0.127400000000001	-0.0415666666666663	-0.0717333333333334	0.280083333333335	0.187200000000001	0.150300000000001	0.132466666666667	-0.168966666666667	-0.199133333333334	0.152683333333334	0.0598000000000001	0.0228999999999999	0.00506666666666611	-0.0301666666666671	0.321650000000001	0.228766666666667	0.191866666666667	0.174033333333333	0.351816666666668	0.258933333333334	0.222033333333334	0.2042	-0.0928833333333339	-0.129783333333334	-0.147616666666668	-0.0369000000000002	-0.054733333333334	-0.0178333333333338	4.55083913043478	8.39541884306009	0.000117577789389292	0.00505820939654264	ZNF311	zinc finger protein 311
TC07002083.hg.1	0.153199999999999	0.046966666666667	-0.0178333333333329	0.188283333333334	0.268933333333333	0.117666666666666	0.272933333333334	-0.106233333333332	-0.171033333333332	0.0350833333333354	0.115733333333334	-0.0355333333333334	0.119733333333335	-0.0648	0.141316666666667	0.221966666666666	0.0706999999999987	0.225966666666667	0.206116666666667	0.286766666666666	0.135499999999999	0.290766666666667	0.0806499999999986	-0.0706166666666688	0.0846499999999999	-0.151266666666667	0.00400000000000134	0.155266666666669	6.01725217391304	8.38716761972922	0.000118334109961908	0.00508145670734236	NCAPG2	non-SMC condensin II complex, subunit G2
TC01002553.hg.1	0.139166666666664	0.0246333333333331	0.0474666666666659	0.284016666666669	0.413166666666665	0.166633333333333	0.375066666666666	-0.114533333333331	-0.0916999999999986	0.144850000000004	0.274000000000001	0.0274666666666681	0.235900000000002	0.0228333333333328	0.259383333333336	0.388533333333332	0.141999999999999	0.350433333333333	0.236550000000003	0.365699999999999	0.119166666666667	0.3276	0.129149999999997	-0.117383333333336	0.0910499999999974	-0.246533333333333	-0.0380999999999991	0.208433333333334	7.1785652173913	8.3825621227098	0.000118758593362027	0.00509039566301498	PPT1	palmitoyl-protein thioesterase 1
TC20000739.hg.1	0.169133333333336	0.103500000000001	0.0883666666666665	-0.288916666666663	-0.475066666666666	-0.437833333333333	-0.387833333333332	-0.0656333333333343	-0.0807666666666691	-0.458049999999998	-0.644200000000001	-0.606966666666668	-0.556966666666668	-0.0151333333333348	-0.392416666666664	-0.578566666666667	-0.541333333333334	-0.491333333333333	-0.377283333333329	-0.563433333333332	-0.526199999999999	-0.476199999999999	-0.186150000000003	-0.14891666666667	-0.0989166666666694	0.037233333333333	0.0872333333333337	0.0500000000000007	5.54293043478261	8.36355053907372	0.000120528761261956	0.00515687783639338	NCOR1P1	nuclear receptor corepressor 1 pseudogene 1
TC01002616.hg.1	0.1065	-0.135133333333333	-0.103133333333334	-0.0592999999999977	-0.129266666666666	-0.149233333333333	-0.171233333333333	-0.241633333333333	-0.209633333333334	-0.165799999999997	-0.235766666666666	-0.255733333333333	-0.277733333333333	0.0319999999999991	0.0758333333333354	0.00586666666666691	-0.0141	-0.0361000000000002	0.0438333333333363	-0.0261333333333322	-0.0460999999999991	-0.0680999999999994	-0.0699666666666685	-0.0899333333333354	-0.111933333333336	-0.0199666666666669	-0.0419666666666672	-0.0220000000000002	7.39150434782609	8.34922986733038	0.000121881407668517	0.00520528726906631	PIK3R3	phosphoinositide-3-kinase, regulatory subunit 3 (gamma)
TC08001462.hg.1	0.240200000000002	-0.151466666666666	-0.169199999999999	-0.0399333333333303	0.0493333333333332	-0.270966666666665	-0.139666666666666	-0.391666666666667	-0.409400000000001	-0.280133333333332	-0.190866666666668	-0.511166666666667	-0.379866666666667	-0.0177333333333332	0.111533333333336	0.200799999999999	-0.119499999999999	0.0118	0.129266666666669	0.218533333333332	-0.101766666666666	0.0295333333333332	0.0892666666666635	-0.231033333333335	-0.0997333333333357	-0.320299999999999	-0.188999999999999	0.1313	5.61156086956522	8.34643416001338	0.000122147425397853	0.00520719785228672	NIPAL2	NIPA-like domain containing 2
TC0X002357.hg.1	0.107033333333335	-0.106866666666668	-0.253500000000002	-0.187016666666663	-0.378433333333335	-0.3169	-0.395866666666667	-0.213900000000002	-0.360533333333336	-0.294049999999998	-0.485466666666669	-0.423933333333334	-0.502900000000001	-0.146633333333334	-0.0801499999999953	-0.271566666666667	-0.210033333333332	-0.288999999999999	0.0664833333333386	-0.124933333333333	-0.0633999999999979	-0.142366666666665	-0.191416666666671	-0.129883333333336	-0.208850000000004	0.061533333333335	-0.0174333333333321	-0.0789666666666671	7.53726956521739	8.3382806378332	0.000122926921131108	0.0052309517324724	GAGE10	G antigen 10
TC0X000606.hg.1	0.132233333333335	0.086100000000001	-0.013066666666667	0.308566666666668	0.378900000000001	0.289700000000002	0.3552	-0.0461333333333336	-0.145300000000002	0.176333333333334	0.246666666666666	0.157466666666667	0.222966666666665	-0.099166666666668	0.222466666666667	0.2928	0.203600000000001	0.269099999999999	0.321633333333335	0.391966666666668	0.302766666666669	0.368266666666667	0.0703333333333322	-0.0188666666666668	0.0466333333333315	-0.0891999999999991	-0.0237000000000007	0.0654999999999983	6.81082173913043	8.31201500890072	0.000125475579795652	0.00532976776850414	STAG2	stromal antigen 2
TC16000579.hg.1	0.191333333333334	0.0674666666666646	0.084699999999998	0.143466666666669	0.348	0.136799999999999	0.307600000000001	-0.12386666666667	-0.106633333333336	-0.0478666666666658	0.156666666666665	-0.0545333333333353	0.116266666666666	0.0172333333333334	0.0760000000000041	0.280533333333335	0.0693333333333346	0.240133333333336	0.0587666666666706	0.263300000000002	0.0521000000000011	0.222900000000003	0.204533333333331	-0.00666666666666949	0.164133333333332	-0.211200000000001	-0.0403999999999991	0.170800000000002	8.06473043478261	8.29641325651727	0.000127017081271834	0.00538552424592575	SF3B3	splicing factor 3b, subunit 3, 130kDa
TC12001588.hg.1	0.0657999999999994	-0.0632666666666672	-0.0799333333333356	-0.035216666666666	-0.190200000000001	-0.0885000000000007	-0.0859333333333341	-0.129066666666667	-0.145733333333335	-0.101016666666665	-0.256	-0.1543	-0.151733333333333	-0.0166666666666684	0.0280500000000012	-0.126933333333334	-0.0252333333333334	-0.0226666666666668	0.0447166666666696	-0.110266666666665	-0.00856666666666506	-0.00599999999999845	-0.154983333333335	-0.0532833333333347	-0.0507166666666681	0.1017	0.104266666666667	0.00256666666666661	6.19955217391304	8.28845935499023	0.000127810993379772	0.00540943938167769	WIBG	within bgcn homolog (Drosophila)
TC0X000657.hg.1	0.226133333333332	0.0686333333333335	-0.0488666666666679	0.190300000000001	0.431466666666665	0.317866666666665	0.359199999999999	-0.157499999999999	-0.275	-0.0358333333333309	0.205333333333333	0.091733333333333	0.133066666666666	-0.117500000000001	0.121666666666668	0.362833333333332	0.249233333333332	0.290566666666665	0.239166666666669	0.480333333333333	0.366733333333333	0.408066666666667	0.241166666666664	0.127566666666664	0.168899999999997	-0.1136	-0.0722666666666667	0.0413333333333332	5.45488695652174	8.26566888154098	0.000130116324141196	0.00549712269244278	SLC9A6	solute carrier family 9, subfamily A (NHE6, cation proton antiporter 6), member 6
TC16000393.hg.1	-0.314066666666667	-0.1449	0.1701	-0.0033499999999993	0.0611000000000002	-0.110966666666667	-0.049266666666667	0.169166666666667	0.484166666666667	0.310716666666668	0.375166666666667	0.2031	0.2648	0.315	0.141550000000001	0.206	0.0339333333333327	0.0956333333333328	-0.173449999999999	-0.109	-0.281066666666667	-0.219366666666667	0.0644499999999995	-0.107616666666668	-0.0459166666666677	-0.172066666666667	-0.110366666666667	0.0617000000000001	4.0892	8.24995093386387	0.000131732999021383	0.00555544970066521	IGHV2OR16-5	immunoglobulin heavy variable 2/OR16-5 (non-functional)
TC01002003.hg.1	0.154599999999999	0.0529999999999999	-0.0708000000000011	-0.214466666666666	-0.190433333333334	-0.277033333333334	-0.210066666666666	-0.101599999999999	-0.2254	-0.369066666666665	-0.345033333333333	-0.431633333333333	-0.364666666666666	-0.123800000000001	-0.267466666666666	-0.243433333333334	-0.330033333333334	-0.263066666666666	-0.143666666666665	-0.119633333333333	-0.206233333333333	-0.139266666666665	0.0240333333333318	-0.062566666666668	0.00439999999999952	-0.0865999999999998	-0.0196333333333323	0.0669666666666675	6.88771304347826	8.24250560198876	0.00013250652533942	0.00556811348979863	SCCPDH	saccharopine dehydrogenase (putative)
TC03001013.hg.1	-0.0796666666666663	0.114466666666667	0.0800999999999998	-0.110166666666665	-0.0900999999999996	-0.0836333333333328	-0.200966666666667	0.194133333333334	0.159766666666666	-0.0304999999999991	-0.0104333333333333	-0.00396666666666645	-0.1213	-0.0343666666666675	-0.224633333333333	-0.204566666666667	-0.1981	-0.315433333333334	-0.190266666666665	-0.170199999999999	-0.163733333333333	-0.281066666666666	0.0200666666666658	0.0265333333333326	-0.0908000000000011	0.00646666666666684	-0.110866666666667	-0.117333333333334	3.9057	8.24461944844067	0.000132286400296942	0.00556811348979863	C3orf65	chromosome 3 open reading frame 65
TC01001367.hg.1	0.241966666666666	0.0642333333333323	0.00769999999999982	-0.0438166666666646	-0.0237999999999996	-0.174399999999999	-0.0270666666666672	-0.177733333333334	-0.234266666666667	-0.285783333333331	-0.265766666666666	-0.416366666666666	-0.269033333333334	-0.0565333333333324	-0.108049999999997	-0.0880333333333319	-0.238633333333332	-0.0912999999999995	-0.0515166666666644	-0.0314999999999994	-0.182099999999999	-0.0347666666666671	0.020016666666665	-0.130583333333335	0.0167499999999974	-0.1506	-0.00326666666666764	0.147333333333332	6.28458260869565	8.23792217162188	0.000132985211200044	0.00557826736178151	NCSTN	nicastrin
TC01002637.hg.1	0.252100000000002	0.0133666666666681	-0.0473333333333326	-0.29298333333333	-0.286266666666664	-0.329333333333333	-0.345966666666666	-0.238733333333334	-0.299433333333335	-0.545083333333332	-0.538366666666667	-0.581433333333335	-0.598066666666668	-0.0607000000000006	-0.306349999999998	-0.299633333333333	-0.342700000000001	-0.359333333333334	-0.245649999999998	-0.238933333333332	-0.282	-0.298633333333333	0.00671666666666582	-0.0363500000000023	-0.0529833333333354	-0.0430666666666681	-0.0597000000000012	-0.0166333333333331	5.51501304347826	8.23476862885805	0.000133315671146748	0.00558217860040085	SPATA6	spermatogenesis associated 6
TC04000699.hg.1	0.190200000000001	0.0263999999999998	-0.0175999999999989	-0.132016666666665	-0.203866666666666	-0.1515	-0.1375	-0.163800000000001	-0.2078	-0.322216666666666	-0.394066666666667	-0.341700000000001	-0.327700000000001	-0.0439999999999987	-0.158416666666665	-0.230266666666666	-0.1779	-0.1639	-0.114416666666666	-0.186266666666667	-0.133900000000001	-0.119900000000001	-0.0718500000000013	-0.0194833333333353	-0.00548333333333506	0.052366666666666	0.0663666666666662	0.0140000000000002	7.19944347826087	8.22445415568034	0.000134402876810337	0.00561770603392693	GAB1	GRB2-associated binding protein 1
TC03001546.hg.1	0.192366666666667	0.0824333333333325	0.0564999999999998	-0.115283333333332	-0.186400000000001	-0.0469000000000017	-0.0742666666666674	-0.109933333333334	-0.135866666666667	-0.307649999999999	-0.378766666666667	-0.239266666666668	-0.266633333333334	-0.0259333333333327	-0.197716666666665	-0.268833333333333	-0.129333333333334	-0.1567	-0.171783333333332	-0.242900000000001	-0.103400000000001	-0.130766666666667	-0.0711166666666685	0.0683833333333306	0.0410166666666649	0.139499999999999	0.112133333333333	-0.0273666666666657	5.38469565217391	8.2184861680347	0.000135036407889397	0.00563417863555548	FOXP1	forkhead box P1
TC01006329.hg.1	0.0993999999999993	0.109300000000001	0.114733333333333	0.0261666666666702	-0.187866666666666	0.0270999999999999	0.00993333333333357	0.0099000000000018	0.0153333333333334	-0.073233333333329	-0.287266666666666	-0.0722999999999994	-0.0894666666666657	0.00543333333333162	-0.0831333333333308	-0.297166666666667	-0.0822000000000012	-0.0993666666666675	-0.0885666666666625	-0.302599999999999	-0.0876333333333328	-0.104799999999999	-0.214033333333337	0.000933333333329678	-0.0162333333333367	0.214966666666666	0.1978	-0.0171666666666663	6.13187826086957	8.21325075720344	0.000135594889163192	0.00564584291589566	SCNM1	sodium channel modifier 1
TC06000617.hg.1	0.152200000000001	0.0446000000000009	0.0235000000000003	0.292850000000004	0.291900000000001	0.239133333333333	0.353633333333334	-0.1076	-0.1287	0.140650000000003	0.1397	0.0869333333333326	0.201433333333333	-0.0211000000000006	0.248250000000003	0.2473	0.194533333333332	0.309033333333333	0.269350000000004	0.268400000000001	0.215633333333333	0.330133333333333	-0.000950000000003115	-0.0537166666666709	0.0607833333333296	-0.0527666666666677	0.0617333333333328	0.1145	8.11550869565217	8.21137303867018	0.000135795813802352	0.00564584291589566	CDC5L	CDC5 cell division cycle 5-like (S. pombe)
TC08001359.hg.1	0.167399999999999	0.00693333333333257	-0.0464000000000002	-0.0570499999999967	-0.0523000000000007	-0.134733333333334	-0.0845666666666673	-0.160466666666666	-0.213799999999999	-0.224449999999996	-0.2197	-0.302133333333333	-0.251966666666666	-0.0533333333333328	-0.0639833333333293	-0.0592333333333332	-0.141666666666667	-0.0914999999999999	-0.0106499999999965	-0.00590000000000046	-0.0883333333333338	-0.0381666666666671	0.00474999999999604	-0.0776833333333373	-0.0275166666666706	-0.0824333333333334	-0.0322666666666667	0.0501666666666667	6.0749	8.1985264827703	0.000137179309134091	0.00569330423729	ZNF704	zinc finger protein 704
TC09000526.hg.1	0.0532000000000004	0.0461000000000009	0.0390999999999995	0.126083333333337	0.347666666666667	0.151800000000001	0.346033333333335	-0.00709999999999944	-0.0141000000000009	0.072883333333337	0.294466666666667	0.0986000000000011	0.292833333333334	-0.00700000000000145	0.0799833333333364	0.301566666666666	0.105700000000001	0.299933333333334	0.0869833333333379	0.308566666666668	0.112700000000002	0.306933333333335	0.22158333333333	0.0257166666666642	0.219949999999997	-0.195866666666666	-0.00163333333333249	0.194233333333333	8.7367347826087	8.19327475751115	0.000137749365025924	0.00569686829137092	SMC2	structural maintenance of chromosomes 2
TC0X000510.hg.1	0.209633333333332	0.170933333333333	0.138233333333333	0.292666666666669	0.438833333333332	0.376166666666667	0.4911	-0.0386999999999986	-0.0713999999999988	0.0830333333333373	0.229200000000001	0.166533333333335	0.281466666666669	-0.0327000000000002	0.121733333333336	0.267899999999999	0.205233333333334	0.320166666666667	0.154433333333336	0.300599999999999	0.237933333333334	0.352866666666667	0.146166666666663	0.0834999999999981	0.198433333333331	-0.0626666666666651	0.052266666666668	0.114933333333333	7.67868695652174	8.19328054425558	0.0001377487354574	0.00569686829137092	FAM199X	family with sequence similarity 199, X-linked
TC01001289.hg.1	0.0782999999999996	0.0137333333333336	-0.0164666666666671	-0.163449999999999	-0.0785000000000009	-0.164266666666667	-0.109800000000001	-0.064566666666666	-0.0947666666666667	-0.241749999999999	-0.1568	-0.242566666666667	-0.1881	-0.0302000000000007	-0.177183333333333	-0.0922333333333345	-0.178000000000001	-0.123533333333334	-0.146983333333332	-0.0620333333333338	-0.1478	-0.0933333333333337	0.0849499999999983	-0.00081666666666802	0.0536499999999984	-0.0857666666666663	-0.0312999999999999	0.0544666666666664	7.66004347826087	8.1906937494171	0.000138030482756355	0.00569847950916238	SLC50A1	solute carrier family 50 (sugar transporter), member 1
TC03002001.hg.1	0.221033333333333	0.0184999999999977	-0.086333333333334	-0.133816666666666	-0.0500666666666687	-0.224800000000001	-0.0727666666666682	-0.202533333333335	-0.307366666666667	-0.354849999999999	-0.271100000000001	-0.445833333333334	-0.293800000000001	-0.104833333333332	-0.152316666666664	-0.0685666666666664	-0.243299999999999	-0.0912666666666659	-0.0474833333333322	0.0362666666666653	-0.138466666666667	0.0135666666666658	0.0837499999999975	-0.0909833333333347	0.0610499999999981	-0.174733333333332	-0.0226999999999995	0.152033333333333	4.91673043478261	8.18680325231507	0.000138455425428096	0.00570601238384231	PLD1	phospholipase D1, phosphatidylcholine-specific
TC07002084.hg.1	0.176433333333335	-0.0585999999999993	-0.0507333333333326	0.041566666666669	0.235766666666668	-0.0353333333333303	0.0681333333333329	-0.235033333333334	-0.227166666666667	-0.134866666666666	0.0593333333333339	-0.211766666666665	-0.108300000000002	0.00786666666666669	0.100166666666668	0.294366666666668	0.023266666666669	0.126733333333332	0.0923000000000016	0.286500000000001	0.0154000000000023	0.118866666666666	0.194199999999999	-0.0768999999999993	0.026566666666664	-0.271099999999999	-0.167633333333336	0.103466666666663	7.37176956521739	8.17691610768221	0.00013954187384477	0.00574073317362784	ESYT2	extended synaptotagmin-like protein 2
TC16000120.hg.1	0.212466666666666	-0.0599666666666661	-0.0710333333333351	0.227566666666668	-0.182966666666667	-0.00716666666666743	-0.0315666666666674	-0.272433333333332	-0.283500000000001	0.0151000000000021	-0.395433333333333	-0.219633333333333	-0.244033333333333	-0.011066666666669	0.287533333333334	-0.123000000000001	0.0527999999999986	0.0283999999999986	0.298600000000003	-0.111933333333332	0.0638666666666676	0.0394666666666676	-0.410533333333335	-0.234733333333335	-0.259133333333335	0.1758	0.1514	-0.0244	6.86136956521739	8.1701075470051	0.00014029550635047	0.00576166466917845	ZNF75A	zinc finger protein 75a
TC15000846.hg.1	0.0975000000000001	0.0191000000000026	0.00353333333333339	0.0976166666666698	0.260466666666668	0.0459666666666685	0.238100000000001	-0.0783999999999976	-0.0939666666666668	0.000116666666669651	0.162966666666668	-0.0515333333333317	0.140600000000001	-0.0155666666666692	0.0785166666666672	0.241366666666665	0.0268666666666659	0.218999999999999	0.0940833333333364	0.256933333333334	0.0424333333333351	0.234566666666668	0.162849999999998	-0.0516500000000013	0.140483333333331	-0.214499999999999	-0.0223666666666666	0.192133333333333	7.76068260869565	8.16768546867526	0.000140564686909372	0.00576266239085599	FANCI	Fanconi anemia, complementation group I
TC0X000376.hg.1	0.232399999999999	0.047600000000001	0.0564	0.131050000000004	0.356266666666667	0.112433333333334	0.2781	-0.184799999999998	-0.175999999999999	-0.101349999999996	0.123866666666668	-0.119966666666666	0.045700000000001	0.00879999999999903	0.0834500000000027	0.308666666666666	0.0648333333333326	0.230499999999999	0.0746500000000037	0.299866666666667	0.0560333333333336	0.2217	0.225216666666664	-0.0186166666666701	0.147049999999997	-0.243833333333334	-0.0781666666666672	0.165666666666667	7.08451739130435	8.15443674306417	0.000142047231397937	0.00581331382479347	KIF4A	kinesin family member 4A
TC12001355.hg.1	0.253166666666666	-0.0155999999999992	-0.068133333333332	-0.113499999999997	-0.143899999999999	-0.137033333333333	-0.104966666666666	-0.268766666666665	-0.321299999999998	-0.366666666666663	-0.397066666666666	-0.390199999999999	-0.358133333333332	-0.0525333333333329	-0.0978999999999974	-0.1283	-0.121433333333334	-0.0893666666666668	-0.0453666666666646	-0.0757666666666674	-0.0689000000000011	-0.0368333333333339	-0.0304000000000029	-0.0235333333333365	0.00853333333333062	0.00686666666666635	0.0389333333333335	0.0320666666666671	7.04870434782609	8.15182515536889	0.000142341503554897	0.00581524350981568	CAPRIN2	caprin family member 2
TC06001217.hg.1	0.144833333333333	0.09263333333333	-0.0550000000000015	0.238283333333333	0.413266666666666	0.274366666666665	0.329066666666665	-0.0522000000000027	-0.199833333333334	0.0934500000000007	0.268433333333333	0.129533333333332	0.184233333333332	-0.147633333333332	0.145650000000003	0.320633333333336	0.181733333333335	0.236433333333335	0.293283333333335	0.468266666666667	0.329366666666666	0.384066666666667	0.174983333333333	0.0360833333333312	0.0907833333333317	-0.138900000000001	-0.0842000000000009	0.0547000000000004	5.2796	8.14334485079263	0.000143301712262257	0.00584432563770438	SERPINB1	serpin peptidase inhibitor, clade B (ovalbumin), member 1
TC05001366.hg.1	0.000933333333335895	-0.0168999999999979	-0.011433333333331	0.186316666666672	0.231866666666669	0.185366666666669	0.278000000000002	-0.0178333333333338	-0.0123666666666669	0.185383333333336	0.230933333333333	0.184433333333333	0.277066666666666	0.00546666666666695	0.20321666666667	0.248766666666667	0.202266666666667	0.2949	0.197750000000003	0.2433	0.1968	0.289433333333333	0.0455499999999969	-0.000950000000003115	0.0916833333333305	-0.0465	0.0461333333333336	0.0926333333333336	9.19605652173913	8.13326826651815	0.000144451977296315	0.00587857035771288	IL6ST	interleukin 6 signal transducer (gp130, oncostatin M receptor)
TC13000343.hg.1	0.117066666666666	0.00173333333333314	-0.0194666666666672	0.103583333333334	0.234699999999999	0.0658999999999992	0.162433333333332	-0.115333333333333	-0.136533333333333	-0.0134833333333324	0.117633333333333	-0.051166666666667	0.0453666666666654	-0.0212000000000003	0.101850000000001	0.232966666666666	0.064166666666666	0.160699999999999	0.123050000000001	0.254166666666666	0.0853666666666664	0.181899999999999	0.131116666666665	-0.0376833333333346	0.0588499999999978	-0.1688	-0.0722666666666676	0.0965333333333325	6.83387391304348	8.13162078213107	0.000144641009566368	0.00587857035771288	IPO5	importin 5
TC04000568.hg.1	0.0103666666666662	0.0398333333333332	-0.101033333333333	-0.571549999999998	-0.400233333333333	-0.461733333333333	-0.338200000000001	0.029466666666667	-0.111399999999999	-0.581916666666665	-0.4106	-0.472099999999999	-0.348566666666667	-0.140866666666666	-0.611383333333332	-0.440066666666667	-0.501566666666666	-0.378033333333334	-0.470516666666666	-0.299200000000001	-0.3607	-0.237166666666668	0.171316666666665	0.109816666666665	0.233349999999998	-0.0614999999999997	0.0620333333333329	0.123533333333333	4.43327391304348	8.12479458966962	0.000145427163142118	0.00589766800025617	EGF	epidermal growth factor
TC0X002339.hg.1	0.0428666666666677	0.0406666666666684	-0.027099999999999	0.169033333333338	0.180000000000001	0.276766666666667	0.222133333333336	-0.00219999999999931	-0.0699666666666667	0.12616666666667	0.137133333333334	0.233899999999999	0.179266666666668	-0.0677666666666674	0.128366666666669	0.139333333333333	0.236099999999999	0.181466666666667	0.196133333333337	0.207100000000001	0.303866666666666	0.249233333333335	0.0109666666666639	0.107733333333329	0.0530999999999979	0.0967666666666656	0.042133333333334	-0.0546333333333315	6.73292173913043	8.1231942691068	0.000145612149759852	0.00589766800025617	CT45A5	cancer/testis antigen family 45, member A5
TC02001177.hg.1	0.127566666666667	-0.0693666666666672	-0.132066666666666	-0.122083333333332	-0.237366666666666	-0.188333333333333	-0.216966666666666	-0.196933333333335	-0.259633333333333	-0.249649999999999	-0.364933333333333	-0.315900000000001	-0.344533333333334	-0.0626999999999986	-0.0527166666666643	-0.167999999999998	-0.118966666666666	-0.147599999999999	0.00998333333333434	-0.1053	-0.0562666666666676	-0.0849000000000002	-0.115283333333334	-0.0662500000000019	-0.0948833333333345	0.0490333333333322	0.0203999999999995	-0.0286333333333326	5.46414347826087	8.11526254722042	0.000146532849698146	0.00591459866054334	CASP8	caspase 8, apoptosis-related cysteine peptidase
TC10001458.hg.1	-0.41	-0.0589333333333339	0.00269999999999904	-0.0537833333333317	0.0774666666666661	0.0524999999999993	-0.171266666666667	0.351066666666666	0.412699999999999	0.356216666666668	0.487466666666666	0.462499999999999	0.238733333333333	0.061633333333333	0.00515000000000221	0.1364	0.111433333333333	-0.112333333333333	-0.0564833333333308	0.0747666666666671	0.0498000000000003	-0.173966666666666	0.131249999999998	0.106283333333331	-0.117483333333335	-0.0249666666666668	-0.248733333333333	-0.223766666666666	5.39174347826087	8.1159963513293	0.00014644740169776	0.00591459866054334	SFTPD	surfactant protein D
TC02000514.hg.1	0.183933333333334	0.172933333333334	0.1089	-0.145199999999997	-0.0951666666666675	-0.0762666666666663	-0.0380000000000003	-0.0110000000000001	-0.0750333333333337	-0.329133333333331	-0.279100000000001	-0.2602	-0.221933333333334	-0.0640333333333336	-0.318133333333331	-0.268100000000001	-0.2492	-0.210933333333334	-0.254099999999998	-0.204066666666668	-0.185166666666666	-0.1469	0.0500333333333298	0.0689333333333311	0.107199999999997	0.0189000000000012	0.0571666666666673	0.038266666666666	7.48899130434783	8.10992368061818	0.000147156195674432	0.00592022603666308	RNF181	ring finger protein 181
TC09001342.hg.1	0.0144999999999991	-0.027366666666667	-0.0226333333333342	0.549750000000001	0.337066666666666	0.457133333333333	0.298999999999999	-0.0418666666666661	-0.0371333333333332	0.535250000000002	0.322566666666667	0.442633333333334	0.2845	0.00473333333333281	0.577116666666668	0.364433333333333	0.4845	0.326366666666666	0.572383333333335	0.359700000000001	0.479766666666667	0.321633333333334	-0.212683333333334	-0.0926166666666681	-0.250750000000001	0.120066666666666	-0.0380666666666669	-0.158133333333333	3.7213347826087	8.1081732214826	0.000147361209804112	0.00592022603666308	ZNF484	zinc finger protein 484
TC15000936.hg.1	0.147133333333334	0.169366666666669	0.167766666666668	-0.0449333333333302	-0.215266666666667	0.122933333333334	0.0731000000000011	0.0222333333333342	0.0206333333333335	-0.192066666666665	-0.362400000000002	-0.0242000000000004	-0.0740333333333334	-0.00160000000000071	-0.214299999999999	-0.384633333333336	-0.0464333333333347	-0.0962666666666676	-0.212699999999998	-0.383033333333335	-0.0448333333333339	-0.0946666666666669	-0.170333333333337	0.167866666666664	0.118033333333331	0.338200000000001	0.288366666666668	-0.049833333333333	6.10191739130435	8.10761195289839	0.000147427012471722	0.00592022603666308	NR2F2	nuclear receptor subfamily 2, group F, member 2
TC6_ssto_hap7000169.hg.1	0.110066666666668	-0.1727	-0.123233333333333	-0.056549999999997	0.111733333333334	-0.238099999999998	-0.215366666666665	-0.282766666666668	-0.233300000000002	-0.166616666666665	0.00166666666666604	-0.348166666666667	-0.325433333333334	0.0494666666666665	0.116150000000003	0.284433333333334	-0.0653999999999986	-0.0426666666666655	0.0666833333333363	0.234966666666668	-0.114866666666665	-0.0921333333333321	0.168283333333331	-0.181550000000001	-0.158816666666668	-0.349833333333333	-0.3271	0.0227333333333331	5.3978347826087	8.10498171568647	0.000147735812031527	0.00592251981043592	TAP1	transporter 1, ATP-binding cassette, sub-family B (MDR/TAP)
TC11003506.hg.1	0.0867000000000004	0.0326999999999997	-0.00416666666666599	-0.302633333333332	-0.489933333333333	-0.359900000000001	-0.4312	-0.0540000000000007	-0.0908666666666664	-0.389333333333332	-0.576633333333334	-0.446600000000001	-0.5179	-0.0368666666666657	-0.335333333333331	-0.522633333333333	-0.3926	-0.463899999999999	-0.298466666666666	-0.485766666666667	-0.355733333333335	-0.427033333333334	-0.187300000000001	-0.0572666666666688	-0.128566666666668	0.130033333333333	0.0587333333333335	-0.071299999999999	4.10044347826087	8.10145283428629	0.000148151238524485	0.00592907303564317	CARD16	caspase recruitment domain family, member 16
TC05001166.hg.1	-0.093	-0.0896333333333335	-0.0447999999999995	-0.156299999999999	-0.226399999999999	-0.183733333333334	-0.290566666666666	0.00336666666666652	0.0482000000000005	-0.063299999999999	-0.133399999999999	-0.0907333333333336	-0.197566666666666	0.0448333333333339	-0.0666666666666655	-0.136766666666666	-0.0941000000000001	-0.200933333333333	-0.111499999999999	-0.1816	-0.138933333333334	-0.245766666666666	-0.0701000000000001	-0.0274333333333345	-0.134266666666667	0.0426666666666655	-0.0641666666666669	-0.106833333333332	4.64945217391304	8.08460300643573	0.000150152701481363	0.00598169540578392	CTNND2	catenin (cadherin-associated protein), delta 2 (neural plakophilin-related arm-repeat protein)
TC08001507.hg.1	0.239299999999998	0.0603333333333325	0.00436666666666596	0.242333333333335	0.185199999999999	0.138666666666666	0.202833333333333	-0.178966666666666	-0.234933333333332	0.00303333333333633	-0.0540999999999991	-0.100633333333332	-0.0364666666666649	-0.0559666666666665	0.182000000000002	0.124866666666667	0.078333333333334	0.142500000000001	0.237966666666669	0.180833333333333	0.134300000000001	0.198466666666667	-0.0571333333333355	-0.103666666666668	-0.0395000000000012	-0.0465333333333326	0.0176333333333343	0.0641666666666669	6.48990869565217	8.08587290932999	0.000150000823407782	0.00598169540578392	SLC25A32	solute carrier family 25 (mitochondrial folate carrier) , member 32
TC10001636.hg.1	0.155799999999997	0.0106999999999973	-0.0326000000000031	-0.0818500000000002	0.00599999999999845	-0.291133333333335	-0.125233333333335	-0.1451	-0.188400000000001	-0.237649999999998	-0.149799999999999	-0.446933333333332	-0.281033333333332	-0.0433000000000003	-0.0925499999999975	-0.00469999999999882	-0.301833333333332	-0.135933333333332	-0.0492499999999971	0.0386000000000015	-0.258533333333332	-0.0926333333333318	0.0878499999999987	-0.209283333333334	-0.0433833333333347	-0.297133333333333	-0.131233333333333	0.1659	6.46707826086956	8.08396801328974	0.000150228709196766	0.00598169540578392	OBFC1	oligonucleotide/oligosaccharide-binding fold containing 1
TC18000189.hg.1	0.404333333333334	-0.010766666666667	-0.0511000000000008	0.131600000000002	0.178166666666666	-0.0643000000000002	-0.0220000000000002	-0.415100000000001	-0.455433333333334	-0.272733333333331	-0.226166666666668	-0.468633333333334	-0.426333333333334	-0.0403333333333338	0.142366666666669	0.188933333333333	-0.0535333333333332	-0.0112333333333332	0.182700000000003	0.229266666666667	-0.0131999999999994	0.0291000000000006	0.0465666666666635	-0.195900000000003	-0.153600000000003	-0.242466666666666	-0.200166666666666	0.0423	6.01720434782609	8.06431043495722	0.000152602841892328	0.00606596296522006	RAB27B	RAB27B, member RAS oncogene family
TC03001941.hg.1	0.2131	0.0510666666666655	-0.0415666666666681	0.241550000000001	0.342833333333332	0.125399999999998	0.259333333333332	-0.162033333333334	-0.254666666666668	0.0284500000000012	0.129733333333332	-0.0877000000000017	0.0462333333333325	-0.0926333333333336	0.190483333333336	0.291766666666667	0.0743333333333327	0.208266666666667	0.283116666666669	0.3844	0.166966666666666	0.3009	0.101283333333331	-0.116150000000003	0.0177833333333313	-0.217433333333334	-0.0834999999999999	0.133933333333334	6.12286086956522	8.05317854512735	0.000153965646852358	0.00610981383091011	VEPH1	ventricular zone expressed PH domain homolog 1 (zebrafish)
TC06000846.hg.1	0.118599999999999	0.0590333333333319	0.0606333333333318	0.148416666666669	0.336599999999999	0.138266666666666	0.294533333333333	-0.059566666666667	-0.0579666666666672	0.0298166666666697	0.218	0.0196666666666667	0.175933333333334	0.00159999999999982	0.0893833333333367	0.277566666666667	0.0792333333333337	0.235500000000001	0.0877833333333369	0.275966666666667	0.0776333333333339	0.233900000000001	0.18818333333333	-0.010150000000003	0.146116666666664	-0.198333333333333	-0.042066666666666	0.156266666666667	7.85152608695652	8.04223026274289	0.000155319096305981	0.00614280499877707	AIM1	absent in melanoma 1
TC19000139.hg.1	0.346733333333333	0.120666666666665	0.0674666666666646	-0.122616666666665	-0.0148000000000001	0.0504333333333324	0.0501999999999985	-0.226066666666668	-0.279266666666668	-0.469349999999998	-0.361533333333333	-0.2963	-0.296533333333334	-0.0532000000000004	-0.24328333333333	-0.135466666666665	-0.0702333333333325	-0.0704666666666665	-0.190083333333329	-0.0822666666666647	-0.0170333333333321	-0.0172666666666661	0.107816666666665	0.173049999999997	0.172816666666663	0.0652333333333326	0.0649999999999986	-0.000233333333333974	5.5470347826087	8.04373926625683	0.00015513177181991	0.00614280499877707	LRRC8E	leucine rich repeat containing 8 family, member E
TC14000161.hg.1	-0.0131666666666677	-0.134033333333334	-0.134333333333334	-0.0408499999999981	-0.0653000000000006	-0.191833333333334	-0.279766666666668	-0.120866666666666	-0.121166666666666	-0.0276833333333304	-0.0521333333333329	-0.178666666666667	-0.2666	-0.000300000000000189	0.0931833333333358	0.0687333333333333	-0.0578000000000003	-0.145733333333334	0.093483333333336	0.0690333333333335	-0.0575000000000001	-0.145433333333334	-0.0244500000000025	-0.150983333333336	-0.23891666666667	-0.126533333333334	-0.214466666666667	-0.0879333333333339	5.73680434782609	8.02955275142896	0.000156902758207297	0.00619502635257401	IRF9	interferon regulatory factor 9
TC17001353.hg.1	0.188333333333333	-0.0566999999999993	-0.138233333333332	0.076266666666668	0.252566666666667	-0.0492333333333317	0.145099999999999	-0.245033333333332	-0.326566666666665	-0.112066666666665	0.064233333333334	-0.237566666666664	-0.0432333333333332	-0.0815333333333328	0.132966666666667	0.309266666666666	0.00746666666666762	0.201799999999999	0.2145	0.390799999999999	0.0890000000000004	0.283333333333331	0.176299999999999	-0.1255	0.0688333333333313	-0.301799999999998	-0.107466666666667	0.194333333333331	6.88714782608696	8.02420938006081	0.000157575582137718	0.00621117018235305	MYO1D	myosin ID
TC09000652.hg.1	0.156633333333336	-0.0079333333333329	-0.0376999999999974	-0.129749999999997	-0.156233333333331	-0.156099999999999	-0.154499999999998	-0.164566666666669	-0.194333333333334	-0.286383333333333	-0.312866666666667	-0.312733333333335	-0.311133333333334	-0.0297666666666645	-0.121816666666664	-0.148299999999998	-0.148166666666666	-0.146566666666665	-0.0920499999999995	-0.118533333333334	-0.118400000000001	-0.1168	-0.0264833333333341	-0.0263500000000016	-0.0247500000000009	0.00013333333333243	0.00173333333333314	0.00160000000000071	6.35639565217391	8.01808882711136	0.00015835018492875	0.00622603656642949	PBX3	pre-B-cell leukemia homeobox 3
TC0X001311.hg.1	0.277233333333333	0.0366333333333335	0.0479666666666665	0.439166666666668	0.336199999999999	0.4486	0.460533333333334	-0.2406	-0.229266666666667	0.161933333333335	0.0589666666666657	0.171366666666667	0.183300000000001	0.011333333333333	0.402533333333334	0.299566666666665	0.411966666666666	0.423900000000001	0.391200000000001	0.288233333333332	0.400633333333333	0.412566666666668	-0.102966666666669	0.00943333333333207	0.0213666666666663	0.112400000000001	0.124333333333335	0.0119333333333342	6.16304782608696	8.01705142145769	0.000158481892881662	0.00622603656642949	NKRF	NFKB repressing factor
TC10000290.hg.1	0.229933333333332	0.107266666666665	0.146599999999999	0.331933333333335	0.431899999999999	0.392799999999999	0.3884	-0.122666666666666	-0.083333333333333	0.102000000000003	0.201966666666667	0.162866666666668	0.158466666666668	0.0393333333333334	0.224666666666669	0.324633333333334	0.285533333333334	0.281133333333335	0.185333333333336	0.2853	0.246200000000001	0.241800000000001	0.0999666666666643	0.0608666666666648	0.0564666666666653	-0.0390999999999995	-0.043499999999999	-0.00439999999999952	5.0258347826087	8.01146652996323	0.000159193027098669	0.00624355052280981	ZNF22	zinc finger protein 22 (KOX 15)
TC0X000479.hg.1	-0.0132333333333334	0.0278999999999994	-0.0242666666666675	-0.143416666666665	-0.140566666666667	-0.1391	-0.194833333333334	0.0411333333333328	-0.0110333333333341	-0.130183333333331	-0.127333333333334	-0.125866666666667	-0.1816	-0.0521666666666669	-0.171316666666664	-0.168466666666666	-0.167	-0.222733333333333	-0.119149999999997	-0.116299999999999	-0.114833333333333	-0.170566666666666	0.0028499999999978	0.0043166666666643	-0.0514166666666691	0.00146666666666651	-0.0542666666666669	-0.0557333333333334	3.69374782608696	8.00166132362551	0.000160450082195594	0.00628238158773166	ARMCX4	armadillo repeat containing, X-linked 4
TC10000313.hg.1	-0.197233333333335	-0.144833333333334	-0.0214333333333361	-0.246299999999999	-0.164666666666668	-0.318200000000001	-0.281933333333335	0.0524000000000004	0.175799999999999	-0.0490666666666639	0.0325666666666669	-0.120966666666666	-0.0846999999999998	0.123399999999998	-0.101466666666664	-0.0198333333333336	-0.173366666666666	-0.1371	-0.224866666666663	-0.143233333333332	-0.296766666666665	-0.260499999999999	0.0816333333333308	-0.0719000000000021	-0.0356333333333358	-0.153533333333333	-0.117266666666667	0.0362666666666662	6.56178695652174	7.9931990190116	0.000161543790226196	0.00631469845781202	FAM25C	family with sequence similarity 25, member C
TC01001174.hg.1	0.318433333333332	0.00719999999999832	-0.00803333333333445	-0.0740666666666652	-0.299733333333336	-0.288966666666669	-0.109000000000001	-0.311233333333334	-0.326466666666667	-0.392499999999997	-0.618166666666668	-0.607400000000001	-0.427433333333333	-0.0152333333333328	-0.0812666666666635	-0.306933333333334	-0.296166666666667	-0.116199999999999	-0.0660333333333307	-0.291700000000001	-0.280933333333334	-0.100966666666666	-0.225666666666671	-0.214900000000004	-0.0349333333333357	0.010766666666667	0.190733333333335	0.179966666666668	7.84325217391304	7.99052116033151	0.000161891602265739	0.00631779964264905	HIST2H2AA4	histone cluster 2, H2aa4
TC01001030.hg.1	0.305699999999999	-0.142233333333335	-0.0663333333333345	-0.164199999999998	0.0938333333333325	-0.203600000000002	-0.1573	-0.447933333333334	-0.372033333333333	-0.469899999999997	-0.211866666666666	-0.509300000000001	-0.462999999999999	0.0759000000000007	-0.0219666666666631	0.236066666666668	-0.0613666666666663	-0.015066666666665	-0.0978666666666639	0.160166666666667	-0.137266666666667	-0.0909666666666658	0.258033333333331	-0.0394000000000032	0.00689999999999813	-0.297433333333334	-0.251133333333333	0.0463000000000013	5.58094347826087	7.98225369571396	0.000162970645671383	0.00634937952638903	FAM46C	family with sequence similarity 46, member C
TC12000152.hg.1	0.3369	0.3268	0.292066666666666	0.399350000000001	0.378066666666666	0.360233333333333	0.530366666666667	-0.0101000000000004	-0.0448333333333335	0.0624500000000006	0.0411666666666664	0.0233333333333334	0.193466666666667	-0.0347333333333331	0.072550000000001	0.0512666666666668	0.0334333333333339	0.203566666666667	0.107283333333334	0.0859999999999999	0.0681666666666669	0.2383	-0.0212833333333342	-0.0391166666666671	0.131016666666666	-0.0178333333333329	0.1523	0.170133333333333	2.27583043478261	7.97192377156891	0.000164330052231125	0.00639175998198816	KLRF1	killer cell lectin-like receptor subfamily F, member 1
TC6_ssto_hap7000098.hg.1	0.118999999999999	-0.0432666666666677	-0.0829333333333349	0.272483333333335	0.188766666666666	0.160566666666665	0.140899999999999	-0.162266666666667	-0.201933333333334	0.153483333333336	0.0697666666666672	0.0415666666666663	0.0219000000000005	-0.0396666666666672	0.315750000000002	0.232033333333334	0.203833333333333	0.184166666666667	0.355416666666669	0.271700000000001	0.2435	0.223833333333334	-0.0837166666666684	-0.111916666666669	-0.131583333333335	-0.0282000000000009	-0.0478666666666667	-0.0196666666666658	4.5521347826087	7.96543743972425	0.00016519004435975	0.006414607465138	ZNF311	zinc finger protein 311
TC01002624.hg.1	0.229733333333333	0.00123333333333342	-0.107366666666667	-0.0975333333333319	-0.587533333333334	-0.431533333333334	-0.462833333333334	-0.228499999999999	-0.3371	-0.327266666666665	-0.817266666666667	-0.661266666666667	-0.692566666666667	-0.108600000000001	-0.0987666666666653	-0.588766666666667	-0.432766666666668	-0.464066666666668	0.00983333333333558	-0.480166666666666	-0.324166666666667	-0.355466666666667	-0.490000000000002	-0.334000000000002	-0.365300000000002	0.156	0.1247	-0.0312999999999999	5.05981739130435	7.96025560047699	0.00016588065187186	0.00643081301457761	CYP4Z2P	cytochrome P450, family 4, subfamily Z, polypeptide 2 pseudogene
TC03003371.hg.1	0.0642333333333323	-0.00846666666666707	-0.0523333333333342	-0.12493333333333	-0.255533333333333	-0.126500000000001	-0.216466666666666	-0.0726999999999993	-0.116566666666666	-0.189166666666662	-0.319766666666665	-0.190733333333333	-0.280699999999999	-0.0438666666666672	-0.116466666666663	-0.247066666666666	-0.118033333333334	-0.207999999999999	-0.072599999999996	-0.203199999999999	-0.0741666666666667	-0.164133333333332	-0.130600000000003	-0.00156666666667071	-0.0915333333333361	0.129033333333332	0.0390666666666668	-0.0899666666666654	7.34124782608696	7.95155981367325	0.000167046755664175	0.00645475247009747	FAM157A	family with sequence similarity 157, member A
TC10001551.hg.1	0.249666666666668	0.00740000000000052	-0.00496666666666634	0.121833333333338	0.351100000000001	0.103633333333334	0.246733333333334	-0.242266666666668	-0.254633333333334	-0.12783333333333	0.101433333333333	-0.146033333333334	-0.0029333333333339	-0.0123666666666669	0.114433333333338	0.3437	0.0962333333333332	0.239333333333334	0.126800000000005	0.356066666666667	0.1086	0.2517	0.229266666666662	-0.0182000000000047	0.124899999999996	-0.247466666666667	-0.104366666666666	0.1431	6.72486086956522	7.95259326617213	0.000166907696961663	0.00645475247009747	ALDH18A1	aldehyde dehydrogenase 18 family, member A1
TC14001527.hg.1	0.143600000000001	0.0434666666666672	-0.0074333333333314	-0.0369833333333309	-0.181766666666666	-0.0423999999999998	-0.0869666666666662	-0.100133333333334	-0.151033333333332	-0.180583333333332	-0.325366666666667	-0.186000000000001	-0.230566666666667	-0.0508999999999986	-0.0804499999999981	-0.225233333333334	-0.085866666666667	-0.130433333333333	-0.0295499999999995	-0.174333333333335	-0.0349666666666684	-0.0795333333333348	-0.144783333333335	-0.00541666666666885	-0.0499833333333353	0.139366666666667	0.0948000000000002	-0.0445666666666664	5.2580347826087	7.94922545690691	0.000167361331835181	0.00645630632909095	MOK	MOK protein kinase
TC05001110.hg.1	0.173766666666666	-0.0365000000000002	0.0172333333333325	-0.145533333333332	0.016333333333332	-0.222900000000001	-0.0884666666666689	-0.210266666666667	-0.156533333333334	-0.319299999999998	-0.157433333333334	-0.396666666666667	-0.262233333333335	0.0537333333333327	-0.109033333333332	0.0528333333333322	-0.186400000000001	-0.0519666666666687	-0.162766666666665	-0.000900000000000567	-0.240133333333334	-0.105700000000001	0.161866666666664	-0.077366666666669	0.057066666666663	-0.239233333333333	-0.104800000000001	0.134433333333332	5.98815217391304	7.94226011070834	0.000168303871693354	0.00648204043975123	LPCAT1	lysophosphatidylcholine acyltransferase 1
TC05001195.hg.1	-0.0340666666666678	0.0137666666666658	0.0253333333333319	-0.251283333333334	-0.186233333333335	-0.124933333333335	-0.222666666666668	0.0478333333333336	0.0593999999999997	-0.217216666666666	-0.152166666666667	-0.0908666666666669	-0.1886	0.0115666666666661	-0.26505	-0.200000000000001	-0.1387	-0.236433333333334	-0.276616666666666	-0.211566666666667	-0.150266666666667	-0.248	0.0650499999999985	0.126349999999999	0.0286166666666658	0.0613000000000006	-0.0364333333333327	-0.0977333333333332	2.59159130434783	7.93722394372589	0.000168989009371017	0.00649779308581498	CDH18	cadherin 18, type 2
TC0X002337.hg.1	0.195633333333333	0.089266666666667	0.00526666666666742	0.333166666666669	0.6557	0.2635	0.492600000000001	-0.106366666666666	-0.190366666666666	0.137533333333336	0.460066666666667	0.0678666666666663	0.296966666666668	-0.0839999999999996	0.243900000000002	0.566433333333333	0.174233333333333	0.403333333333334	0.327900000000001	0.650433333333333	0.258233333333332	0.487333333333334	0.322533333333332	-0.0696666666666692	0.159433333333332	-0.392200000000001	-0.163099999999999	0.229100000000002	5.0033	7.93070287539586	0.000169880738596452	0.006512377512701	ACSL4	acyl-CoA synthetase long-chain family member 4
TC12003254.hg.1	0.230833333333335	0.0589333333333348	0.0786999999999995	0.0581166666666704	0.276566666666668	0.0474000000000006	0.173766666666668	-0.1719	-0.152133333333335	-0.172716666666664	0.0457333333333327	-0.183433333333334	-0.0570666666666666	0.0197666666666647	-0.000816666666664467	0.217633333333333	-0.0115333333333343	0.114833333333333	-0.0205833333333292	0.197866666666668	-0.031299999999999	0.0950666666666686	0.218449999999997	-0.0107166666666698	0.115649999999998	-0.229166666666667	-0.102799999999999	0.126366666666668	7.27333043478261	7.93040351259374	0.000169921799795955	0.006512377512701	TMEM19	transmembrane protein 19
TC12001689.hg.1	-0.0504333333333333	-0.0559333333333329	-0.0127333333333328	-0.120899999999999	-0.214633333333333	-0.171166666666667	-0.2727	-0.00549999999999962	0.0377000000000005	-0.0704666666666656	-0.1642	-0.120733333333333	-0.222266666666667	0.0432000000000001	-0.064966666666666	-0.1587	-0.115233333333334	-0.216766666666667	-0.108166666666666	-0.2019	-0.158433333333334	-0.259966666666667	-0.0937333333333341	-0.0502666666666678	-0.151800000000001	0.0434666666666663	-0.0580666666666669	-0.101533333333333	3.87773913043478	7.9220875702153	0.000171066823653611	0.00654560080360449	GRIP1	glutamate receptor interacting protein 1
TC0X001501.hg.1	0.155199999999999	0.117599999999999	-0.0332333333333334	-0.0946999999999996	-0.223266666666667	-0.174333333333335	-0.126733333333335	-0.0376000000000003	-0.188433333333332	-0.249899999999998	-0.378466666666666	-0.329533333333334	-0.281933333333334	-0.150833333333332	-0.212299999999998	-0.340866666666666	-0.291933333333334	-0.244333333333334	-0.0614666666666661	-0.190033333333334	-0.141100000000002	-0.0935000000000015	-0.128566666666668	-0.0796333333333354	-0.0320333333333354	0.0489333333333324	0.0965333333333325	0.0476000000000001	6.36397826086957	7.91768482204644	0.000171676486796601	0.00655691840367436	CSAG2	CSAG family, member 2
[truncated: 4,384 more rows]
